# Supplementary material for: Natural Variation in a Dendritic Scaffold Protein Remodels Experience-Dependent Plasticity by Altering Neuropeptide Expression
Source: Neuron. 2020 Jan 8;105(1):106–121.e10. doi: 10.1016/j.neuron.2019.10.001 (PMC6953435; doi:10.1016/j.neuron.2019.10.001)
Supplement: Data S1. Data Used for Selection-Based QTL Mapping, Related to Figure 2 — A) List of single-nucleotide polymorphisms (SNPs) between JU1249 and JU2825. B) Number of reads in the eight replicates of treatment A, by SNP. C) Number of reads in the eight replicates of treatment B, by SNP. D) Allele frequencies in the eight replicates of treatment A, by SNP. Data in red were used to generate Figure S4C. E) Allele frequencies in the eight replicates of treatment B, by SNP. Data in red were used to generate Figure S4C. F) Allele frequencies in the eight replicates of treatment A, displayed using a sliding window 10 SNPs wide and a step size of one SNP for all chromosomes except chromosome IV, where we used a sliding window 100 SNPs wide and a step size of one SNP. G) Allele frequencies in the eight replicates of treatment B, displayed using a sliding window 10 SNPs wide and a step size of one SNP for all chromosomes except chromosome IV, where we used a sliding window 100 SNPs wide and a step size of one SNP. H) Differences in allele frequencies between treatment A and treatment B in each of the eight replicates, displayed using a sliding window 5 SNPs wide and a step size of one SNP for all chromosomes, except a sliding window 100 SNPs wide and a step size of one SNP for chromosome IV. In each pair of replicates, the same genomic positions were first selected between treatment A and treatment B, before subtracting allele frequencies between treatments. I) Read statistics used for the CMH analysis. The same genomic positions were first selected for both treatments among all the replicates, before the CMH analysis. The part in gray on chromosome IV for replicate 3 was not used in the test as one parental allele was fixed in both treatments. J) Annotation of variants detected in JU1249 compared to the reference N2, using the VEP algorithm. The F34D10.6 deletion (in red) appears as the only high impact variation. K) Annotation of variants detected in JU2825 compared to the reference N2. [file mmc2.xlsx]

## Sheet: A. SNPs JU1249 vs. JU2825
#CHROM	POS	REF	ALT	JU1249	JU2825
I	3048	C	G	ALT	REF
I	3659	C	T	ALT	REF
I	3736	T	A	ALT	REF
I	3979	G	C	ALT	REF
I	5527	A	G	ALT	REF
I	6313	G	T	ALT	REF
I	6314	T	G	ALT	REF
I	7565	C	T	ALT	REF
I	8267	A	G	ALT	REF
I	9007	A	T	ALT	REF
I	10291	C	G	ALT	REF
I	11350	T	A	ALT	REF
I	15024	A	G	ALT	REF
I	15196	C	T	ALT	REF
I	16359	C	T	ALT	REF
I	18032	T	C	ALT	REF
I	18297	T	A	ALT	REF
I	18679	G	A	ALT	REF
I	19317	A	T	ALT	REF
I	21431	A	T	ALT	REF
I	23395	C	T	ALT	REF
I	23398	A	C	ALT	REF
I	23508	G	A	ALT	REF
I	23917	G	A	ALT	REF
I	23942	A	G	ALT	REF
I	25034	C	T	ALT	REF
I	25314	T	C	ALT	REF
I	26827	G	A	ALT	REF
I	32533	C	T	ALT	REF
I	32839	A	T	ALT	REF
I	32927	G	A	ALT	REF
I	38161	T	C	ALT	REF
I	41151	C	T	ALT	REF
I	41980	G	A	ALT	REF
I	43181	G	A	ALT	REF
I	43212	T	G	ALT	REF
I	44309	A	G	ALT	REF
I	44393	A	G	ALT	REF
I	44902	A	T	ALT	REF
I	47662	T	G	ALT	REF
I	48904	A	G	ALT	REF
I	49843	A	T	ALT	REF
I	54156	C	T	ALT	REF
I	55927	G	A	ALT	REF
I	56338	A	C	ALT	REF
I	56846	C	T	ALT	REF
I	57333	C	T	ALT	REF
I	59600	T	C	ALT	REF
I	60328	C	G	ALT	REF
I	61160	G	A	ALT	REF
I	61169	A	T	ALT	REF
I	64044	C	T	ALT	REF
I	65206	A	G	ALT	REF
I	65787	C	A	ALT	REF
I	66015	G	A	ALT	REF
I	66407	G	A	ALT	REF
I	66673	T	G	ALT	REF
I	66938	A	G	ALT	REF
I	67321	A	T	ALT	REF
I	67487	G	A	ALT	REF
I	68277	G	A	ALT	REF
I	69833	G	A	ALT	REF
I	70902	T	A	ALT	REF
I	72302	C	T	ALT	REF
I	72660	G	A	ALT	REF
I	76465	T	A	ALT	REF
I	76755	C	T	ALT	REF
I	77905	T	G	ALT	REF
I	78088	G	A	ALT	REF
I	79484	A	G	ALT	REF
I	80133	T	A	ALT	REF
I	82089	T	C	ALT	REF
I	82248	C	A	ALT	REF
I	82816	C	T	ALT	REF
I	83173	T	A	ALT	REF
I	83287	T	C	ALT	REF
I	84180	C	T	ALT	REF
I	90474	C	A	ALT	REF
I	92447	G	A	ALT	REF
I	92616	G	T	ALT	REF
I	96144	C	T	ALT	REF
I	103330	C	T	ALT	REF
I	103372	C	T	ALT	REF
I	104086	A	T	ALT	REF
I	105395	C	T	ALT	REF
I	105891	T	A	ALT	REF
I	108121	T	A	ALT	REF
I	108300	T	G	ALT	REF
I	108362	A	G	ALT	REF
I	108364	G	A	ALT	REF
I	108785	G	A	ALT	REF
I	108803	C	T	ALT	REF
I	108812	C	T	ALT	REF
I	109787	C	A	ALT	REF
I	110524	G	T	ALT	REF
I	114263	A	G	ALT	REF
I	115058	C	G	ALT	REF
I	116720	C	T	ALT	REF
I	117089	T	C	ALT	REF
I	119816	G	T	ALT	REF
I	120615	C	G	ALT	REF
I	120653	G	A	ALT	REF
I	121024	T	C	ALT	REF
I	122715	C	T	ALT	REF
I	124344	G	A	ALT	REF
I	124546	A	C	ALT	REF
I	126111	A	C	ALT	REF
I	128077	T	A	ALT	REF
I	128085	G	A	ALT	REF
I	130380	T	A	ALT	REF
I	130381	C	T	ALT	REF
I	132320	C	T	ALT	REF
I	135382	T	A	ALT	REF
I	136145	A	G	ALT	REF
I	136684	G	C	ALT	REF
I	137640	C	T	ALT	REF
I	137689	C	A	ALT	REF
I	137767	T	C	ALT	REF
I	137772	G	A	ALT	REF
I	140299	C	T	ALT	REF
I	141375	C	T	ALT	REF
I	143789	G	A	ALT	REF
I	146442	C	T	ALT	REF
I	146942	A	C	ALT	REF
I	148424	T	A	ALT	REF
I	150985	C	T	ALT	REF
I	153380	G	A	ALT	REF
I	154159	G	A	ALT	REF
I	155058	A	G	ALT	REF
I	155294	C	T	ALT	REF
I	157398	C	T	ALT	REF
I	157815	T	G	ALT	REF
I	158105	T	G	ALT	REF
I	159475	A	G	ALT	REF
I	160560	A	T	ALT	REF
I	161913	A	G	ALT	REF
I	163347	G	A	ALT	REF
I	164048	C	G	ALT	REF
I	166340	G	C	ALT	REF
I	168219	T	G	ALT	REF
I	171656	A	T	ALT	REF
I	172510	C	T	ALT	REF
I	174521	G	A	REF	ALT
I	175036	A	G	ALT	REF
I	175769	A	G	ALT	REF
I	175782	T	C	ALT	REF
I	176983	T	C	ALT	REF
I	177333	C	T	ALT	REF
I	178679	A	G	ALT	REF
I	178713	C	T	ALT	REF
I	179651	G	C	ALT	REF
I	179783	G	A	ALT	REF
I	181210	A	G	ALT	REF
I	181442	T	C	ALT	REF
I	189636	C	T	ALT	REF
I	189916	T	C	ALT	REF
I	192950	C	G	ALT	REF
I	194583	G	A	ALT	REF
I	195788	G	A	ALT	REF
I	196760	T	G	ALT	REF
I	196881	G	A	ALT	REF
I	200075	C	A	ALT	REF
I	203395	A	C	ALT	REF
I	208969	T	C	ALT	REF
I	208981	C	T	ALT	REF
I	210521	G	C	ALT	REF
I	210602	T	C	ALT	REF
I	213244	G	A	ALT	REF
I	213527	G	T	ALT	REF
I	213529	G	T	ALT	REF
I	214376	T	G	ALT	REF
I	221811	T	C	ALT	REF
I	221965	A	T	ALT	REF
I	222097	T	C	ALT	REF
I	225200	G	T	ALT	REF
I	227526	T	G	ALT	REF
I	227787	G	T	ALT	REF
I	227854	G	C	ALT	REF
I	231513	T	C	ALT	REF
I	233031	C	A	ALT	REF
I	233628	C	T	ALT	REF
I	233764	A	T	ALT	REF
I	233940	G	T	ALT	REF
I	234758	A	G	ALT	REF
I	235193	A	G	ALT	REF
I	235413	C	T	ALT	REF
I	235509	T	C	ALT	REF
I	235981	T	C	ALT	REF
I	236208	A	T	ALT	REF
I	236523	C	T	ALT	REF
I	236748	G	A	ALT	REF
I	237299	T	C	ALT	REF
I	237556	G	A	ALT	REF
I	239689	G	T	ALT	REF
I	242133	A	G	ALT	REF
I	243006	C	T	ALT	REF
I	246113	G	A	ALT	REF
I	246114	A	T	ALT	REF
I	246927	T	A	ALT	REF
I	247091	G	T	ALT	REF
I	247468	A	G	ALT	REF
I	249472	G	A	ALT	REF
I	249864	G	C	ALT	REF
I	250171	C	A	ALT	REF
I	250801	C	A	ALT	REF
I	253029	G	A	ALT	REF
I	254042	A	C	ALT	REF
I	254442	T	G	ALT	REF
I	254893	T	A	ALT	REF
I	254928	T	A	ALT	REF
I	255782	A	T	ALT	REF
I	257676	A	T	ALT	REF
I	258406	C	T	ALT	REF
I	262360	G	T	ALT	REF
I	262560	A	G	ALT	REF
I	262703	A	G	ALT	REF
I	264746	T	A	ALT	REF
I	265364	G	T	ALT	REF
I	267098	T	A	ALT	REF
I	267874	C	T	ALT	REF
I	268057	A	G	ALT	REF
I	268168	G	A	ALT	REF
I	272552	G	A	ALT	REF
I	272886	T	A	ALT	REF
I	275468	G	T	ALT	REF
I	276638	T	C	ALT	REF
I	277324	A	G	ALT	REF
I	277551	G	T	ALT	REF
I	278987	G	A	ALT	REF
I	279097	T	G	ALT	REF
I	280063	G	T	ALT	REF
I	280420	A	G	ALT	REF
I	282511	A	G	ALT	REF
I	283454	C	T	ALT	REF
I	284186	C	G	ALT	REF
I	284473	A	G	ALT	REF
I	284480	A	G	ALT	REF
I	285919	C	T	ALT	REF
I	288732	A	G	ALT	REF
I	288891	G	A	ALT	REF
I	288934	T	C	ALT	REF
I	289660	C	G	ALT	REF
I	289808	T	A	ALT	REF
I	292438	A	T	ALT	REF
I	293332	T	C	ALT	REF
I	293418	C	T	ALT	REF
I	293633	T	C	ALT	REF
I	293782	A	T	ALT	REF
I	294297	A	G	ALT	REF
I	298011	C	T	ALT	REF
I	298719	C	G	ALT	REF
I	299281	A	C	ALT	REF
I	299293	A	G	ALT	REF
I	299521	T	G	ALT	REF
I	299688	T	C	ALT	REF
I	300697	A	G	ALT	REF
I	302902	T	C	ALT	REF
I	304058	C	T	ALT	REF
I	304264	G	T	ALT	REF
I	307096	G	A	ALT	REF
I	308461	C	T	ALT	REF
I	313944	A	G	ALT	REF
I	314355	G	A	ALT	REF
I	315018	T	C	ALT	REF
I	315919	G	A	ALT	REF
I	316697	T	A	ALT	REF
I	316721	A	T	ALT	REF
I	317372	G	A	ALT	REF
I	317947	A	G	ALT	REF
I	319709	G	A	REF	ALT
I	323368	A	C	ALT	REF
I	323385	T	A	ALT	REF
I	323610	T	A	ALT	REF
I	323725	T	C	ALT	REF
I	323808	A	T	ALT	REF
I	323866	G	A	ALT	REF
I	324389	A	G	ALT	REF
I	324785	T	C	ALT	REF
I	324896	T	C	ALT	REF
I	328414	C	T	ALT	REF
I	331713	A	C	ALT	REF
I	332996	C	T	ALT	REF
I	337000	A	T	ALT	REF
I	337025	C	A	ALT	REF
I	337243	A	G	ALT	REF
I	341630	G	A	ALT	REF
I	341736	T	C	ALT	REF
I	344201	C	A	ALT	REF
I	348226	C	A	ALT	REF
I	348582	T	C	ALT	REF
I	348609	C	T	ALT	REF
I	350439	T	G	ALT	REF
I	355603	C	G	ALT	REF
I	356931	T	C	ALT	REF
I	360610	T	G	ALT	REF
I	360844	C	T	ALT	REF
I	364024	G	A	ALT	REF
I	366574	G	T	ALT	REF
I	367405	C	T	ALT	REF
I	369753	T	C	ALT	REF
I	370339	C	T	ALT	REF
I	370751	C	A	ALT	REF
I	371511	T	C	ALT	REF
I	373275	T	C	ALT	REF
I	373440	G	T	ALT	REF
I	374600	C	T	ALT	REF
I	378499	G	T	ALT	REF
I	378988	C	T	ALT	REF
I	379448	A	G	ALT	REF
I	382007	C	T	ALT	REF
I	383260	A	G	ALT	REF
I	383431	C	G	ALT	REF
I	387162	C	G	ALT	REF
I	388924	A	G	ALT	REF
I	388952	T	G	ALT	REF
I	390371	T	A	ALT	REF
I	391502	C	T	ALT	REF
I	392326	G	C	ALT	REF
I	392685	A	T	ALT	REF
I	392950	T	C	ALT	REF
I	395272	G	A	ALT	REF
I	395417	T	G	ALT	REF
I	395970	T	C	ALT	REF
I	399855	C	T	ALT	REF
I	402473	T	G	ALT	REF
I	408114	T	C	ALT	REF
I	408281	A	G	ALT	REF
I	408322	G	A	ALT	REF
I	408663	A	G	ALT	REF
I	409618	T	C	ALT	REF
I	412015	T	A	ALT	REF
I	416583	A	T	ALT	REF
I	417787	A	G	ALT	REF
I	418612	G	C	ALT	REF
I	418974	C	T	ALT	REF
I	421230	T	C	ALT	REF
I	421316	A	T	ALT	REF
I	421367	A	G	ALT	REF
I	422073	A	G	ALT	REF
I	423330	A	G	ALT	REF
I	424219	T	C	ALT	REF
I	424432	C	T	ALT	REF
I	424784	T	A	ALT	REF
I	425004	T	C	ALT	REF
I	429166	A	G	ALT	REF
I	433884	C	T	ALT	REF
I	434209	C	G	ALT	REF
I	435150	T	C	ALT	REF
I	437876	G	A	ALT	REF
I	439701	C	T	ALT	REF
I	440376	G	A	ALT	REF
I	441415	A	G	ALT	REF
I	441767	A	T	ALT	REF
I	442340	C	A	ALT	REF
I	444763	G	A	ALT	REF
I	446900	A	T	ALT	REF
I	448204	G	T	ALT	REF
I	448235	C	A	ALT	REF
I	448551	T	C	ALT	REF
I	449397	T	G	ALT	REF
I	450093	A	T	ALT	REF
I	450415	T	A	ALT	REF
I	451272	T	C	ALT	REF
I	456142	A	T	ALT	REF
I	456678	A	C	ALT	REF
I	461564	C	T	ALT	REF
I	462336	T	C	ALT	REF
I	462684	A	G	ALT	REF
I	463472	T	C	ALT	REF
I	464404	G	A	ALT	REF
I	464829	G	A	ALT	REF
I	464858	T	C	ALT	REF
I	465073	T	C	ALT	REF
I	467222	A	C	ALT	REF
I	468307	G	A	ALT	REF
I	468544	C	T	ALT	REF
I	468636	C	A	ALT	REF
I	469047	A	G	ALT	REF
I	469746	C	A	ALT	REF
I	471324	G	T	ALT	REF
I	480592	A	G	ALT	REF
I	481133	G	C	ALT	REF
I	481688	G	A	ALT	REF
I	482484	T	G	ALT	REF
I	483392	C	G	ALT	REF
I	483404	C	T	ALT	REF
I	483857	T	A	ALT	REF
I	484320	T	A	ALT	REF
I	484530	T	C	ALT	REF
I	484820	C	A	ALT	REF
I	485515	T	A	ALT	REF
I	486346	G	A	ALT	REF
I	486362	T	C	ALT	REF
I	486425	T	C	ALT	REF
I	486474	C	T	ALT	REF
I	487338	C	T	ALT	REF
I	488028	A	G	ALT	REF
I	488232	A	T	ALT	REF
I	489186	T	A	ALT	REF
I	489390	T	A	ALT	REF
I	489408	A	G	ALT	REF
I	489494	T	A	ALT	REF
I	491763	T	A	ALT	REF
I	492187	C	T	ALT	REF
I	492920	G	A	ALT	REF
I	505528	A	G	ALT	REF
I	506348	G	A	ALT	REF
I	510610	G	A	ALT	REF
I	513134	A	T	ALT	REF
I	513855	A	G	ALT	REF
I	515463	G	A	ALT	REF
I	516767	C	T	ALT	REF
I	517673	C	T	ALT	REF
I	517707	G	A	ALT	REF
I	518490	C	T	ALT	REF
I	519275	A	G	ALT	REF
I	520343	C	T	ALT	REF
I	520486	G	A	ALT	REF
I	520574	C	T	ALT	REF
I	520591	T	A	ALT	REF
I	521246	C	A	ALT	REF
I	521255	G	A	ALT	REF
I	521395	G	T	ALT	REF
I	524440	A	G	ALT	REF
I	524663	A	G	ALT	REF
I	525022	G	A	ALT	REF
I	525516	C	T	ALT	REF
I	527747	C	A	ALT	REF
I	529731	G	C	ALT	REF
I	530978	T	C	ALT	REF
I	533861	A	C	ALT	REF
I	537849	G	A	ALT	REF
I	539093	G	T	ALT	REF
I	539194	A	C	ALT	REF
I	540274	C	T	ALT	REF
I	540679	C	A	ALT	REF
I	544236	A	G	ALT	REF
I	545218	A	C	ALT	REF
I	545468	C	A	ALT	REF
I	547364	G	C	ALT	REF
I	547505	G	T	ALT	REF
I	548405	A	C	ALT	REF
I	548812	G	T	ALT	REF
I	550128	T	C	ALT	REF
I	550513	C	G	ALT	REF
I	554906	C	G	ALT	REF
I	555118	T	C	ALT	REF
I	556707	A	T	ALT	REF
I	556793	G	T	ALT	REF
I	562960	A	G	ALT	REF
I	565839	A	G	ALT	REF
I	565910	T	C	ALT	REF
I	571735	G	T	ALT	REF
I	573448	C	T	ALT	REF
I	574361	T	C	ALT	REF
I	574430	G	A	ALT	REF
I	575190	A	G	ALT	REF
I	575526	G	A	ALT	REF
I	579015	A	C	ALT	REF
I	580039	T	C	ALT	REF
I	583845	T	G	ALT	REF
I	583946	C	A	ALT	REF
I	590598	T	G	ALT	REF
I	591112	T	G	ALT	REF
I	591340	T	C	ALT	REF
I	592051	C	T	ALT	REF
I	595035	C	A	ALT	REF
I	596233	G	T	ALT	REF
I	596501	A	G	ALT	REF
I	597623	T	A	ALT	REF
I	602312	T	C	ALT	REF
I	603691	T	C	ALT	REF
I	604613	A	T	ALT	REF
I	604614	A	T	ALT	REF
I	604748	A	T	ALT	REF
I	604749	A	T	ALT	REF
I	605529	A	G	ALT	REF
I	606845	T	C	ALT	REF
I	606864	G	T	ALT	REF
I	608472	C	T	ALT	REF
I	613455	T	C	ALT	REF
I	615915	T	C	ALT	REF
I	617381	T	C	ALT	REF
I	619218	C	A	ALT	REF
I	619620	C	T	ALT	REF
I	621365	C	A	ALT	REF
I	622025	T	A	ALT	REF
I	622070	C	T	ALT	REF
I	623166	T	G	ALT	REF
I	623177	T	A	ALT	REF
I	623185	C	G	ALT	REF
I	623487	A	G	ALT	REF
I	623674	A	G	ALT	REF
I	624203	G	A	ALT	REF
I	624355	T	G	ALT	REF
I	625377	T	C	ALT	REF
I	626665	C	A	ALT	REF
I	627305	C	G	ALT	REF
I	631353	G	C	ALT	REF
I	631704	G	T	ALT	REF
I	631809	C	A	ALT	REF
I	632182	C	T	ALT	REF
I	632359	T	A	ALT	REF
I	632498	T	A	ALT	REF
I	632763	A	T	ALT	REF
I	634065	C	T	ALT	REF
I	634416	A	G	ALT	REF
I	634724	C	A	ALT	REF
I	635643	T	A	ALT	REF
I	635664	C	T	ALT	REF
I	636737	G	A	ALT	REF
I	637286	A	G	ALT	REF
I	637319	T	C	ALT	REF
I	638872	A	G	ALT	REF
I	638873	A	T	ALT	REF
I	638908	G	A	ALT	REF
I	639239	G	A	ALT	REF
I	640146	G	A	ALT	REF
I	640375	G	T	ALT	REF
I	640758	G	T	ALT	REF
I	641487	C	A	ALT	REF
I	641952	G	T	ALT	REF
I	642302	T	A	ALT	REF
I	642670	A	G	ALT	REF
I	643004	C	T	ALT	REF
I	643026	T	A	ALT	REF
I	643590	A	G	ALT	REF
I	643962	A	T	ALT	REF
I	644287	T	G	ALT	REF
I	644344	T	C	ALT	REF
I	644517	C	T	ALT	REF
I	645500	A	G	ALT	REF
I	645508	G	A	ALT	REF
I	645699	A	G	ALT	REF
I	646054	C	T	ALT	REF
I	646088	G	C	ALT	REF
I	648363	C	T	ALT	REF
I	649559	G	A	ALT	REF
I	649769	G	T	ALT	REF
I	654322	G	A	ALT	REF
I	657744	T	A	ALT	REF
I	658991	C	T	ALT	REF
I	664678	A	G	ALT	REF
I	673086	T	C	ALT	REF
I	673307	T	G	ALT	REF
I	673567	C	T	ALT	REF
I	674366	G	A	ALT	REF
I	674705	C	T	ALT	REF
I	675269	C	T	ALT	REF
I	675613	A	C	ALT	REF
I	675687	A	T	ALT	REF
I	676179	T	C	ALT	REF
I	679438	A	T	ALT	REF
I	679951	C	A	ALT	REF
I	680159	A	G	ALT	REF
I	680595	A	T	ALT	REF
I	680608	T	A	ALT	REF
I	680865	G	A	ALT	REF
I	681457	T	A	ALT	REF
I	682397	C	T	ALT	REF
I	682713	G	T	ALT	REF
I	683247	A	G	ALT	REF
I	683947	T	C	ALT	REF
I	684100	T	A	ALT	REF
I	684206	C	T	ALT	REF
I	685714	A	T	ALT	REF
I	686076	A	C	ALT	REF
I	686401	A	G	ALT	REF
I	688055	A	T	ALT	REF
I	688218	A	G	ALT	REF
I	688225	T	C	ALT	REF
I	688237	A	T	ALT	REF
I	688293	A	G	ALT	REF
I	689039	C	G	ALT	REF
I	689156	A	G	ALT	REF
I	689169	T	C	ALT	REF
I	690447	A	G	ALT	REF
I	690710	G	T	ALT	REF
I	690752	G	T	ALT	REF
I	690962	G	C	ALT	REF
I	691123	C	A	ALT	REF
I	691145	A	G	ALT	REF
I	691244	G	A	ALT	REF
I	691245	G	A	ALT	REF
I	691527	G	T	ALT	REF
I	691622	C	G	ALT	REF
I	692057	C	T	ALT	REF
I	700876	A	T	ALT	REF
I	703917	G	T	ALT	REF
I	705041	A	T	ALT	REF
I	706917	C	A	ALT	REF
I	708281	A	T	ALT	REF
I	711856	G	A	ALT	REF
I	715535	A	T	ALT	REF
I	716017	T	G	ALT	REF
I	716208	T	C	ALT	REF
I	716433	G	A	ALT	REF
I	719357	C	T	ALT	REF
I	726895	T	A	ALT	REF
I	730805	A	T	ALT	REF
I	731196	A	G	ALT	REF
I	735166	A	G	ALT	REF
I	736943	G	T	ALT	REF
I	737692	T	A	ALT	REF
I	738683	G	T	ALT	REF
I	739252	G	A	ALT	REF
I	740873	T	C	ALT	REF
I	741511	T	G	ALT	REF
I	746692	C	T	ALT	REF
I	747348	C	T	ALT	REF
I	748318	A	C	ALT	REF
I	748333	T	C	ALT	REF
I	749241	T	A	ALT	REF
I	749892	A	G	ALT	REF
I	753232	C	T	ALT	REF
I	758594	G	A	ALT	REF
I	759719	T	C	ALT	REF
I	761005	G	A	ALT	REF
I	762136	C	G	ALT	REF
I	766495	C	G	ALT	REF
I	766712	A	G	ALT	REF
I	768815	G	T	ALT	REF
I	769138	T	A	ALT	REF
I	771204	C	G	ALT	REF
I	772388	A	G	ALT	REF
I	773714	T	A	ALT	REF
I	775524	C	T	ALT	REF
I	776110	G	T	ALT	REF
I	777205	T	G	ALT	REF
I	780481	G	T	ALT	REF
I	781125	G	A	ALT	REF
I	781671	G	A	ALT	REF
I	784298	C	A	ALT	REF
I	785672	C	A	ALT	REF
I	786273	T	A	ALT	REF
I	787469	A	G	ALT	REF
I	787919	A	G	ALT	REF
I	788159	C	T	ALT	REF
I	789769	G	T	ALT	REF
I	791776	T	A	ALT	REF
I	792088	T	A	ALT	REF
I	794211	G	C	ALT	REF
I	796692	T	C	ALT	REF
I	796794	T	C	ALT	REF
I	797698	T	C	ALT	REF
I	800947	A	G	ALT	REF
I	802948	A	T	ALT	REF
I	806023	C	T	ALT	REF
I	806940	T	A	ALT	REF
I	809099	G	T	ALT	REF
I	809743	C	A	ALT	REF
I	810087	A	T	ALT	REF
I	813570	T	C	ALT	REF
I	815927	G	A	ALT	REF
I	815988	T	G	ALT	REF
I	816442	C	T	ALT	REF
I	816989	T	G	ALT	REF
I	820397	C	T	ALT	REF
I	820524	T	G	ALT	REF
I	821465	T	A	ALT	REF
I	821849	C	T	ALT	REF
I	822963	G	A	ALT	REF
I	824619	T	C	ALT	REF
I	825026	A	T	ALT	REF
I	831728	T	G	ALT	REF
I	833289	G	T	ALT	REF
I	836363	T	C	ALT	REF
I	836421	C	T	ALT	REF
I	837444	A	G	ALT	REF
I	837470	A	G	ALT	REF
I	843687	C	T	ALT	REF
I	843721	A	G	ALT	REF
I	846665	T	C	ALT	REF
I	847638	C	T	ALT	REF
I	848333	T	A	ALT	REF
I	848342	G	T	ALT	REF
I	852785	T	G	ALT	REF
I	854185	T	G	ALT	REF
I	854226	G	A	ALT	REF
I	854261	T	G	ALT	REF
I	854591	G	T	ALT	REF
I	858325	T	A	ALT	REF
I	858326	A	T	ALT	REF
I	858354	T	C	ALT	REF
I	858521	A	C	ALT	REF
I	859143	C	T	ALT	REF
I	859159	T	A	ALT	REF
I	860991	C	A	ALT	REF
I	864417	C	T	ALT	REF
I	864734	G	A	ALT	REF
I	866498	T	A	ALT	REF
I	868693	A	G	ALT	REF
I	868901	A	T	ALT	REF
I	875517	G	A	ALT	REF
I	879096	G	A	ALT	REF
I	879395	C	T	ALT	REF
I	879438	G	C	ALT	REF
I	879697	A	C	ALT	REF
I	881118	A	G	ALT	REF
I	881134	A	T	ALT	REF
I	883281	A	T	ALT	REF
I	884389	T	G	ALT	REF
I	884887	A	C	ALT	REF
I	886974	C	T	ALT	REF
I	887774	G	A	ALT	REF
I	889118	T	C	ALT	REF
I	889157	T	C	ALT	REF
I	889214	G	T	ALT	REF
I	892612	C	T	ALT	REF
I	894996	G	T	ALT	REF
I	895508	A	G	ALT	REF
I	896991	A	G	ALT	REF
I	897328	A	G	ALT	REF
I	900992	A	T	ALT	REF
I	906552	C	A	ALT	REF
I	908037	G	A	ALT	REF
I	909435	A	T	ALT	REF
I	911702	C	G	ALT	REF
I	911883	C	A	ALT	REF
I	912424	T	A	ALT	REF
I	915078	G	C	ALT	REF
I	915904	C	A	ALT	REF
I	920802	A	T	ALT	REF
I	926873	G	A	ALT	REF
I	927682	G	A	ALT	REF
I	928120	A	G	ALT	REF
I	928531	C	T	ALT	REF
I	928600	C	A	ALT	REF
I	939052	A	G	ALT	REF
I	940594	C	G	ALT	REF
I	940685	T	A	ALT	REF
I	941712	G	T	ALT	REF
I	941741	A	T	ALT	REF
I	944130	G	C	ALT	REF
I	944150	G	A	ALT	REF
I	945212	G	A	ALT	REF
I	946698	A	G	ALT	REF
I	947546	C	A	ALT	REF
I	948085	A	T	ALT	REF
I	948093	T	A	ALT	REF
I	951190	T	C	ALT	REF
I	951205	A	C	ALT	REF
I	951446	T	A	ALT	REF
I	952797	G	A	ALT	REF
I	956539	T	G	ALT	REF
I	959052	G	T	ALT	REF
I	960040	A	C	ALT	REF
I	960279	T	A	ALT	REF
I	961496	T	C	ALT	REF
I	965782	C	A	ALT	REF
I	971121	G	C	ALT	REF
I	972373	T	C	ALT	REF
I	973423	A	T	ALT	REF
I	974917	A	T	ALT	REF
I	975649	C	T	ALT	REF
I	975665	T	C	ALT	REF
I	975766	A	G	ALT	REF
I	978053	G	T	ALT	REF
I	980243	A	G	ALT	REF
I	980255	C	A	ALT	REF
I	981869	G	T	ALT	REF
I	982132	C	T	ALT	REF
I	982684	C	T	ALT	REF
I	984570	G	T	ALT	REF
I	984659	C	T	ALT	REF
I	984961	C	G	ALT	REF
I	985702	T	G	ALT	REF
I	986205	A	G	ALT	REF
I	986279	G	A	ALT	REF
I	986339	C	A	ALT	REF
I	987304	C	T	ALT	REF
I	987431	T	G	ALT	REF
I	987479	G	C	ALT	REF
I	987802	A	G	ALT	REF
I	988813	T	G	ALT	REF
I	989350	A	C	ALT	REF
I	990149	T	A	ALT	REF
I	990478	A	G	ALT	REF
I	992871	A	G	ALT	REF
I	994084	G	A	ALT	REF
I	994109	G	T	ALT	REF
I	994296	G	T	ALT	REF
I	994504	C	T	ALT	REF
I	995908	C	T	ALT	REF
I	997570	G	A	ALT	REF
I	997586	T	C	ALT	REF
I	997602	T	G	ALT	REF
I	997636	G	A	ALT	REF
I	997737	A	G	ALT	REF
I	997760	T	A	ALT	REF
I	997916	A	C	ALT	REF
I	998183	A	T	ALT	REF
I	1004011	G	T	ALT	REF
I	1004748	T	C	ALT	REF
I	1005414	C	T	ALT	REF
I	1006878	T	C	ALT	REF
I	1007914	T	C	ALT	REF
I	1008625	G	T	ALT	REF
I	1009862	C	T	ALT	REF
I	1010885	T	C	ALT	REF
I	1013635	T	C	ALT	REF
I	1015200	A	C	ALT	REF
I	1016495	C	T	ALT	REF
I	1018051	C	T	ALT	REF
I	1019868	C	A	ALT	REF
I	1022681	C	T	ALT	REF
I	1023355	C	T	ALT	REF
I	1023773	T	C	ALT	REF
I	1024447	G	A	ALT	REF
I	1024762	A	C	ALT	REF
I	1024827	G	A	ALT	REF
I	1024887	A	T	ALT	REF
I	1024888	C	T	ALT	REF
I	1024932	C	A	ALT	REF
I	1029526	T	C	ALT	REF
I	1029658	T	G	ALT	REF
I	1029659	C	T	ALT	REF
I	1030001	T	C	ALT	REF
I	1030595	G	C	ALT	REF
I	1030895	G	A	ALT	REF
I	1030964	G	C	ALT	REF
I	1030988	G	C	ALT	REF
I	1031081	C	T	ALT	REF
I	1031949	T	G	ALT	REF
I	1031956	A	T	ALT	REF
I	1032025	C	T	ALT	REF
I	1032205	G	A	ALT	REF
I	1032410	C	T	ALT	REF
I	1032478	G	A	ALT	REF
I	1032481	T	C	ALT	REF
I	1032511	T	C	ALT	REF
I	1032727	G	T	ALT	REF
I	1032745	C	T	ALT	REF
I	1032766	C	A	ALT	REF
I	1032796	G	A	ALT	REF
I	1033914	G	A	ALT	REF
I	1034314	T	A	ALT	REF
I	1034591	T	A	ALT	REF
I	1036208	A	G	ALT	REF
I	1036269	A	T	ALT	REF
I	1037060	C	A	ALT	REF
I	1037062	G	A	ALT	REF
I	1038311	C	T	ALT	REF
I	1038436	C	T	ALT	REF
I	1038911	G	A	ALT	REF
I	1039368	A	G	ALT	REF
I	1039472	T	C	ALT	REF
I	1039617	G	A	ALT	REF
I	1040196	T	C	ALT	REF
I	1040524	G	T	ALT	REF
I	1040525	C	T	ALT	REF
I	1040953	T	C	ALT	REF
I	1041272	T	C	ALT	REF
I	1041730	A	G	ALT	REF
I	1048126	T	C	ALT	REF
I	1048377	G	A	ALT	REF
I	1048604	G	A	ALT	REF
I	1049888	A	G	ALT	REF
I	1050613	T	G	ALT	REF
I	1050624	A	G	ALT	REF
I	1051163	A	T	ALT	REF
I	1052045	G	T	ALT	REF
I	1052057	A	G	ALT	REF
I	1052196	G	A	ALT	REF
I	1052229	A	C	ALT	REF
I	1052566	A	C	ALT	REF
I	1052658	A	G	ALT	REF
I	1052723	C	T	ALT	REF
I	1053201	A	T	ALT	REF
I	1053328	A	T	ALT	REF
I	1053350	A	T	ALT	REF
I	1053362	A	T	ALT	REF
I	1053472	T	G	ALT	REF
I	1053656	G	T	ALT	REF
I	1058900	T	C	ALT	REF
I	1062950	C	G	ALT	REF
I	1062955	A	G	ALT	REF
I	1062956	T	A	ALT	REF
I	1062978	G	T	ALT	REF
I	1064922	G	A	ALT	REF
I	1064937	T	G	ALT	REF
I	1065910	T	C	ALT	REF
I	1066151	C	A	ALT	REF
I	1066164	A	C	ALT	REF
I	1066368	T	A	ALT	REF
I	1068311	C	T	ALT	REF
I	1068572	T	C	ALT	REF
I	1069226	T	C	ALT	REF
I	1070836	A	G	ALT	REF
I	1073010	G	C	ALT	REF
I	1073250	T	C	ALT	REF
I	1073798	A	G	ALT	REF
I	1075026	A	G	ALT	REF
I	1083762	G	A	ALT	REF
I	1083856	A	T	ALT	REF
I	1083865	T	A	ALT	REF
I	1083866	T	C	ALT	REF
I	1084252	T	C	ALT	REF
I	1085592	T	C	ALT	REF
I	1086901	G	T	ALT	REF
I	1087413	T	C	ALT	REF
I	1089616	G	A	ALT	REF
I	1090956	A	T	ALT	REF
I	1092250	T	A	ALT	REF
I	1094888	A	G	ALT	REF
I	1095518	C	T	ALT	REF
I	1099901	C	T	ALT	REF
I	1101927	C	T	ALT	REF
I	1104896	T	C	ALT	REF
I	1111326	G	A	ALT	REF
I	1116072	A	G	ALT	REF
I	1125800	C	T	ALT	REF
I	1125915	T	C	ALT	REF
I	1126557	C	T	ALT	REF
I	1129182	A	G	ALT	REF
I	1129484	T	A	ALT	REF
I	1129507	T	C	ALT	REF
I	1133698	G	A	ALT	REF
I	1133776	A	T	ALT	REF
I	1135497	A	G	ALT	REF
I	1135603	C	T	ALT	REF
I	1135670	G	A	ALT	REF
I	1135879	A	G	ALT	REF
I	1136475	C	A	ALT	REF
I	1137920	A	C	ALT	REF
I	1138018	G	A	ALT	REF
I	1138155	A	G	ALT	REF
I	1139786	T	A	ALT	REF
I	1140551	C	T	ALT	REF
I	1146481	G	T	ALT	REF
I	1150039	C	T	ALT	REF
I	1150270	T	C	ALT	REF
I	1150859	T	C	ALT	REF
I	1152895	A	T	ALT	REF
I	1153528	T	A	ALT	REF
I	1154275	C	T	ALT	REF
I	1155446	G	A	ALT	REF
I	1156492	A	G	ALT	REF
I	1156845	G	A	ALT	REF
I	1157239	A	T	ALT	REF
I	1162902	A	T	ALT	REF
I	1165788	T	C	ALT	REF
I	1166357	A	G	ALT	REF
I	1166680	T	C	ALT	REF
I	1166700	C	T	ALT	REF
I	1169002	T	G	ALT	REF
I	1169009	T	C	ALT	REF
I	1169807	T	A	ALT	REF
I	1169917	C	G	ALT	REF
I	1169919	G	A	ALT	REF
I	1170636	A	G	ALT	REF
I	1171251	G	C	ALT	REF
I	1173655	C	T	ALT	REF
I	1173680	T	C	ALT	REF
I	1174023	T	C	ALT	REF
I	1174286	A	G	ALT	REF
I	1174423	A	G	ALT	REF
I	1174545	A	T	ALT	REF
I	1175077	A	G	ALT	REF
I	1175322	A	G	ALT	REF
I	1175991	G	T	ALT	REF
I	1176008	T	C	ALT	REF
I	1176473	T	A	ALT	REF
I	1177514	C	T	ALT	REF
I	1178132	G	A	ALT	REF
I	1179213	C	T	ALT	REF
I	1179424	T	C	ALT	REF
I	1179517	C	T	ALT	REF
I	1179850	A	T	ALT	REF
I	1179901	A	G	ALT	REF
I	1180231	G	C	ALT	REF
I	1180491	T	A	ALT	REF
I	1180599	G	T	ALT	REF
I	1180974	C	T	ALT	REF
I	1182448	A	C	ALT	REF
I	1183504	C	T	ALT	REF
I	1184847	C	T	ALT	REF
I	1185146	C	T	ALT	REF
I	1188837	A	G	ALT	REF
I	1189297	G	A	ALT	REF
I	1189582	T	A	ALT	REF
I	1189620	C	T	ALT	REF
I	1190116	C	T	ALT	REF
I	1190174	G	A	ALT	REF
I	1194197	C	G	ALT	REF
I	1194404	C	T	ALT	REF
I	1196762	A	C	ALT	REF
I	1201059	A	C	ALT	REF
I	1204181	A	T	ALT	REF
I	1205037	A	T	ALT	REF
I	1205482	T	A	ALT	REF
I	1205517	T	A	ALT	REF
I	1205641	A	T	ALT	REF
I	1208560	T	C	ALT	REF
I	1209087	T	G	ALT	REF
I	1209093	G	T	ALT	REF
I	1210926	C	G	ALT	REF
I	1212500	A	G	ALT	REF
I	1212674	T	C	ALT	REF
I	1212722	T	A	ALT	REF
I	1212776	A	T	ALT	REF
I	1213494	A	G	ALT	REF
I	1213625	T	C	ALT	REF
I	1213966	T	C	ALT	REF
I	1214993	G	A	ALT	REF
I	1214998	C	T	ALT	REF
I	1215000	T	C	ALT	REF
I	1217441	T	C	ALT	REF
I	1217621	T	A	ALT	REF
I	1217649	T	C	ALT	REF
I	1217676	A	G	ALT	REF
I	1217679	T	G	ALT	REF
I	1217742	G	A	ALT	REF
I	1217847	C	A	ALT	REF
I	1218124	C	G	ALT	REF
I	1218191	A	G	ALT	REF
I	1218200	C	T	ALT	REF
I	1218202	T	C	ALT	REF
I	1218342	G	A	ALT	REF
I	1218641	T	C	ALT	REF
I	1218676	G	A	ALT	REF
I	1219288	A	C	ALT	REF
I	1219399	C	T	ALT	REF
I	1220611	G	T	ALT	REF
I	1220615	T	C	ALT	REF
I	1220657	C	T	ALT	REF
I	1220665	C	T	ALT	REF
I	1220719	G	C	ALT	REF
I	1221022	T	C	ALT	REF
I	1221057	G	T	ALT	REF
I	1221084	T	C	ALT	REF
I	1221189	A	G	ALT	REF
I	1221644	A	T	ALT	REF
I	1222416	T	A	ALT	REF
I	1226270	C	A	ALT	REF
I	1226676	C	T	ALT	REF
I	1227294	G	A	ALT	REF
I	1229032	C	G	ALT	REF
I	1230671	A	G	ALT	REF
I	1233745	C	T	ALT	REF
I	1233898	C	T	ALT	REF
I	1234427	C	T	ALT	REF
I	1234526	T	G	ALT	REF
I	1234922	C	T	ALT	REF
I	1237526	G	T	ALT	REF
I	1239128	T	C	ALT	REF
I	1240155	G	T	ALT	REF
I	1240634	G	A	ALT	REF
I	1240963	G	A	ALT	REF
I	1242497	T	G	ALT	REF
I	1242967	T	A	ALT	REF
I	1246239	T	G	ALT	REF
I	1247724	A	G	ALT	REF
I	1247844	C	T	ALT	REF
I	1248516	C	A	ALT	REF
I	1248849	T	C	ALT	REF
I	1250888	C	T	ALT	REF
I	1252248	T	C	ALT	REF
I	1253741	A	G	ALT	REF
I	1256304	A	G	ALT	REF
I	1256484	G	A	ALT	REF
I	1257969	A	T	ALT	REF
I	1258706	G	A	ALT	REF
I	1260672	C	T	ALT	REF
I	1262797	C	T	ALT	REF
I	1263628	G	A	ALT	REF
I	1266252	C	T	ALT	REF
I	1266265	C	T	ALT	REF
I	1267374	T	C	ALT	REF
I	1267574	G	A	ALT	REF
I	1268598	T	A	ALT	REF
I	1268750	G	A	ALT	REF
I	1268783	A	T	ALT	REF
I	1268860	A	T	ALT	REF
I	1269245	T	A	ALT	REF
I	1269253	C	T	ALT	REF
I	1269630	T	A	ALT	REF
I	1269787	C	T	ALT	REF
I	1270242	T	C	ALT	REF
I	1274303	C	A	ALT	REF
I	1274317	G	A	ALT	REF
I	1274357	T	A	ALT	REF
I	1276654	C	A	ALT	REF
I	1277122	T	C	ALT	REF
I	1278207	C	A	ALT	REF
I	1279752	T	C	ALT	REF
I	1281109	C	A	ALT	REF
I	1282314	A	G	ALT	REF
I	1287631	G	A	ALT	REF
I	1287871	A	G	ALT	REF
I	1289392	A	T	ALT	REF
I	1289765	T	A	ALT	REF
I	1291322	T	A	ALT	REF
I	1291909	C	T	ALT	REF
I	1303067	G	A	ALT	REF
I	1303417	T	A	ALT	REF
I	1303480	T	C	ALT	REF
I	1304951	T	A	ALT	REF
I	1305437	T	C	ALT	REF
I	1305853	A	G	ALT	REF
I	1306870	G	A	ALT	REF
I	1306883	T	C	ALT	REF
I	1307758	G	A	ALT	REF
I	1307849	A	C	ALT	REF
I	1308136	C	T	ALT	REF
I	1312071	A	G	ALT	REF
I	1313313	A	G	ALT	REF
I	1313705	G	A	ALT	REF
I	1313763	T	C	ALT	REF
I	1313769	T	C	ALT	REF
I	1314074	G	A	ALT	REF
I	1314155	A	G	ALT	REF
I	1317339	T	A	ALT	REF
I	1320687	C	G	ALT	REF
I	1323010	T	A	ALT	REF
I	1323152	G	A	ALT	REF
I	1323352	T	C	ALT	REF
I	1324568	C	T	ALT	REF
I	1330332	A	G	ALT	REF
I	1331174	C	T	ALT	REF
I	1338003	T	C	ALT	REF
I	1338957	G	A	ALT	REF
I	1338959	A	T	ALT	REF
I	1339304	A	G	ALT	REF
I	1339453	G	A	ALT	REF
I	1341604	A	G	ALT	REF
I	1341740	A	G	ALT	REF
I	1343208	A	T	ALT	REF
I	1343330	G	A	ALT	REF
I	1343355	A	C	ALT	REF
I	1343828	A	G	ALT	REF
I	1344447	C	G	ALT	REF
I	1345339	G	A	ALT	REF
I	1345404	G	T	ALT	REF
I	1345437	A	T	ALT	REF
I	1345886	A	G	ALT	REF
I	1345979	T	C	ALT	REF
I	1346090	A	G	ALT	REF
I	1346298	A	G	ALT	REF
I	1346395	A	C	ALT	REF
I	1346409	C	G	ALT	REF
I	1346442	G	C	ALT	REF
I	1346570	T	C	ALT	REF
I	1346821	T	C	ALT	REF
I	1349186	C	T	ALT	REF
I	1350046	A	C	ALT	REF
I	1352321	T	C	ALT	REF
I	1354337	C	A	ALT	REF
I	1356109	C	T	ALT	REF
I	1356325	A	T	ALT	REF
I	1356338	C	G	ALT	REF
I	1356437	G	A	ALT	REF
I	1357110	G	A	ALT	REF
I	1357942	G	A	ALT	REF
I	1358014	G	A	ALT	REF
I	1358023	T	C	ALT	REF
I	1358191	T	C	ALT	REF
I	1358212	A	T	ALT	REF
I	1358239	C	T	ALT	REF
I	1360562	T	A	ALT	REF
I	1367053	T	C	ALT	REF
I	1367261	A	T	ALT	REF
I	1367615	A	G	ALT	REF
I	1375044	G	T	ALT	REF
I	1375558	A	G	ALT	REF
I	1375699	C	A	ALT	REF
I	1377391	T	A	ALT	REF
I	1378889	A	T	ALT	REF
I	1379202	G	T	ALT	REF
I	1379548	T	C	ALT	REF
I	1379562	A	T	ALT	REF
I	1387299	G	C	ALT	REF
I	1389573	A	G	ALT	REF
I	1389814	T	A	ALT	REF
I	1389922	C	T	ALT	REF
I	1389957	T	C	ALT	REF
I	1390273	T	G	ALT	REF
I	1390389	G	T	ALT	REF
I	1390412	T	C	ALT	REF
I	1390435	A	G	ALT	REF
I	1390852	A	C	ALT	REF
I	1391693	A	G	ALT	REF
I	1392766	G	C	ALT	REF
I	1393213	T	A	ALT	REF
I	1393325	C	T	ALT	REF
I	1393658	T	C	ALT	REF
I	1394221	T	C	ALT	REF
I	1394282	G	C	ALT	REF
I	1394345	T	G	ALT	REF
I	1394373	C	T	ALT	REF
I	1395640	T	C	ALT	REF
I	1396173	G	A	ALT	REF
I	1396471	T	G	ALT	REF
I	1396935	A	T	ALT	REF
I	1397192	G	T	ALT	REF
I	1397221	G	A	ALT	REF
I	1397246	T	A	ALT	REF
I	1397303	C	T	ALT	REF
I	1397662	G	A	ALT	REF
I	1397667	A	T	ALT	REF
I	1399530	T	A	ALT	REF
I	1399531	T	A	ALT	REF
I	1400363	G	A	ALT	REF
I	1400428	G	A	ALT	REF
I	1401294	A	C	ALT	REF
I	1403694	A	G	ALT	REF
I	1404717	G	A	ALT	REF
I	1404829	T	C	ALT	REF
I	1405907	G	A	ALT	REF
I	1405923	T	A	ALT	REF
I	1407977	A	T	ALT	REF
I	1411420	T	A	ALT	REF
I	1413025	A	C	ALT	REF
I	1413971	T	G	ALT	REF
I	1416014	T	A	ALT	REF
I	1416044	C	T	ALT	REF
I	1416080	A	T	ALT	REF
I	1416130	G	C	ALT	REF
I	1416193	G	T	ALT	REF
I	1417331	C	T	ALT	REF
I	1418156	C	A	ALT	REF
I	1419214	G	A	REF	ALT
I	1419329	T	A	ALT	REF
I	1421474	T	C	ALT	REF
I	1421598	C	T	ALT	REF
I	1422789	A	G	ALT	REF
I	1422995	A	G	ALT	REF
I	1423022	A	T	ALT	REF
I	1423343	G	A	ALT	REF
I	1424072	A	T	ALT	REF
I	1424316	T	A	ALT	REF
I	1427190	G	T	ALT	REF
I	1427548	A	G	ALT	REF
I	1428538	A	G	ALT	REF
I	1429060	C	A	ALT	REF
I	1431794	A	G	ALT	REF
I	1432003	T	C	ALT	REF
I	1432662	A	C	ALT	REF
I	1432706	C	T	ALT	REF
I	1433168	T	A	ALT	REF
I	1433303	T	A	ALT	REF
I	1433753	C	A	ALT	REF
I	1433760	C	A	ALT	REF
I	1434023	A	C	ALT	REF
I	1434269	G	A	ALT	REF
I	1435470	G	C	ALT	REF
I	1436244	G	T	ALT	REF
I	1436409	T	C	ALT	REF
I	1436426	T	C	ALT	REF
I	1436600	A	G	ALT	REF
I	1437525	A	T	ALT	REF
I	1437632	G	T	ALT	REF
I	1438707	G	T	ALT	REF
I	1439445	C	A	ALT	REF
I	1439632	G	A	ALT	REF
I	1439676	C	T	ALT	REF
I	1439789	T	G	ALT	REF
I	1440485	A	C	ALT	REF
I	1442245	T	A	ALT	REF
I	1442819	A	C	ALT	REF
I	1443835	T	A	ALT	REF
I	1447328	T	G	ALT	REF
I	1447423	T	A	ALT	REF
I	1451068	C	T	ALT	REF
I	1451222	T	C	ALT	REF
I	1451409	C	T	ALT	REF
I	1452096	A	T	ALT	REF
I	1453035	A	C	ALT	REF
I	1454218	C	T	ALT	REF
I	1454241	T	C	ALT	REF
I	1454359	C	T	ALT	REF
I	1455989	T	C	ALT	REF
I	1456504	G	A	ALT	REF
I	1457264	C	T	ALT	REF
I	1459063	T	C	ALT	REF
I	1459191	G	T	ALT	REF
I	1459452	T	C	ALT	REF
I	1459547	T	A	ALT	REF
I	1460652	A	G	ALT	REF
I	1460888	G	A	ALT	REF
I	1463479	T	C	ALT	REF
I	1464200	T	G	ALT	REF
I	1464461	T	C	ALT	REF
I	1464516	G	A	ALT	REF
I	1466431	A	G	ALT	REF
I	1466443	G	A	ALT	REF
I	1466491	G	A	ALT	REF
I	1466578	C	G	ALT	REF
I	1466590	T	C	ALT	REF
I	1469539	T	A	ALT	REF
I	1471344	T	C	ALT	REF
I	1475223	A	T	ALT	REF
I	1475789	G	A	ALT	REF
I	1476460	C	T	ALT	REF
I	1477482	T	A	ALT	REF
I	1478270	A	G	ALT	REF
I	1478703	A	G	ALT	REF
I	1479002	A	G	ALT	REF
I	1479997	C	T	ALT	REF
I	1480002	A	C	ALT	REF
I	1480003	C	T	ALT	REF
I	1482109	T	A	ALT	REF
I	1482235	C	T	ALT	REF
I	1482258	C	T	ALT	REF
I	1482299	A	T	ALT	REF
I	1482553	A	C	ALT	REF
I	1483256	G	A	ALT	REF
I	1483568	A	T	ALT	REF
I	1483654	A	T	ALT	REF
I	1484070	A	G	ALT	REF
I	1484302	G	A	ALT	REF
I	1484843	A	G	ALT	REF
I	1485096	C	T	ALT	REF
I	1486256	A	G	ALT	REF
I	1486587	A	G	ALT	REF
I	1489320	A	G	ALT	REF
I	1489576	G	T	ALT	REF
I	1490986	C	A	ALT	REF
I	1491157	T	C	ALT	REF
I	1491219	T	A	ALT	REF
I	1494847	T	A	ALT	REF
I	1495911	T	G	ALT	REF
I	1496999	T	G	ALT	REF
I	1497088	G	A	ALT	REF
I	1498938	T	C	ALT	REF
I	1499001	T	G	ALT	REF
I	1499478	C	T	ALT	REF
I	1501105	G	A	ALT	REF
I	1504563	T	C	ALT	REF
I	1506044	A	T	ALT	REF
I	1506069	G	T	ALT	REF
I	1507351	C	T	ALT	REF
I	1509184	T	A	ALT	REF
I	1512805	T	A	ALT	REF
I	1514624	T	C	ALT	REF
I	1515531	G	C	ALT	REF
I	1515544	C	A	ALT	REF
I	1517405	T	A	ALT	REF
I	1517493	A	G	ALT	REF
I	1517729	T	C	ALT	REF
I	1517889	C	A	ALT	REF
I	1518044	T	G	ALT	REF
I	1520217	T	C	ALT	REF
I	1522453	G	A	ALT	REF
I	1522456	C	T	ALT	REF
I	1522461	A	G	ALT	REF
I	1524340	C	G	ALT	REF
I	1524353	G	C	ALT	REF
I	1524356	A	G	ALT	REF
I	1525982	A	C	ALT	REF
I	1526035	G	T	ALT	REF
I	1526063	T	C	ALT	REF
I	1526127	G	T	ALT	REF
I	1528978	T	C	ALT	REF
I	1529135	A	C	ALT	REF
I	1529216	T	C	ALT	REF
I	1529222	C	A	ALT	REF
I	1533064	C	T	ALT	REF
I	1533722	T	C	ALT	REF
I	1533826	T	A	ALT	REF
I	1533827	T	A	ALT	REF
I	1534299	A	T	ALT	REF
I	1536288	T	C	ALT	REF
I	1537385	C	T	ALT	REF
I	1537428	T	A	ALT	REF
I	1537481	C	T	ALT	REF
I	1537566	T	A	ALT	REF
I	1539017	C	T	ALT	REF
I	1541270	A	T	ALT	REF
I	1541745	C	T	ALT	REF
I	1543403	G	C	ALT	REF
I	1547412	A	G	ALT	REF
I	1548566	A	G	ALT	REF
I	1549341	A	C	ALT	REF
I	1550614	A	G	ALT	REF
I	1554639	G	T	ALT	REF
I	1554672	C	T	ALT	REF
I	1554724	C	T	ALT	REF
I	1554725	T	A	ALT	REF
I	1554967	C	T	ALT	REF
I	1556392	G	C	ALT	REF
I	1557698	T	C	ALT	REF
I	1557794	C	T	ALT	REF
I	1558064	G	T	ALT	REF
I	1558968	A	G	ALT	REF
I	1562795	A	G	ALT	REF
I	1563140	A	T	ALT	REF
I	1563426	A	T	ALT	REF
I	1564213	T	G	ALT	REF
I	1564232	G	A	ALT	REF
I	1565217	C	A	ALT	REF
I	1565390	A	G	ALT	REF
I	1565393	A	C	ALT	REF
I	1565467	A	T	ALT	REF
I	1567753	G	A	ALT	REF
I	1570655	C	A	ALT	REF
I	1570689	G	T	ALT	REF
I	1570831	T	G	ALT	REF
I	1571829	T	A	ALT	REF
I	1572258	T	C	ALT	REF
I	1574105	A	T	ALT	REF
I	1575287	C	A	ALT	REF
I	1575532	T	G	ALT	REF
I	1575836	T	G	ALT	REF
I	1575865	A	T	ALT	REF
I	1577980	T	G	ALT	REF
I	1578624	T	C	ALT	REF
I	1578642	G	A	ALT	REF
I	1579863	G	C	ALT	REF
I	1581196	A	G	ALT	REF
I	1581808	C	T	ALT	REF
I	1582134	C	T	ALT	REF
I	1582141	A	G	ALT	REF
I	1582387	G	A	ALT	REF
I	1583086	A	G	ALT	REF
I	1583094	T	A	ALT	REF
I	1583100	G	A	ALT	REF
I	1583155	G	A	ALT	REF
I	1583199	A	G	ALT	REF
I	1583307	A	C	ALT	REF
I	1583361	A	G	ALT	REF
I	1583370	C	T	ALT	REF
I	1585381	A	C	ALT	REF
I	1586897	T	C	ALT	REF
I	1586901	C	G	ALT	REF
I	1586919	T	C	ALT	REF
I	1586928	T	A	ALT	REF
I	1586997	T	C	ALT	REF
I	1587001	G	A	ALT	REF
I	1587117	A	G	ALT	REF
I	1588551	C	T	ALT	REF
I	1588561	A	G	ALT	REF
I	1588590	C	T	ALT	REF
I	1588602	C	A	ALT	REF
I	1588855	G	A	ALT	REF
I	1589549	T	A	ALT	REF
I	1590007	A	C	ALT	REF
I	1590046	C	T	ALT	REF
I	1590071	C	T	ALT	REF
I	1591017	G	A	ALT	REF
I	1593447	C	T	ALT	REF
I	1593479	C	T	ALT	REF
I	1594717	A	G	ALT	REF
I	1595180	G	A	ALT	REF
I	1595248	A	G	ALT	REF
I	1596360	A	T	ALT	REF
I	1598869	G	A	ALT	REF
I	1600451	T	C	ALT	REF
I	1600696	A	G	ALT	REF
I	1600867	T	C	ALT	REF
I	1601017	C	T	ALT	REF
I	1601130	T	A	ALT	REF
I	1601147	G	A	ALT	REF
I	1601965	A	G	ALT	REF
I	1602593	G	A	ALT	REF
I	1603801	C	T	ALT	REF
I	1604842	A	G	ALT	REF
I	1605098	A	T	ALT	REF
I	1606208	T	C	ALT	REF
I	1606251	T	C	ALT	REF
I	1606457	C	T	ALT	REF
I	1606736	G	A	ALT	REF
I	1608108	T	C	ALT	REF
I	1608144	A	T	ALT	REF
I	1608145	G	T	ALT	REF
I	1608593	G	A	ALT	REF
I	1608765	T	G	ALT	REF
I	1609799	G	T	ALT	REF
I	1610434	G	T	ALT	REF
I	1610694	G	A	ALT	REF
I	1610703	A	G	ALT	REF
I	1610975	G	A	ALT	REF
I	1610986	C	T	ALT	REF
I	1611051	T	A	ALT	REF
I	1612173	G	A	ALT	REF
I	1612296	G	A	ALT	REF
I	1615172	C	T	ALT	REF
I	1615178	G	A	ALT	REF
I	1615180	T	C	ALT	REF
I	1616116	C	T	ALT	REF
I	1617181	A	T	ALT	REF
I	1617198	C	G	ALT	REF
I	1620833	T	A	ALT	REF
I	1620860	C	T	ALT	REF
I	1620949	T	G	ALT	REF
I	1621327	A	T	ALT	REF
I	1621356	G	A	ALT	REF
I	1622635	T	G	ALT	REF
I	1624199	A	T	ALT	REF
I	1624241	C	T	ALT	REF
I	1624599	T	C	ALT	REF
I	1625759	A	G	ALT	REF
I	1625789	A	G	ALT	REF
I	1626805	C	T	ALT	REF
I	1627709	T	G	ALT	REF
I	1627945	A	G	ALT	REF
I	1628515	A	G	ALT	REF
I	1628741	T	C	ALT	REF
I	1629498	T	C	ALT	REF
I	1630803	T	A	ALT	REF
I	1634202	A	G	ALT	REF
I	1635398	T	A	ALT	REF
I	1636767	T	A	ALT	REF
I	1636770	T	G	ALT	REF
I	1636823	A	G	ALT	REF
I	1637247	T	A	ALT	REF
I	1638515	T	C	ALT	REF
I	1640029	A	T	ALT	REF
I	1640195	A	G	ALT	REF
I	1640743	A	T	ALT	REF
I	1647221	C	G	ALT	REF
I	1649292	A	C	ALT	REF
I	1649296	C	T	ALT	REF
I	1649397	A	G	ALT	REF
I	1649783	G	A	ALT	REF
I	1649959	T	A	ALT	REF
I	1651849	G	T	ALT	REF
I	1652730	C	T	ALT	REF
I	1653135	T	C	ALT	REF
I	1653147	T	G	ALT	REF
I	1653198	T	A	ALT	REF
I	1653520	C	A	ALT	REF
I	1653526	G	A	ALT	REF
I	1654081	G	T	ALT	REF
I	1654403	A	C	ALT	REF
I	1654749	G	C	ALT	REF
I	1655708	T	C	ALT	REF
I	1657526	T	A	ALT	REF
I	1657899	C	T	ALT	REF
I	1657940	C	T	ALT	REF
I	1658195	C	T	ALT	REF
I	1663288	A	G	ALT	REF
I	1666359	C	A	ALT	REF
I	1666416	T	G	ALT	REF
I	1666618	A	T	ALT	REF
I	1667061	C	T	ALT	REF
I	1667091	T	C	ALT	REF
I	1667276	A	C	ALT	REF
I	1667280	G	T	ALT	REF
I	1668127	A	G	ALT	REF
I	1670812	C	T	ALT	REF
I	1673033	T	A	ALT	REF
I	1673060	C	T	ALT	REF
I	1673141	C	T	ALT	REF
I	1676304	T	C	ALT	REF
I	1679282	C	A	ALT	REF
I	1679735	C	A	ALT	REF
I	1679786	C	A	ALT	REF
I	1680475	G	A	ALT	REF
I	1680874	G	A	ALT	REF
I	1683248	C	T	ALT	REF
I	1683512	C	G	ALT	REF
I	1686139	A	G	ALT	REF
I	1687738	C	A	ALT	REF
I	1687804	C	T	ALT	REF
I	1696901	A	T	ALT	REF
I	1698158	C	T	ALT	REF
I	1698646	T	A	ALT	REF
I	1700154	C	A	ALT	REF
I	1700575	T	G	ALT	REF
I	1701178	G	A	ALT	REF
I	1701332	G	A	ALT	REF
I	1701514	G	T	ALT	REF
I	1701863	G	A	ALT	REF
I	1701964	A	T	ALT	REF
I	1702089	C	A	ALT	REF
I	1702711	A	T	ALT	REF
I	1702835	A	G	ALT	REF
I	1709542	T	C	ALT	REF
I	1709581	T	C	ALT	REF
I	1709646	A	T	ALT	REF
I	1710064	C	G	ALT	REF
I	1712435	C	T	ALT	REF
I	1715496	G	T	ALT	REF
I	1716250	T	A	ALT	REF
I	1717382	A	C	ALT	REF
I	1717426	C	T	ALT	REF
I	1718288	T	C	ALT	REF
I	1719086	G	A	ALT	REF
I	1719183	A	G	ALT	REF
I	1720376	C	G	ALT	REF
I	1720377	T	A	ALT	REF
I	1720522	T	C	ALT	REF
I	1721493	C	T	ALT	REF
I	1721502	C	T	ALT	REF
I	1727180	A	G	ALT	REF
I	1727222	T	A	ALT	REF
I	1729909	A	G	ALT	REF
I	1730067	A	C	ALT	REF
I	1730222	G	C	ALT	REF
I	1730619	A	C	ALT	REF
I	1732343	C	A	ALT	REF
I	1732348	T	C	ALT	REF
I	1734384	A	C	ALT	REF
I	1738586	G	T	ALT	REF
I	1738955	G	T	ALT	REF
I	1740998	C	T	ALT	REF
I	1744407	A	G	ALT	REF
I	1745686	T	C	ALT	REF
I	1745716	C	A	ALT	REF
I	1748522	A	G	ALT	REF
I	1748624	A	G	ALT	REF
I	1749539	G	A	ALT	REF
I	1750633	A	G	ALT	REF
I	1758794	C	G	ALT	REF
I	1760485	C	T	ALT	REF
I	1760494	G	A	ALT	REF
I	1760771	T	A	ALT	REF
I	1760772	T	A	ALT	REF
I	1763444	C	A	ALT	REF
I	1763495	T	G	ALT	REF
I	1765160	G	A	ALT	REF
I	1765246	T	A	ALT	REF
I	1765546	G	A	ALT	REF
I	1765833	A	G	ALT	REF
I	1765881	A	G	ALT	REF
I	1767057	A	T	ALT	REF
I	1767261	A	G	ALT	REF
I	1767287	G	A	ALT	REF
I	1767315	T	G	ALT	REF
I	1767728	G	A	ALT	REF
I	1767779	C	T	ALT	REF
I	1769128	T	A	ALT	REF
I	1773139	C	A	ALT	REF
I	1777178	G	A	ALT	REF
I	1779461	G	T	ALT	REF
I	1779529	T	A	ALT	REF
I	1781611	A	G	ALT	REF
I	1781713	T	A	ALT	REF
I	1781769	G	T	ALT	REF
I	1783855	A	T	ALT	REF
I	1786375	A	G	ALT	REF
I	1787432	G	A	ALT	REF
I	1788926	C	T	ALT	REF
I	1789144	G	T	ALT	REF
I	1789897	G	A	ALT	REF
I	1790424	T	C	ALT	REF
I	1791409	C	G	ALT	REF
I	1792528	C	A	ALT	REF
I	1792529	C	G	ALT	REF
I	1792562	C	T	ALT	REF
I	1792727	A	C	ALT	REF
I	1792757	T	C	ALT	REF
I	1792845	T	G	ALT	REF
I	1793341	G	A	ALT	REF
I	1794146	G	A	ALT	REF
I	1795274	A	G	ALT	REF
I	1795612	C	T	ALT	REF
I	1795957	T	A	ALT	REF
I	1797767	A	G	ALT	REF
I	1801554	A	G	ALT	REF
I	1801555	C	A	ALT	REF
I	1801725	A	G	ALT	REF
I	1801751	T	A	ALT	REF
I	1801988	C	T	ALT	REF
I	1802144	A	G	ALT	REF
I	1802151	C	T	ALT	REF
I	1802796	A	G	ALT	REF
I	1803320	G	C	ALT	REF
I	1803402	A	G	ALT	REF
I	1803452	C	T	ALT	REF
I	1803482	A	G	ALT	REF
I	1803483	A	G	ALT	REF
I	1803995	G	T	ALT	REF
I	1804162	A	G	ALT	REF
I	1805555	A	T	ALT	REF
I	1805576	A	G	ALT	REF
I	1805674	G	A	ALT	REF
I	1805726	C	T	ALT	REF
I	1807883	G	A	ALT	REF
I	1809210	A	T	ALT	REF
I	1809323	G	A	ALT	REF
I	1809608	A	G	ALT	REF
I	1809996	T	A	ALT	REF
I	1810026	T	A	REF	ALT
I	1811043	G	A	ALT	REF
I	1811283	G	A	ALT	REF
I	1814219	G	C	ALT	REF
I	1817570	T	C	ALT	REF
I	1817983	G	A	ALT	REF
I	1822122	T	A	ALT	REF
I	1823018	T	C	ALT	REF
I	1823335	C	T	ALT	REF
I	1823447	C	A	ALT	REF
I	1823873	G	T	ALT	REF
I	1826227	A	G	ALT	REF
I	1826228	C	T	ALT	REF
I	1827838	G	A	ALT	REF
I	1828007	G	T	ALT	REF
I	1829469	A	C	ALT	REF
I	1829548	G	A	ALT	REF
I	1831741	C	T	ALT	REF
I	1831796	C	T	ALT	REF
I	1831933	A	G	ALT	REF
I	1832529	G	A	ALT	REF
I	1832653	A	G	ALT	REF
I	1834852	C	A	ALT	REF
I	1835509	G	A	ALT	REF
I	1835520	C	T	ALT	REF
I	1835544	A	G	ALT	REF
I	1836455	A	G	ALT	REF
I	1836817	A	G	ALT	REF
I	1836887	G	A	ALT	REF
I	1838627	A	T	ALT	REF
I	1838670	T	A	ALT	REF
I	1840800	T	C	ALT	REF
I	1841243	T	C	ALT	REF
I	1841291	A	C	ALT	REF
I	1841939	T	A	ALT	REF
I	1842001	A	C	ALT	REF
I	1842537	G	A	ALT	REF
I	1842842	C	T	ALT	REF
I	1843647	T	C	ALT	REF
I	1845174	C	T	ALT	REF
I	1845215	T	C	ALT	REF
I	1845423	C	T	ALT	REF
I	1845576	T	G	ALT	REF
I	1845994	G	A	ALT	REF
I	1846451	T	C	ALT	REF
I	1846758	T	C	ALT	REF
I	1848536	G	A	ALT	REF
I	1849022	T	A	ALT	REF
I	1849058	T	A	ALT	REF
I	1849122	G	A	ALT	REF
I	1850249	C	G	ALT	REF
I	1852242	G	A	ALT	REF
I	1852279	T	C	ALT	REF
I	1856307	G	A	ALT	REF
I	1856961	A	G	ALT	REF
I	1857854	A	C	ALT	REF
I	1858802	C	G	ALT	REF
I	1861458	G	A	ALT	REF
I	1863902	A	G	ALT	REF
I	1870171	T	C	ALT	REF
I	1870551	T	C	ALT	REF
I	1870569	A	G	ALT	REF
I	2167978	C	T	REF	ALT
I	2631250	C	T	ALT	REF
I	2881749	T	C	ALT	REF
I	2902455	T	C	REF	ALT
I	2966076	G	A	ALT	REF
I	3035799	T	A	REF	ALT
I	3084070	A	T	REF	ALT
I	3683463	C	G	REF	ALT
I	4040232	G	A	ALT	REF
I	4044101	C	T	REF	ALT
I	4271054	C	T	REF	ALT
I	4315106	C	T	ALT	REF
I	4477168	T	A	ALT	REF
I	4648854	A	G	REF	ALT
I	5223758	T	A	ALT	REF
I	5245056	A	T	ALT	REF
I	5308922	C	T	REF	ALT
I	5445569	T	C	ALT	REF
I	5566915	G	A	ALT	REF
I	6065763	A	T	ALT	REF
I	6177086	G	A	REF	ALT
I	6264713	T	A	ALT	REF
I	6430854	G	A	ALT	REF
I	6462321	A	G	REF	ALT
I	6644132	G	C	ALT	REF
I	7269405	G	C	REF	ALT
I	7419318	T	C	REF	ALT
I	7731687	T	C	REF	ALT
I	7836307	A	T	ALT	REF
I	7971118	A	G	ALT	REF
I	8294583	G	T	REF	ALT
I	8359911	T	C	ALT	REF
I	8519705	T	G	REF	ALT
I	8676660	C	G	REF	ALT
I	8738449	A	G	ALT	REF
I	9012773	G	A	REF	ALT
I	9021127	A	T	REF	ALT
I	9091487	T	A	REF	ALT
I	9093259	C	T	ALT	REF
I	9260359	G	A	ALT	REF
I	9260360	A	C	ALT	REF
I	9300347	C	A	REF	ALT
I	9393497	C	G	REF	ALT
I	9535125	T	A	ALT	REF
I	9723774	T	A	REF	ALT
I	9791492	A	T	REF	ALT
I	9955783	A	G	ALT	REF
I	10134554	G	A	REF	ALT
I	10155800	C	T	ALT	REF
I	10162186	G	A	ALT	REF
I	10220837	A	T	ALT	REF
I	10338463	C	T	ALT	REF
I	10344574	A	T	ALT	REF
I	10395270	T	C	ALT	REF
I	10402262	T	A	ALT	REF
I	10634434	G	T	ALT	REF
I	10807273	G	T	REF	ALT
I	10935790	A	G	REF	ALT
I	11012097	A	C	REF	ALT
I	11090841	T	A	ALT	REF
I	11242856	T	C	ALT	REF
I	11260600	T	G	REF	ALT
I	11634165	A	T	ALT	REF
I	11651464	G	A	ALT	REF
I	11870568	G	A	REF	ALT
I	11894731	A	G	ALT	REF
I	11972562	G	A	ALT	REF
I	12162925	C	T	ALT	REF
I	12356845	C	A	ALT	REF
I	12425400	A	G	REF	ALT
I	12435796	A	T	ALT	REF
I	12499575	G	A	REF	ALT
I	13006747	G	A	ALT	REF
I	13164539	G	T	ALT	REF
I	13866692	G	A	REF	ALT
I	13962694	T	A	ALT	REF
I	14116874	C	G	ALT	REF
I	14278219	G	A	ALT	REF
I	14659817	G	T	ALT	REF
I	14808315	G	A	ALT	REF
I	14964962	G	C	ALT	REF
II	2424	T	A	ALT	REF
II	12558	C	T	ALT	REF
II	506319	C	G	ALT	REF
II	788604	C	T	REF	ALT
II	1058121	T	A	REF	ALT
II	1203290	A	T	ALT	REF
II	1217376	C	G	ALT	REF
II	1257386	C	T	ALT	REF
II	1692564	A	G	ALT	REF
II	1693117	T	G	REF	ALT
II	1783932	T	C	REF	ALT
II	1825076	C	T	ALT	REF
II	1912746	C	T	ALT	REF
II	1941335	T	A	REF	ALT
II	1998363	C	G	REF	ALT
II	2052908	G	C	ALT	REF
II	2095148	C	T	REF	ALT
II	2095880	T	C	REF	ALT
II	2154729	C	T	ALT	REF
II	2260627	C	T	REF	ALT
II	2560122	T	C	REF	ALT
II	2603383	G	A	ALT	REF
II	2603399	G	C	ALT	REF
II	2611955	A	T	ALT	REF
II	2730179	A	T	ALT	REF
II	2737860	G	T	ALT	REF
II	2863201	G	A	ALT	REF
II	2926925	C	A	REF	ALT
II	2953187	G	A	ALT	REF
II	3021069	T	C	REF	ALT
II	3026232	A	G	ALT	REF
II	3115888	G	A	ALT	REF
II	3274176	C	A	REF	ALT
II	3342450	G	C	REF	ALT
II	3342456	G	A	REF	ALT
II	3451003	C	A	ALT	REF
II	3795845	A	T	ALT	REF
II	3814975	G	T	REF	ALT
II	4008068	C	A	ALT	REF
II	4127914	G	A	REF	ALT
II	4237723	G	C	ALT	REF
II	4360646	G	T	ALT	REF
II	4421768	T	A	ALT	REF
II	4440438	A	G	ALT	REF
II	4558418	T	A	ALT	REF
II	5232475	G	A	REF	ALT
II	5253849	G	A	REF	ALT
II	5536132	C	G	REF	ALT
II	5536140	A	T	REF	ALT
II	5536142	T	G	REF	ALT
II	5655201	T	A	REF	ALT
II	5718538	T	A	ALT	REF
II	5744152	G	A	ALT	REF
II	5776363	T	C	ALT	REF
II	5860803	C	T	ALT	REF
II	6006260	G	A	ALT	REF
II	6094776	G	A	ALT	REF
II	6491434	T	C	REF	ALT
II	6563845	C	T	REF	ALT
II	6601842	G	A	ALT	REF
II	6624196	A	C	ALT	REF
II	6650867	A	C	ALT	REF
II	6718923	C	T	REF	ALT
II	7066882	T	G	ALT	REF
II	7066889	G	A	ALT	REF
II	7100198	C	A	REF	ALT
II	7127248	C	A	ALT	REF
II	7255719	T	A	REF	ALT
II	7335286	C	G	ALT	REF
II	7607313	G	A	REF	ALT
II	8120014	G	T	REF	ALT
II	8235908	G	C	REF	ALT
II	8576591	C	T	ALT	REF
II	8902263	G	T	ALT	REF
II	9096187	C	T	ALT	REF
II	9309859	G	T	ALT	REF
II	9610991	T	A	REF	ALT
II	9800820	A	T	ALT	REF
II	10080716	G	A	ALT	REF
II	10111741	G	A	ALT	REF
II	10179534	A	G	ALT	REF
II	10415072	T	G	ALT	REF
II	10633674	C	T	REF	ALT
II	10853367	A	T	ALT	REF
II	10900467	G	T	ALT	REF
II	11057334	A	G	REF	ALT
II	11057630	A	T	ALT	REF
II	11118843	G	A	ALT	REF
II	11134673	C	T	ALT	REF
II	11154572	G	A	REF	ALT
II	11154576	C	A	REF	ALT
II	11431352	T	A	ALT	REF
II	11472813	C	T	ALT	REF
II	11736928	G	A	REF	ALT
II	12052289	G	T	REF	ALT
II	12068480	A	G	REF	ALT
II	12167959	T	A	ALT	REF
II	12213144	T	A	ALT	REF
II	12268745	A	G	REF	ALT
II	12297067	T	A	REF	ALT
II	12297112	C	T	REF	ALT
II	12298307	A	T	REF	ALT
II	12298532	T	C	REF	ALT
II	12299496	T	G	REF	ALT
II	12300771	T	A	REF	ALT
II	12300772	C	A	REF	ALT
II	12300787	T	A	REF	ALT
II	12300927	C	T	REF	ALT
II	12301022	G	A	REF	ALT
II	12301024	G	A	REF	ALT
II	12301025	T	A	REF	ALT
II	12301086	G	A	REF	ALT
II	12301181	A	T	REF	ALT
II	12301198	T	C	REF	ALT
II	12301219	A	G	REF	ALT
II	12301624	C	T	REF	ALT
II	12301629	T	A	REF	ALT
II	12301727	G	A	REF	ALT
II	12301768	A	T	REF	ALT
II	12302525	T	A	REF	ALT
II	12303530	A	T	REF	ALT
II	12303775	C	T	REF	ALT
II	12304155	C	A	REF	ALT
II	12304665	G	A	REF	ALT
II	12304987	C	T	REF	ALT
II	12305001	C	A	REF	ALT
II	12305114	G	A	REF	ALT
II	12305455	A	T	REF	ALT
II	12305551	T	A	REF	ALT
II	12305574	T	A	REF	ALT
II	12305577	C	T	REF	ALT
II	12305584	C	T	REF	ALT
II	12305814	T	A	REF	ALT
II	12305824	C	T	REF	ALT
II	12305844	A	G	REF	ALT
II	12305856	C	T	REF	ALT
II	12306181	A	G	REF	ALT
II	12306288	A	C	REF	ALT
II	12306302	G	C	REF	ALT
II	12306346	T	G	REF	ALT
II	12306409	T	C	REF	ALT
II	12306451	A	T	REF	ALT
II	12306453	A	C	REF	ALT
II	12306461	A	T	REF	ALT
II	12306462	T	A	REF	ALT
II	12306586	G	T	REF	ALT
II	12306607	C	A	REF	ALT
II	12306614	A	G	REF	ALT
II	12306717	T	C	REF	ALT
II	12306755	A	C	REF	ALT
II	12306801	G	T	REF	ALT
II	12306942	T	C	REF	ALT
II	12306990	T	A	REF	ALT
II	12307048	A	T	REF	ALT
II	12307096	G	C	REF	ALT
II	12307135	G	A	REF	ALT
II	12307374	T	A	REF	ALT
II	12308656	A	G	REF	ALT
II	12308701	A	G	REF	ALT
II	12308768	T	C	REF	ALT
II	12309076	C	A	REF	ALT
II	12309080	G	T	REF	ALT
II	12309089	T	A	REF	ALT
II	12309292	T	A	REF	ALT
II	12309303	C	T	REF	ALT
II	12309310	A	G	REF	ALT
II	12309388	G	T	REF	ALT
II	12309596	T	C	REF	ALT
II	12310915	C	T	REF	ALT
II	12311880	T	G	REF	ALT
II	12313655	C	T	REF	ALT
II	12314302	G	C	REF	ALT
II	12314416	C	T	REF	ALT
II	12314443	A	T	REF	ALT
II	12314626	T	A	REF	ALT
II	12319009	C	A	REF	ALT
II	12321141	A	T	REF	ALT
II	12322712	C	A	REF	ALT
II	12322790	G	A	REF	ALT
II	12322835	T	C	REF	ALT
II	12322956	A	G	REF	ALT
II	12323507	C	T	REF	ALT
[truncated: 27,031 more rows]

## Sheet: B. Treatment A reads
Replicate 1A	#CHROM	POS	Reads_JU2825	Reads_JU1249		Replicate 2A	#CHROM	POS	Reads_JU2825	Reads_JU1249		Replicate 3A	#CHROM	POS	Reads_JU2825	Reads_JU1249		Replicate 4A	#CHROM	POS	Reads_JU2825	Reads_JU1249		Replicate 5A	#CHROM	POS	Reads_JU2825	Reads_JU1249		Replicate 6A	#CHROM	POS	Reads_JU2825	Reads_JU1249		Replicate 7A	#CHROM	POS	Reads_JU2825	Reads_JU1249		Replicate 8A	#CHROM	POS	Reads_JU2825	Reads_JU1249
	I	3048	23	38			I	3048	22	7			I	3048	14	2			I	3048	10	7		I	3048	33	2				I	3048	8	22			I	3048	13	3			I	3048	13	3
	I	3659	35	29			I	3659	12	12			I	3659	12	1			I	3659	7	4		I	3659	21	3				I	3659	9	11			I	3659	15	3			I	3659	12	8
	I	3736	41	37			I	3736	8	11			I	3736	16	2			I	3736	16	5		I	3736	23	2				I	3736	8	14			I	3736	11	5			I	3736	15	3
	I	3979	29	42			I	3979	18	9			I	3979	24	0			I	3979	15	14		I	3979	23	2				I	3979	8	21			I	3979	17	0			I	3979	24	5
	I	5527	31	23			I	5527	18	10			I	6313	17	2			I	5527	5	1		I	5527	31	2				I	5527	6	23			I	5527	7	3			I	5527	12	2
	I	6313	24	37			I	6313	17	9			I	6314	17	2			I	6313	12	10		I	6314	28	1				I	6313	8	22			I	6313	11	5			I	6313	15	6
	I	6314	24	40			I	6314	15	9			I	7565	24	2			I	6314	11	10		I	7565	19	2				I	6314	9	20			I	6314	10	6			I	6314	15	6
	I	7565	40	46			I	7565	30	8			I	8267	12	2			I	7565	9	5		I	8267	26	1				I	7565	7	16			I	7565	18	3			I	7565	24	6
	I	8267	32	32			I	8267	19	4			I	9007	9	2			I	8267	12	10		I	9007	8	2				I	9007	4	7			I	8267	18	3			I	8267	14	4
	I	9007	13	34			I	9007	11	14			I	10291	25	2			I	9007	5	7		I	10291	21	0				I	10291	7	18			I	9007	7	2			I	9007	9	3
	I	10291	37	35			I	11350	13	4			I	11350	26	1			I	10291	18	2		I	11350	9	1				I	11350	9	16			I	10291	14	4			I	10291	21	4
	I	11350	36	24			I	15024	21	8			I	15024	16	6			I	11350	14	8		I	15024	21	3				I	15024	6	22			I	11350	16	5			I	11350	16	10
	I	15024	31	25			I	16359	19	8			I	15196	11	5			I	15024	20	22		I	15196	18	8				I	15196	5	15			I	15024	28	1			I	15024	15	9
	I	15196	24	31			I	18032	17	11			I	16359	23	3			I	15196	13	16		I	16359	19	1				I	18032	7	15			I	15196	19	2			I	15196	9	7
	I	16359	39	41			I	18297	27	10			I	18032	13	1			I	16359	7	11		I	18032	14	2				I	18297	10	16			I	16359	11	6			I	16359	9	8
	I	18032	29	30			I	18679	25	6			I	18297	12	2			I	18032	9	5		I	18297	23	0				I	18679	6	22			I	18032	18	5			I	18032	19	3
	I	18297	25	28			I	19317	28	5			I	18679	6	0			I	18297	4	7		I	18679	17	2				I	19317	6	13			I	18297	13	0			I	18297	10	2
	I	18679	21	30			I	21431	20	9			I	19317	15	1			I	18679	9	5		I	19317	28	2				I	21431	9	17			I	18679	12	3			I	18679	8	2
	I	19317	30	30			I	23395	15	8			I	21431	10	0			I	19317	7	1		I	21431	10	1				I	23395	6	12			I	19317	9	0			I	19317	13	1
	I	21431	27	29			I	23398	14	8			I	23395	33	2			I	21431	5	11		I	23395	22	1				I	23398	5	11			I	21431	9	1			I	21431	8	3
	I	23395	24	27			I	23508	20	7			I	23398	34	2			I	23395	16	15		I	23398	21	1				I	23508	3	16			I	23395	35	4			I	23395	28	7
	I	23398	20	28			I	23917	32	15			I	23508	32	4			I	23398	16	15		I	23508	20	4				I	23917	12	25			I	23398	33	4			I	23398	25	7
	I	23508	25	39			I	23942	37	11			I	23917	18	2			I	23508	21	12		I	23917	32	3				I	23942	13	24			I	23508	32	7			I	23508	29	11
	I	23917	30	46			I	25034	22	11			I	23942	19	2			I	23917	7	5		I	23942	31	1				I	25034	4	21			I	23917	14	1			I	23917	9	3
	I	23942	36	38			I	25314	21	3			I	25034	6	1			I	23942	6	6		I	25034	13	2				I	25314	7	19			I	23942	10	1			I	23942	9	4
	I	25034	30	30			I	26827	22	14			I	25314	19	4			I	25034	12	6		I	25314	21	2				I	26827	8	13			I	25034	7	4			I	25314	15	2
	I	25314	27	30			I	32533	14	6			I	26827	15	3			I	25314	7	14		I	26827	22	3				I	32533	3	18			I	25314	16	1			I	26827	14	3
	I	26827	23	30			I	38161	17	3			I	32533	9	1			I	26827	10	7		I	32533	10	0				I	32839	8	20			I	26827	13	3			I	32533	10	4
	I	32533	35	42			I	41151	12	6			I	32839	15	2			I	32533	7	9		I	32839	11	1				I	32927	8	12			I	32533	15	5			I	32839	16	4
	I	32839	25	33			I	41980	14	8			I	32927	19	2			I	32839	16	9		I	32927	10	2				I	38161	8	17			I	32839	14	9			I	32927	24	6
	I	38161	38	39			I	43181	12	6			I	38161	32	4			I	32927	9	5		I	38161	17	1				I	41151	7	9			I	32927	23	3			I	38161	17	7
	I	41151	26	24			I	43212	12	7			I	41151	16	4			I	38161	19	13		I	41151	15	1				I	41980	6	20			I	38161	24	7			I	41151	15	5
	I	41980	41	32			I	44309	24	5			I	41980	25	6			I	41151	5	3		I	41980	22	2				I	43181	4	20			I	41151	10	7			I	41980	20	4
	I	43181	21	37			I	44393	20	6			I	43181	23	5			I	41980	10	8		I	43181	12	1				I	43212	4	14			I	41980	15	3			I	43181	17	8
	I	43212	23	33			I	44902	18	5			I	43212	21	5			I	43181	12	16		I	43212	11	0				I	44309	8	29			I	43181	23	3			I	43212	13	9
	I	44309	36	36			I	47662	19	4			I	44309	29	3			I	43212	16	13		I	44309	19	2				I	44393	10	20			I	43212	22	2			I	44309	19	10
	I	44393	40	31			I	49843	21	9			I	44393	33	2			I	44309	13	12		I	44393	23	1				I	44902	6	18			I	44309	19	3			I	44393	17	3
	I	44902	34	39			I	54156	15	11			I	44902	19	1			I	44393	15	9		I	44902	17	2				I	49843	8	24			I	44393	20	3			I	44902	7	5
	I	47662	28	46			I	55927	19	7			I	47662	25	3			I	44902	9	11		I	47662	17	1				I	54156	9	30			I	44902	24	5			I	47662	14	13
	I	49843	36	44			I	56338	15	7			I	49843	8	0			I	47662	18	12		I	49843	21	0				I	55927	9	19			I	47662	18	5			I	49843	7	3
	I	54156	24	26			I	56846	15	7			I	54156	24	7			I	49843	5	6		I	54156	21	1				I	56338	8	14			I	49843	12	1			I	54156	18	6
	I	55927	32	34			I	57333	20	16			I	55927	19	5			I	54156	29	15		I	55927	20	1				I	56846	10	19			I	54156	19	3			I	55927	17	7
	I	56338	32	48			I	59600	18	9			I	56338	22	3			I	55927	24	11		I	56338	22	4				I	57333	7	23			I	55927	22	5			I	56338	12	3
	I	56846	42	45			I	60328	24	8			I	56846	31	3			I	56338	11	11		I	56846	15	6				I	59600	9	18			I	56338	17	3			I	56846	22	8
	I	57333	25	33			I	61160	29	3			I	57333	30	5			I	56846	29	12		I	57333	28	1				I	60328	11	19			I	56846	24	5			I	57333	26	6
	I	60328	37	35			I	61169	28	5			I	59600	20	4			I	57333	22	14		I	59600	24	5				I	61160	9	13			I	57333	29	4			I	59600	25	8
	I	61160	31	33			I	64044	19	5			I	60328	15	1			I	59600	15	12		I	60328	27	0				I	61169	9	15			I	59600	21	6			I	60328	8	8
	I	61169	31	36			I	65206	27	10			I	61160	26	3			I	60328	10	7		I	61160	16	2				I	64044	10	29			I	60328	13	1			I	61160	29	3
	I	65206	23	24			I	65787	17	8			I	61169	29	4			I	61160	18	11		I	61169	20	2				I	65206	8	13			I	61160	23	7			I	61169	28	2
	I	65787	33	31			I	66015	16	10			I	64044	11	3			I	61169	18	11		I	64044	32	3				I	65787	9	12			I	61169	24	7			I	64044	10	0
	I	66015	39	33			I	66407	19	2			I	65206	16	1			I	64044	13	7		I	65206	21	2				I	66015	6	22			I	64044	16	2			I	65206	15	3
	I	66407	22	39			I	66673	23	6			I	65787	21	3			I	65206	20	6		I	65787	24	2				I	66407	3	9			I	65206	14	3			I	65787	20	5
	I	66673	18	46			I	66938	22	6			I	66015	18	2			I	65787	11	8		I	66015	15	2				I	66673	12	8			I	65787	21	8			I	66015	24	7
	I	66938	29	46			I	67321	22	11			I	66407	35	3			I	66015	19	12		I	66407	16	2				I	66938	14	15			I	66015	18	6			I	66407	18	4
	I	67321	33	37			I	67487	21	13			I	66673	22	3			I	66407	22	6		I	66673	19	0				I	67321	6	18			I	66407	29	8			I	66673	14	4
	I	67487	33	40			I	68277	20	14			I	66938	22	1			I	66673	20	15		I	66938	13	1				I	67487	9	18			I	66673	34	4			I	66938	15	7
	I	68277	26	30			I	69833	16	10			I	67321	23	5			I	66938	23	9		I	67321	27	5				I	68277	5	27			I	66938	23	3			I	67321	17	9
	I	69833	26	30			I	70902	16	9			I	67487	15	3			I	67321	26	12		I	67487	24	1				I	69833	5	18			I	67321	23	5			I	67487	11	9
	I	70902	29	29			I	72302	19	11			I	68277	27	1			I	67487	19	10		I	68277	17	3				I	70902	5	23			I	67487	13	5			I	68277	19	3
	I	72302	36	24			I	72660	11	12			I	69833	11	2			I	68277	10	12		I	69833	20	2				I	72302	6	18			I	68277	16	2			I	69833	5	1
	I	72660	26	40			I	76465	17	4			I	70902	14	1			I	69833	4	3		I	70902	16	6				I	72660	6	20			I	69833	13	2			I	70902	9	3
	I	76465	25	16			I	76755	20	11			I	72302	22	1			I	70902	12	4		I	72302	26	4				I	76465	17	7			I	70902	11	3			I	72302	20	2
	I	77905	35	25			I	77905	18	8			I	72660	35	0			I	72302	15	8		I	72660	18	2				I	76755	10	16			I	72302	16	1			I	72660	29	6
	I	78088	32	25			I	79484	12	8			I	76465	13	0			I	72660	19	12		I	76465	15	2				I	77905	3	21			I	72660	27	5			I	76465	8	1
	I	79484	18	20			I	80133	24	7			I	76755	10	2			I	76465	7	2		I	76755	19	1				I	78088	6	12			I	76755	11	1			I	76755	6	2
	I	80133	36	37			I	82089	7	3			I	77905	13	1			I	76755	4	6		I	77905	19	3				I	79484	6	16			I	77905	10	2			I	77905	7	2
	I	82089	22	19			I	82248	21	9			I	78088	14	1			I	77905	5	5		I	78088	22	0				I	80133	11	20			I	78088	14	3			I	78088	11	3
	I	82248	26	25			I	83173	24	12			I	79484	13	1			I	78088	11	8		I	79484	16	0				I	82089	9	10			I	79484	9	2			I	80133	4	3
	I	83173	28	39			I	83287	23	8			I	80133	8	1			I	79484	8	4		I	80133	18	2				I	82248	5	9			I	80133	5	1			I	82089	17	6
	I	83287	29	45			I	84180	24	9			I	82089	16	1			I	80133	8	3		I	82089	15	2				I	83173	8	21			I	82089	18	6			I	82248	14	4
	I	84180	29	36			I	90474	16	6			I	82248	9	0			I	82089	15	8		I	82248	11	2				I	83287	10	16			I	82248	11	4			I	83173	9	6
	I	90474	29	29			I	92447	18	5			I	83173	10	1			I	83173	10	3		I	83173	21	4				I	84180	12	18			I	83173	13	0			I	83287	12	8
	I	92447	22	32			I	92616	14	6			I	83287	19	3			I	83287	5	8		I	83287	25	4				I	90474	2	10			I	83287	10	0			I	84180	11	1
	I	92616	27	48			I	96144	17	14			I	84180	7	1			I	84180	7	5		I	84180	25	4				I	92447	5	13			I	84180	16	1			I	90474	10	4
	I	96144	31	30			I	103330	20	8			I	90474	13	1			I	90474	10	9		I	90474	20	2				I	92616	9	21			I	90474	15	2			I	92447	18	2
	I	103330	35	40			I	103372	21	5			I	92447	25	4			I	92616	9	11		I	92447	25	2				I	96144	9	28			I	92447	19	2			I	92616	14	4
	I	103372	29	41			I	105395	20	11			I	92616	18	2			I	96144	11	4		I	92616	24	0				I	103330	3	12			I	92616	15	3			I	103330	19	5
	I	105395	36	35			I	105891	13	6			I	96144	8	1			I	103330	18	8		I	96144	32	1				I	103372	2	17			I	96144	12	0			I	103372	17	4
	I	108121	32	27			I	108121	18	8			I	103330	21	3			I	103372	19	14		I	103330	16	2				I	105395	6	10			I	103330	18	1			I	105395	7	7
	I	108300	32	41			I	108300	12	10			I	103372	27	3			I	105395	14	5		I	103372	20	3				I	105891	8	13			I	103372	11	3			I	105891	15	3
	I	108362	36	34			I	108362	18	5			I	105395	22	2			I	105891	6	6		I	105395	22	2				I	108121	7	18			I	105395	15	1			I	108121	16	5
	I	108364	39	33			I	108364	19	4			I	105891	10	2			I	108121	9	4		I	105891	13	1				I	108300	5	20			I	105891	8	1			I	108300	7	3
	I	108785	25	21			I	108785	16	7			I	108121	14	5			I	108300	8	4		I	108121	11	2				I	108362	4	13			I	108121	11	3			I	108362	9	4
	I	108803	27	24			I	108803	15	7			I	108300	12	1			I	108362	8	6		I	108300	15	4				I	108364	4	14			I	108300	8	2			I	108364	8	4
	I	108812	30	23			I	108812	14	6			I	108362	9	0			I	108364	8	6		I	108362	17	2				I	108785	4	17			I	108362	12	3			I	108785	12	3
	I	109787	27	34			I	109787	19	8			I	108364	9	0			I	108785	7	6		I	108364	16	2				I	108812	4	15			I	108364	12	3			I	108803	12	3
	I	110524	40	35			I	110524	18	6			I	108785	19	3			I	108803	6	8		I	108785	15	0				I	109787	5	15			I	108785	12	3			I	108812	12	4
	I	114263	31	31			I	114263	18	9			I	108803	19	3			I	108812	5	8		I	108803	14	0				I	110524	9	20			I	108803	11	1			I	109787	18	9
	I	115058	34	32			I	115058	12	8			I	108812	18	2			I	109787	13	20		I	108812	15	0				I	114263	6	21			I	108812	6	1			I	110524	26	5
	I	116720	28	34			I	116720	10	6			I	109787	29	1			I	110524	17	11		I	109787	21	1				I	115058	5	19			I	109787	19	5			I	114263	10	3
	I	117089	23	22			I	117089	18	5			I	110524	23	3			I	114263	17	6		I	110524	22	3				I	116720	5	18			I	110524	16	4			I	115058	16	7
	I	119816	29	36			I	119816	17	6			I	114263	14	1			I	115058	9	11		I	114263	15	2				I	117089	4	18			I	114263	15	2			I	116720	26	7
	I	120615	29	42			I	120615	19	6			I	115058	19	2			I	116720	24	11		I	115058	17	0				I	119816	7	24			I	115058	11	3			I	117089	22	8
	I	120653	29	39			I	120653	19	7			I	116720	24	0			I	117089	14	7		I	116720	8	2				I	120615	10	20			I	116720	14	3			I	119816	33	10
	I	121024	33	34			I	121024	18	5			I	117089	15	0			I	119816	16	10		I	117089	13	1				I	120653	11	21			I	117089	27	4			I	120615	21	15
	I	122715	24	28			I	122715	21	9			I	119816	27	3			I	120615	15	12		I	119816	27	5				I	121024	10	9			I	119816	20	8			I	120653	16	14
	I	124344	35	48			I	124344	22	12			I	120615	26	1			I	120653	17	13		I	120615	20	0				I	122715	11	16			I	120615	14	6			I	121024	20	6
	I	124546	28	36			I	124546	21	7			I	120653	26	2			I	121024	16	7		I	120653	21	1				I	124344	13	29			I	120653	22	3			I	122715	20	4
	I	126111	30	43			I	126111	18	11			I	121024	22	1			I	122715	17	18		I	121024	28	0				I	124546	12	19			I	121024	16	5			I	124344	5	1
	I	128077	26	28			I	128077	16	4			I	122715	27	2			I	124344	7	7		I	122715	29	1				I	126111	6	13			I	122715	16	7			I	124546	5	2
	I	128085	24	28			I	130380	17	10			I	124344	14	2			I	124546	4	6		I	124344	14	4				I	128077	6	11			I	124344	10	4			I	126111	13	2
	I	130380	28	42			I	130381	16	9			I	124546	5	1			I	126111	16	7		I	124546	16	3				I	128085	6	9			I	124546	12	1			I	128077	9	5
	I	130381	27	43			I	132320	23	9			I	126111	17	3			I	128077	4	6		I	126111	23	1				I	130380	3	14			I	126111	10	1			I	128085	10	5
	I	132320	34	38			I	135382	15	3			I	128077	9	2			I	128085	4	6		I	128077	17	1				I	130381	2	15			I	128077	8	0			I	130380	13	2
	I	135382	33	34			I	136145	17	6			I	128085	6	2			I	130380	14	11		I	128085	12	1				I	132320	10	16			I	128085	7	1			I	130381	13	2
	I	136145	37	33			I	136684	13	6			I	130380	20	3			I	130381	16	11		I	130380	22	1				I	135382	6	19			I	130380	16	3			I	132320	27	5
	I	136684	41	26			I	137640	15	8			I	130381	21	2			I	132320	17	16		I	130381	22	1				I	136145	3	9			I	130381	16	3			I	135382	11	2
	I	137640	34	32			I	137689	17	8			I	132320	33	6			I	135382	5	7		I	132320	18	0				I	136684	7	11			I	132320	26	6			I	136145	15	8
	I	137689	29	33			I	137767	18	6			I	135382	9	0			I	136145	14	7		I	135382	23	2				I	137640	7	11			I	135382	9	2			I	136684	29	7
	I	137767	30	33			I	137772	17	7			I	136145	17	6			I	136684	25	13		I	136145	18	2				I	137689	7	7			I	136145	21	4			I	137640	12	8
	I	137772	30	37			I	140299	29	14			I	136684	25	5			I	137640	17	10		I	136684	24	2				I	137767	8	17			I	136684	30	5			I	137689	17	5
	I	140299	28	30			I	141375	23	8			I	137640	23	1			I	137689	18	8		I	137640	25	1				I	137772	7	18			I	137640	13	1			I	137767	6	6
	I	141375	35	33			I	143789	21	10			I	137689	16	0			I	137767	14	11		I	137689	25	3				I	140299	9	17			I	137689	14	1			I	137772	7	7
	I	143789	28	36			I	146442	15	8			I	137767	24	3			I	137772	15	10		I	137767	23	2				I	141375	6	26			I	137767	22	4			I	140299	18	5
	I	146442	43	43			I	146942	23	7			I	137772	24	3			I	140299	27	6		I	137772	25	1				I	143789	8	22			I	137772	21	4			I	141375	13	3
	I	146942	39	39			I	148424	25	13			I	140299	26	4			I	141375	17	8		I	140299	24	1				I	146442	4	23			I	140299	19	3			I	143789	12	3
	I	148424	31	47			I	150985	22	10			I	141375	20	3			I	143789	10	2		I	141375	25	2				I	146942	6	16			I	141375	21	4			I	146442	24	4
	I	150985	31	37			I	153380	20	10			I	143789	16	1			I	146442	21	2		I	143789	21	4				I	148424	11	19			I	143789	13	0			I	146942	14	5
	I	153380	33	43			I	154159	22	10			I	146442	18	5			I	146942	14	7		I	146442	22	3				I	150985	8	23			I	146442	16	3			I	148424	11	5
	I	154159	37	40			I	155058	18	9			I	146942	19	1			I	148424	8	3		I	146942	23	3				I	153380	8	19			I	146942	23	7			I	150985	26	5
	I	155058	24	37			I	157398	28	9			I	148424	17	3			I	150985	14	8		I	148424	34	2				I	154159	11	31			I	148424	14	4			I	153380	17	2
	I	157398	29	23			I	157815	30	9			I	150985	12	4			I	153380	17	7		I	150985	21	1				I	155058	4	20			I	150985	21	2			I	154159	12	5
	I	157815	25	27			I	158105	18	5			I	153380	16	3			I	154159	15	9		I	153380	17	2				I	157398	8	26			I	153380	19	6			I	155058	7	1
	I	158105	34	26			I	159475	21	5			I	154159	24	3			I	155058	7	2		I	154159	32	3				I	157815	9	21			I	154159	13	3			I	157398	11	2
	I	159475	29	33			I	160560	14	6			I	155058	11	2			I	157398	3	6		I	155058	27	1				I	158105	5	27			I	155058	11	1			I	158105	5	2
	I	160560	39	30			I	161913	27	6			I	157815	6	0			I	158105	11	8		I	157398	22	4				I	159475	8	18			I	157398	7	2			I	159475	21	8
	I	161913	24	36			I	163347	19	4			I	158105	9	1			I	159475	14	13		I	157815	23	1				I	160560	6	18			I	157815	5	1			I	160560	13	11
	I	163347	33	32			I	164048	19	9			I	159475	20	1			I	160560	13	5		I	158105	22	1				I	161913	6	24			I	158105	8	1			I	161913	12	2
	I	164048	29	27			I	166340	16	6			I	160560	21	3			I	161913	9	8		I	159475	22	3				I	163347	8	10			I	159475	21	2			I	163347	28	7
	I	166340	28	46			I	168219	16	6			I	161913	20	6			I	163347	19	13		I	160560	17	0				I	164048	9	17			I	160560	14	3			I	164048	23	9
	I	168219	16	16			I	171656	17	11			I	163347	27	1			I	164048	16	10		I	161913	16	0				I	166340	5	22			I	161913	15	4			I	166340	18	1
	I	171656	35	24			I	172510	15	8			I	164048	28	3			I	166340	6	1		I	163347	18	2				I	171656	6	18			I	163347	24	2			I	168219	9	5
	I	172510	34	30			I	174521	19	10			I	166340	15	2			I	168219	10	7		I	164048	22	5				I	172510	4	25			I	164048	24	4			I	171656	11	4
	I	174521	32	29			I	175036	24	4			I	168219	12	2			I	171656	13	9		I	166340	19	1				I	174521	6	17			I	166340	7	1			I	172510	9	6
	I	175036	29	37			I	175769	24	12			I	171656	16	3			I	172510	11	8		I	168219	15	4				I	175036	6	27			I	168219	12	1			I	174521	20	3
	I	175769	26	40			I	175782	23	15			I	172510	19	4			I	174521	15	15		I	171656	19	2				I	175769	7	24			I	171656	13	5			I	175036	23	7
	I	175782	32	38			I	176983	23	14			I	174521	23	6			I	175036	18	13		I	172510	22	1				I	175782	6	24			I	172510	17	2			I	175769	13	5
	I	176983	29	30			I	177333	15	11			I	175036	16	2			I	175769	6	10		I	174521	16	1				I	176983	5	25			I	174521	16	3			I	175782	11	4
	I	177333	24	45			I	178679	14	11			I	175769	12	2			I	175782	8	11		I	175036	19	1				I	177333	9	22			I	175036	18	7			I	176983	9	2
	I	178679	40	41			I	178713	13	12			I	175782	10	2			I	176983	15	3		I	175769	20	2				I	178679	9	14			I	175769	14	3			I	177333	13	2
	I	178713	37	41			I	181210	20	11			I	176983	11	2			I	177333	15	10		I	175782	19	3				I	178713	11	16			I	175782	15	4			I	178679	8	5
	I	179651	19	33			I	181442	17	9			I	177333	16	1			I	178679	8	7		I	176983	19	0				I	179651	5	21			I	176983	10	2			I	178713	9	4
	I	179783	26	37			I	189636	17	8			I	178679	19	0			I	178713	9	7		I	177333	19	3				I	179783	6	22			I	177333	24	2			I	179651	10	2
	I	181210	39	24			I	189916	17	6			I	178713	16	0			I	179783	8	4		I	178679	15	1				I	181210	11	19			I	178679	13	1			I	179783	15	2
	I	181442	34	36			I	192950	9	6			I	179651	9	1			I	181210	7	9		I	178713	13	2				I	181442	9	12			I	178713	11	2			I	181210	14	2
	I	189636	26	35			I	194583	28	9			I	179783	13	1			I	181442	18	10		I	179651	20	1				I	189636	5	24			I	179651	8	2			I	181442	18	6
	I	189916	31	30			I	196760	19	9			I	181210	22	2			I	189636	7	3		I	179783	21	2				I	189916	5	20			I	179783	15	5			I	189636	16	5
	I	192950	34	30			I	196881	19	6			I	181442	22	5			I	189916	16	6		I	181210	21	0				I	192950	9	25			I	181210	17	2			I	189916	9	7
	I	194583	29	36			I	200075	19	7			I	189636	20	2			I	192950	11	3		I	181442	22	2				I	194583	12	17			I	181442	27	4			I	192950	18	2
	I	196760	28	26			I	203395	29	5			I	189916	17	0			I	194583	6	4		I	189636	21	1				I	196760	12	15			I	189636	14	3			I	194583	5	1
	I	196881	32	25			I	208969	26	10			I	192950	29	3			I	196760	11	3		I	189916	25	1				I	196881	11	16			I	189916	11	2			I	196760	7	3
	I	200075	36	42			I	208981	24	9			I	194583	7	2			I	196881	9	3		I	194583	23	3				I	200075	8	20			I	192950	17	2			I	196881	12	9
	I	203395	26	27			I	210521	18	10			I	196760	12	1			I	200075	23	9		I	196760	22	1				I	203395	5	17			I	194583	10	1			I	200075	26	5
	I	208969	24	29			I	210602	18	6			I	196881	20	2			I	203395	7	6		I	196881	18	4				I	208969	7	14			I	196760	8	2			I	203395	7	6
	I	208981	23	29			I	213244	24	1			I	200075	22	1			I	210521	7	4		I	200075	15	1				I	208981	7	14			I	196881	18	2			I	208969	10	3
	I	210521	26	37			I	213527	32	10			I	203395	10	1			I	210602	10	3		I	203395	24	0				I	210521	10	24			I	200075	16	5			I	208981	11	1
	I	210602	23	40			I	213529	34	8			I	208969	12	0			I	213244	5	4		I	208969	14	2				I	210602	11	18			I	203395	14	2			I	210521	7	4
	I	213244	30	27			I	214376	21	4			I	208981	10	0			I	213527	11	10		I	208981	14	2				I	213244	2	22			I	208969	11	2			I	210602	9	1
	I	213527	32	45			I	221811	17	6			I	210521	11	1			I	213529	12	8		I	210521	15	1				I	213527	4	18			I	208981	10	2			I	213244	11	3
	I	213529	34	46			I	221965	17	9			I	210602	15	2			I	214376	6	8		I	210602	25	1				I	213529	4	18			I	210521	13	3			I	213527	17	6
	I	214376	21	40			I	222097	13	7			I	213244	9	1			I	221811	12	5		I	213244	20	1				I	214376	9	25			I	210602	12	1			I	213529	17	6
	I	221811	16	19			I	225200	30	5			I	213527	26	0			I	221965	13	4		I	213527	26	4				I	221811	3	18			I	213244	10	2			I	214376	11	4
	I	221965	17	17			I	227526	14	9			I	213529	24	0			I	222097	13	9		I	213529	26	4				I	221965	5	11			I	213527	21	1			I	221811	15	6
	I	225200	32	21			I	227787	24	7			I	214376	11	1			I	225200	17	9		I	214376	24	5				I	222097	7	13			I	213529	20	1			I	221965	19	3
	I	227526	29	37			I	227854	23	3			I	221811	18	3			I	227526	10	16		I	221811	13	2				I	225200	10	23			I	214376	5	2			I	222097	8	1
	I	227787	31	30			I	231513	16	3			I	221965	25	4			I	227787	15	7		I	221965	14	2				I	227526	9	17			I	221811	11	3			I	225200	18	3
	I	227854	28	25			I	233031	35	12			I	222097	14	0			I	227854	21	10		I	222097	11	1				I	227787	4	13			I	221965	12	1			I	227526	20	5
	I	233031	35	18			I	233764	17	5			I	225200	24	1			I	231513	14	18		I	225200	25	3				I	227854	8	14			I	222097	13	5			I	227787	26	7
	I	233628	30	37			I	233940	23	4			I	227526	19	2			I	233031	10	1		I	227526	9	0				I	231513	7	20			I	225200	11	4			I	227854	12	8
	I	233764	27	33			I	234758	15	10			I	227787	24	2			I	233628	12	6		I	227787	15	2				I	233031	7	18			I	227526	19	4			I	231513	29	3
	I	233940	49	38			I	235193	22	7			I	227854	18	2			I	233764	15	10		I	227854	15	2				I	233628	10	15			I	227787	26	5			I	233031	14	3
	I	234758	21	33			I	235413	22	11			I	231513	19	3			I	233940	25	8		I	231513	27	3				I	233764	8	12			I	227854	24	5			I	233628	13	3
	I	235193	27	22			I	235509	21	12			I	233031	23	1			I	234758	16	8		I	233031	23	1				I	233940	21	11			I	231513	18	5			I	233764	19	3
	I	235413	45	34			I	235981	22	10			I	233628	20	2			I	235193	22	4		I	233628	26	2				I	234758	4	14			I	233031	18	0			I	233940	27	3
	I	235509	44	39			I	236208	29	7			I	233764	17	5			I	235413	30	6		I	233764	18	3				I	235413	14	22			I	233628	17	2			I	234758	24	4
	I	235981	33	53			I	237299	26	5			I	233940	31	3			I	235509	17	4		I	233940	23	1				I	235509	17	22			I	233764	16	2			I	235193	24	4
	I	236208	32	34			I	239689	27	3			I	234758	23	2			I	235981	15	7		I	234758	17	0				I	235981	11	20			I	233940	15	2			I	235413	23	1
	I	236523	37	43			I	243006	25	9			I	235193	32	1			I	236208	17	6		I	235193	22	0				I	236208	12	15			I	234758	21	9			I	235509	22	4
	I	236748	31	39			I	246113	11	6			I	235413	27	2			I	236523	12	4		I	235413	25	0				I	236523	9	20			I	235193	19	2			I	235981	16	7
	I	237299	31	38			I	246114	11	6			I	235509	25	5			I	236748	15	2		I	235509	24	1				I	236748	23	21			I	235413	28	2			I	236208	21	7
	I	237556	37	36			I	246927	17	2			I	235981	19	2			I	237299	11	7		I	235981	20	3				I	237556	1	17			I	235509	23	7			I	236523	19	4
	I	239689	32	43			I	247091	22	8			I	236208	19	3			I	237556	8	10		I	236208	16	4				I	239689	6	17			I	235981	26	4			I	236748	19	2
	I	242133	18	22			I	247468	17	10			I	236523	24	1			I	239689	12	12		I	236523	31	3				I	242133	11	19			I	236208	16	2			I	237299	9	4
	I	243006	31	42			I	249472	21	5			I	236748	21	1			I	242133	4	3		I	236748	34	1				I	243006	14	27			I	236523	19	1			I	237556	18	6
	I	246113	30	32			I	249864	25	5			I	237556	13	2			I	243006	10	3		I	237299	23	1				I	246113	4	17			I	236748	12	0			I	239689	18	6
	I	246114	28	34			I	250171	24	7			I	239689	16	2			I	246113	8	3		I	237556	19	0				I	246114	4	15			I	237299	8	1			I	242133	7	1
	I	246927	22	19			I	250801	22	9			I	242133	9	1			I	246114	8	3		I	239689	14	2				I	246927	11	28			I	237556	13	1			I	243006	13	2
	I	247091	28	31			I	253029	15	6			I	243006	19	0			I	246927	5	8		I	242133	17	2				I	247091	13	14			I	239689	17	5			I	246113	10	3
	I	247468	24	22			I	254042	12	6			I	246113	11	2			I	247091	5	5		I	246113	15	0				I	247468	9	16			I	242133	7	3			I	246114	9	3
	I	249472	28	47			I	254442	17	5			I	246114	10	2			I	247468	15	2		I	246114	15	0				I	249472	5	16			I	243006	20	2			I	246927	4	6
	I	249864	32	47			I	254893	10	10			I	246927	14	2			I	249472	14	8		I	246927	15	0				I	249864	6	22			I	246113	13	1			I	247468	7	4
	I	250171	21	32			I	254928	11	7			I	247091	15	1			I	249864	16	10		I	247091	19	2				I	250171	6	29			I	246114	12	1			I	249472	22	4
	I	250801	23	35			I	255782	25	5			I	247468	10	4			I	250171	9	4		I	247468	12	3				I	250801	8	19			I	246927	9	5			I	249864	24	5
	I	253029	30	26			I	257676	20	6			I	249472	13	5			I	250801	16	12		I	249472	18	4				I	253029	5	15			I	247091	11	2			I	250171	14	6
	I	254042	24	27			I	258406	17	7			I	249864	19	7			I	253029	26	19		I	249864	19	5				I	254042	5	17			I	247468	12	3			I	250801	19	4
	I	254442	31	22			I	262360	15	11			I	250171	15	3			I	254042	11	9		I	250171	23	4				I	254442	5	11			I	249472	20	0			I	253029	23	5
	I	254893	25	29			I	262560	22	11			I	250801	22	3			I	254442	3	5		I	250801	17	2				I	254893	7	16			I	249864	24	6			I	254042	16	3
	I	254928	25	29			I	262703	16	12			I	253029	22	3			I	254893	11	2		I	253029	16	3				I	254928	9	14			I	250171	13	2			I	254442	6	1
	I	255782	22	28			I	264746	19	11			I	254042	23	3			I	254928	15	7		I	254042	17	1				I	255782	6	12			I	250801	17	6			I	254893	17	2
	I	257676	29	25			I	265364	14	6			I	254442	7	1			I	255782	14	3		I	254442	18	0				I	257676	13	16			I	253029	22	9			I	254928	15	3
	I	258406	36	25			I	267098	32	6			I	254893	16	0			I	257676	17	9		I	254893	25	0				I	258406	5	13			I	254042	14	1			I	255782	16	5
	I	262360	27	36			I	267874	24	4			I	254928	21	1			I	258406	8	15		I	254928	25	0				I	262360	9	15			I	254893	15	1			I	257676	23	6
	I	262560	39	28			I	268057	21	8			I	255782	13	1			I	262360	14	2		I	255782	16	2				I	262560	7	18			I	254928	20	2			I	258406	19	11
	I	262703	26	32			I	268168	18	9			I	257676	23	2			I	262560	14	7		I	257676	17	2				I	262703	12	19			I	255782	18	2			I	262360	9	3
	I	264746	15	32			I	272552	15	8			I	258406	26	3			I	262703	10	5		I	258406	24	3				I	264746	10	16			I	257676	16	5			I	262560	5	3
	I	265364	40	28			I	272886	24	5			I	262360	13	1			I	264746	13	16		I	262360	20	0				I	265364	3	17			I	258406	24	1			I	262703	15	4
	I	267098	33	41			I	275468	19	15			I	262560	11	2			I	265364	9	5		I	262560	19	1				I	267098	14	22			I	262360	11	4			I	264746	22	9
	I	268057	32	22			I	276638	21	6			I	262703	15	2			I	267098	15	5		I	262703	23	0				I	267874	5	22			I	262560	10	4			I	265364	16	6
	I	268168	37	23			I	277324	18	8			I	264746	20	2			I	267874	6	8		I	264746	21	2				I	268057	8	18			I	262703	12	1			I	267098	15	3
	I	272886	36	44			I	277551	18	8			I	265364	15	2			I	268057	11	9		I	265364	24	2				I	268168	13	20			I	264746	22	2			I	267874	12	4
	I	275468	33	35			I	278987	12	7			I	267098	17	3			I	268168	12	6		I	267098	27	5				I	272552	7	18			I	265364	10	2			I	268057	13	2
	I	276638	34	42			I	279097	16	9			I	267874	15	4			I	272552	8	8		I	268057	23	4				I	272886	9	18			I	267098	21	2			I	268168	20	3
	I	277324	27	29			I	280063	13	8			I	268057	20	3			I	272886	10	9		I	268168	15	1				I	275468	18	17			I	267874	15	3			I	272552	19	3
	I	277551	24	27			I	280420	24	3			I	268168	19	1			I	275468	10	2		I	272552	11	2				I	276638	7	15			I	268057	12	0			I	272886	8	9
	I	278987	28	22			I	282511	29	2			I	272552	24	2			I	276638	7	7		I	272886	24	2				I	277324	7	21			I	268168	13	3			I	275468	7	3
	I	279097	30	41			I	283454	17	7			I	272886	9	1			I	277324	27	8		I	275468	17	1				I	277551	6	11			I	272552	15	2			I	276638	16	3
	I	280063	21	33			I	284186	12	4			I	275468	10	2			I	277551	13	13		I	276638	21	0				I	278987	6	14			I	272886	15	3			I	277324	16	8
	I	280420	22	9			I	284473	23	10			I	276638	18	2			I	278987	14	6		I	277324	13	1				I	279097	3	24			I	275468	13	5			I	277551	13	6
	I	282511	38	27			I	284480	24	8			I	277324	18	1			I	279097	9	4		I	277551	14	2				I	280063	8	20			I	276638	8	5			I	278987	11	4
	I	283454	19	31			I	285919	18	12			I	277551	18	2			I	280063	15	16		I	278987	21	0				I	280420	8	6			I	277324	17	6			I	279097	7	3
	I	284186	32	44			I	288732	25	10			I	278987	19	2			I	280420	9	5		I	279097	26	1				I	282511	6	15			I	277551	15	2			I	280063	22	0
	I	284473	31	29			I	288891	23	9			I	279097	19	1			I	282511	9	1		I	280063	22	1				I	283454	10	13			I	278987	14	2			I	280420	16	0
	I	284480	33	29			I	288934	16	8			I	280063	26	3			I	283454	8	7		I	280420	21	1				I	284186	5	22			I	279097	13	3			I	282511	22	1
	I	285919	38	32			I	289660	22	6			I	280420	9	3			I	284186	17	7		I	282511	23	0				I	284473	6	20			I	280063	25	4			I	283454	14	3
	I	288732	29	23			I	289808	28	9			I	282511	14	0			I	284473	15	20		I	283454	19	2				I	284480	6	21			I	280420	10	2			I	284186	21	6
	I	288891	36	32			I	292438	17	10			I	283454	8	4			I	284480	17	19		I	284186	15	1				I	285919	7	13			I	282511	17	1			I	284473	17	4
	I	288934	36	28			I	293332	19	8			I	284186	22	0			I	285919	5	6		I	284473	12	2				I	288732	5	12			I	283454	19	3			I	284480	14	4
	I	289660	34	41			I	293418	17	8			I	284473	17	4			I	288732	10	5		I	284480	15	2				I	288891	6	15			I	284186	25	3			I	285919	9	2
	I	289808	23	41			I	293633	18	10			I	284480	18	4			I	288891	14	4		I	285919	21	0				I	288934	6	16			I	284473	28	4			I	288732	6	6
	I	292438	30	27			I	293782	22	12			I	285919	7	2			I	288934	17	6		I	288732	14	3				I	289660	7	14			I	284480	28	5			I	288891	11	4
	I	293332	41	40			I	294297	11	5			I	288732	15	1			I	289660	11	5		I	288891	16	3				I	289808	8	20			I	285919	7	1			I	288934	19	3
	I	293418	47	44			I	298011	23	8			I	288891	19	2			I	289808	7	7		I	288934	21	2				I	292438	6	18			I	288732	9	1			I	289660	15	0
	I	293633	39	26			I	298719	20	6			I	288934	24	4			I	292438	3	4		I	289660	23	1				I	293332	10	20			I	288891	14	0			I	289808	12	2
	I	293782	37	39			I	299281	17	11			I	289660	17	2			I	293332	12	7		I	289808	27	5				I	293418	11	20			I	288934	15	3			I	292438	10	4
	I	294297	29	38			I	299293	20	11			I	289808	17	1			I	293418	17	4		I	292438	35	2				I	293633	11	21			I	289660	15	3			I	293332	14	3
	I	298011	35	38			I	299688	13	10			I	292438	17	2			I	293633	8	8		I	293332	14	2				I	293782	8	16			I	289808	17	3			I	293418	11	5
	I	299281	29	26			I	302902	11	5			I	293332	19	3			I	293782	2	14		I	293418	18	2				I	294297	5	17			I	292438	10	3			I	293633	25	4
	I	299293	33	29			I	304058	8	6			I	293418	19	3			I	294297	8	3		I	293633	21	3				I	298011	14	16			I	293332	18	1			I	293782	22	4
	I	299521	39	37			I	304264	15	2			I	293633	21	4			I	298011	13	6		I	293782	32	6				I	298719	7	24			I	293418	16	4			I	294297	8	5
	I	299688	30	41			I	307096	14	8			I	293782	20	3			I	298719	12	8		I	294297	11	2				I	299281	8	18			I	293633	16	3			I	298011	19	5
	I	302902	28	29			I	308461	14	6			I	294297	11	1			I	299281	10	9		I	298011	22	4				I	299293	7	18			I	293782	16	5			I	298719	14	2
	I	304264	28	22			I	313944	12	6			I	298011	18	4			I	299293	11	9		I	298719	21	1				I	299521	8	15			I	294297	10	1			I	299281	13	2
	I	307096	18	39			I	314355	8	12			I	298719	17	1			I	299521	12	13		I	299281	19	2				I	299688	5	16			I	298011	16	4			I	299293	15	1
	I	308461	20	20			I	315018	11	9			I	299281	23	1			I	299688	19	16		I	299293	19	3				I	302902	6	14			I	298719	17	3			I	299521	15	5
	I	313944	31	42			I	316697	21	5			I	299293	26	1			I	300697	10	11		I	299521	30	2				I	304058	5	16			I	299281	27	6			I	299688	20	5
	I	314355	38	42			I	316721	24	5			I	299521	26	5			I	302902	17	8		I	299688	21	4				I	304264	10	14			I	299521	22	4			I	300697	15	2
	I	315018	30	38			I	317372	11	5			I	299688	27	9			I	304058	11	5		I	300697	20	0				I	307096	6	16			I	299688	32	6			I	302902	12	8
	I	316697	23	25			I	317947	27	10			I	302902	10	1			I	304264	12	9		I	302902	14	2				I	308461	3	10			I	300697	20	2			I	304058	7	2
	I	316721	25	24			I	319709	18	6			I	304058	15	0			I	307096	15	16		I	304058	27	1				I	313944	10	13			I	302902	21	4			I	304264	11	5
	I	317372	28	30			I	323368	19	4			I	304264	22	0			I	308461	9	7		I	304264	19	1				I	314355	8	24			I	304058	10	2			I	307096	22	2
	I	317947	28	26			I	323385	20	3			I	307096	34	4			I	313944	9	12		I	307096	27	2				I	315018	5	17			I	304264	16	5			I	308461	17	5
	I	319709	25	31			I	323610	16	5			I	308461	22	1			I	314355	24	19		I	308461	14	0				I	316697	6	19			I	307096	24	5			I	313944	19	8
	I	323368	30	39			I	323725	26	2			I	313944	22	2			I	315018	21	12		I	313944	13	0				I	316721	8	22			I	308461	23	4			I	314355	18	7
	I	323385	26	39			I	323808	22	4			I	314355	38	2			I	316697	15	4		I	314355	14	1				I	317372	7	15			I	313944	14	4			I	315018	20	12
	I	323610	28	33			I	323866	16	8			I	315018	21	1			I	316721	20	3		I	315018	27	4				I	317947	7	25			I	314355	26	8			I	316697	22	3
	I	323725	33	35			I	324389	16	9			I	316697	30	2			I	317372	14	14		I	316697	24	0				I	319709	7	9			I	315018	10	2			I	316721	22	4
	I	323808	20	40			I	324785	18	5			I	316721	33	1			I	317947	9	8		I	316721	25	1				I	323368	6	16			I	316697	15	4			I	317372	9	5
	I	323866	21	33			I	324896	16	12			I	317372	17	3			I	319709	10	6		I	317372	11	0				I	323385	5	15			I	316721	17	3			I	317947	19	7
	I	324389	31	40			I	328414	11	5			I	317947	18	0			I	323368	12	9		I	317947	28	3				I	323725	7	20			I	317372	25	3			I	319709	10	6
	I	324785	36	32			I	331713	15	10			I	319709	13	2			I	323385	10	8		I	319709	9	2				I	323808	6	25			I	317947	15	2			I	323368	19	3
	I	324896	34	23			I	332996	8	11			I	323368	26	2			I	323610	9	5		I	323368	20	0				I	323866	9	16			I	319709	8	1			I	323385	17	2
	I	331713	34	25			I	337000	23	6			I	323385	22	1			I	323725	19	2		I	323385	18	0				I	324389	8	13			I	323368	13	5			I	323610	16	5
	I	332996	24	37			I	337025	17	7			I	323610	23	1			I	323808	15	5		I	323610	16	1				I	324785	9	17			I	323385	11	3			I	323725	14	5
	I	337000	20	23			I	337243	14	8			I	323725	20	1			I	323866	19	4		I	323808	14	4				I	324896	11	20			I	323725	23	3			I	323808	16	3
	I	337025	17	19			I	341630	10	4			I	323808	20	6			I	324389	15	5		I	323866	12	1				I	328414	9	13			I	323808	16	3			I	323866	21	3
	I	337243	30	12			I	341736	17	0			I	323866	18	6			I	324785	13	8		I	324389	23	1				I	331713	6	24			I	323866	25	2			I	324389	14	8
	I	341630	35	27			I	348226	20	5			I	324389	20	5			I	328414	3	4		I	324785	19	0				I	332996	7	13			I	324389	14	6			I	324785	15	7
	I	341736	32	25			I	348582	22	8			I	324785	15	3			I	331713	6	11		I	324896	16	1				I	337000	12	15			I	324785	15	2			I	324896	25	7
	I	348226	31	33			I	348609	22	7			I	324896	21	5			I	332996	11	7		I	328414	7	1				I	337025	10	9			I	324896	15	2			I	328414	10	1
	I	348582	27	25			I	350439	11	2			I	328414	8	2			I	337000	14	6		I	331713	20	3				I	337243	10	14			I	328414	9	2			I	331713	14	5
	I	348609	25	25			I	355603	12	5			I	331713	12	3			I	337025	14	10		I	332996	18	3				I	341630	5	21			I	331713	10	0			I	332996	14	3
	I	350439	17	17			I	356931	23	8			I	332996	18	2			I	337243	15	13		I	337000	29	5				I	341736	4	18			I	332996	14	2			I	337000	11	1
	I	355603	26	29			I	360610	19	10			I	337000	19	2			I	341630	27	12		I	337025	29	2				I	348226	10	26			I	337000	13	1			I	337025	12	1
	I	356931	36	30			I	360844	17	7			I	337025	23	2			I	341736	11	8		I	337243	18	5				I	348609	9	28			I	337025	15	1			I	337243	16	4
	I	360610	36	32			I	364024	19	4			I	337243	31	2			I	348226	14	14		I	341630	17	1				I	350439	6	22			I	337243	18	3			I	341630	17	4
	I	360844	37	41			I	367405	16	6			I	341630	36	3			I	348582	14	12		I	341736	13	1				I	355603	10	21			I	341630	21	3			I	341736	15	3
	I	366574	17	24			I	369753	18	6			I	341736	16	2			I	348609	15	11		I	348226	19	2				I	356931	6	25			I	341736	12	1			I	348226	10	11
	I	367405	22	44			I	370339	14	4			I	348226	33	1			I	355603	12	7		I	348582	15	2				I	360610	10	23			I	348226	24	3			I	348582	18	4
	I	369753	19	20			I	370751	13	7			I	348582	25	2			I	356931	8	6		I	350439	15	0				I	360844	13	24			I	348582	20	2			I	348609	19	5
	I	370339	22	26			I	371511	25	6			I	348609	23	1			I	360610	14	8		I	355603	15	0				I	364024	6	12			I	348609	22	1			I	355603	17	7
	I	370751	24	28			I	373275	15	5			I	350439	7	1			I	360844	15	17		I	356931	15	2				I	367405	6	14			I	355603	23	3			I	356931	13	3
	I	371511	25	33			I	373440	7	5			I	355603	34	3			I	364024	10	12		I	360610	24	3				I	369753	4	11			I	356931	7	2			I	360610	21	5
	I	373275	31	31			I	378499	15	6			I	356931	13	2			I	366574	7	5		I	364024	23	2				I	370339	3	15			I	360610	21	3			I	360844	25	4
	I	373440	25	25			I	379448	22	5			I	360610	17	4			I	367405	12	7		I	367405	19	0				I	370751	2	14			I	360844	18	2			I	364024	14	3
	I	378499	23	25			I	382007	38	10			I	360844	16	4			I	369753	6	6		I	369753	10	1				I	371511	9	18			I	364024	14	2			I	366574	11	3
	I	378988	34	32			I	383260	10	4			I	364024	21	2			I	370339	9	7		I	370339	13	3				I	373275	10	13			I	367405	16	2			I	367405	15	5
	I	379448	38	32			I	387162	19	7			I	366574	12	1			I	370751	14	8		I	370751	10	4				I	373440	5	17			I	369753	9	5			I	369753	16	5
	I	382007	28	35			I	388924	24	8			I	367405	23	2			I	373275	7	11		I	371511	19	2				I	378499	2	16			I	370339	12	3			I	370339	18	5
	I	383260	21	23			I	388952	25	7			I	369753	8	2			I	373440	4	7		I	373275	13	2				I	378988	9	23			I	370751	20	2			I	370751	21	4
	I	387162	19	30			I	390371	18	7			I	370339	16	2			I	378499	5	7		I	373440	13	0				I	379448	7	19			I	371511	13	2			I	371511	7	3
	I	388924	32	29			I	391502	11	5			I	370751	24	3			I	378988	14	13		I	378499	20	3				I	382007	5	14			I	373275	15	0			I	373275	15	1
	I	388952	32	34			I	392326	22	9			I	371511	12	3			I	379448	20	11		I	378988	23	0				I	383260	6	15			I	373440	11	0			I	373440	10	6
	I	390371	23	15			I	392685	16	8			I	373275	17	3			I	382007	11	9		I	379448	15	2				I	383431	5	9			I	378499	26	4			I	378499	12	2
	I	391502	21	34			I	392950	22	11			I	373440	16	4			I	383260	6	6		I	383260	11	1				I	387162	5	18			I	378988	23	5			I	378988	14	9
	I	392326	24	32			I	395272	18	9			I	378499	20	0			I	383431	5	7		I	383431	14	4				I	388924	12	8			I	379448	29	3			I	379448	32	11
	I	392950	28	42			I	395417	15	8			I	378988	32	0			I	387162	3	3		I	387162	9	4				I	388952	12	12			I	382007	25	7			I	382007	22	8
	I	395272	20	18			I	395970	12	6			I	379448	34	5			I	388924	8	9		I	388924	19	0				I	390371	8	15			I	383260	8	4			I	383260	5	1
	I	395417	25	30			I	399855	26	8			I	382007	16	2			I	388952	10	9		I	388952	17	1				I	391502	2	20			I	383431	11	3			I	383431	11	1
	I	395970	28	30			I	402473	25	9			I	383260	13	5			I	390371	21	10		I	390371	18	2				I	392326	13	21			I	387162	9	2			I	387162	4	4
	I	399855	22	31			I	408663	20	8			I	383431	19	2			I	391502	5	5		I	391502	20	1				I	392685	7	10			I	388924	7	1			I	388924	19	7
	I	402473	32	36			I	409618	26	11			I	388924	17	3			I	392326	7	16		I	392326	23	2				I	392950	3	11			I	388952	7	1			I	388952	17	5
	I	408663	30	27			I	412015	19	3			I	388952	15	4			I	392685	21	16		I	392685	17	1				I	395272	7	13			I	390371	13	6			I	390371	18	3
	I	409618	22	31			I	416583	10	8			I	390371	22	4			I	392950	21	23		I	392950	18	0				I	395417	6	18			I	391502	14	0			I	391502	8	3
	I	412015	32	32			I	417787	18	6			I	391502	9	1			I	395272	12	6		I	395272	19	0				I	395970	9	16			I	392326	17	3			I	392326	8	6
	I	416583	27	35			I	418612	20	9			I	392326	23	2			I	395417	10	4		I	395417	26	3				I	399855	5	22			I	392685	30	5			I	392685	23	3
	I	418612	29	21			I	418974	16	3			I	392685	31	6			I	395970	15	8		I	395970	16	0				I	402473	6	18			I	392950	34	6			I	392950	31	14
	I	418974	28	25			I	421316	6	7			I	392950	32	5			I	399855	11	6		I	399855	13	0				I	408663	5	14			I	395272	17	4			I	395272	23	5
	I	421230	32	25			I	421367	7	6			I	395272	20	0			I	402473	14	7		I	402473	20	3				I	409618	10	15			I	395417	12	2			I	395417	25	2
	I	421316	31	27			I	422073	16	11			I	395417	19	2			I	408663	8	8		I	408663	15	3				I	412015	7	13			I	395970	10	2			I	395970	12	4
	I	421367	30	28			I	423330	6	6			I	395970	13	1			I	409618	4	3		I	409618	26	2				I	416583	8	21			I	399855	13	2			I	399855	5	5
	I	422073	33	30			I	424219	22	9			I	399855	14	0			I	412015	4	4		I	412015	25	0				I	417787	5	13			I	402473	13	2			I	402473	16	4
	I	423330	12	21			I	424432	20	3			I	402473	14	2			I	416583	9	6		I	416583	20	2				I	418612	6	15			I	408663	16	1			I	408663	14	8
	I	424219	32	38			I	424784	19	8			I	408663	15	0			I	417787	12	7		I	417787	16	0				I	418974	5	20			I	412015	5	3			I	409618	4	3
	I	424432	27	40			I	425004	22	14			I	409618	7	0			I	418612	5	6		I	418974	12	1				I	421230	10	14			I	416583	16	3			I	416583	15	1
	I	424784	33	34			I	429166	21	6			I	416583	17	1			I	418974	9	3		I	421230	17	1				I	421316	7	11			I	417787	13	1			I	417787	13	1
	I	425004	27	35			I	433884	15	6			I	417787	14	2			I	421230	6	5		I	421316	14	1				I	421367	8	11			I	418612	17	2			I	418612	14	5
	I	429166	34	30			I	435150	31	4			I	418612	10	2			I	421316	5	6		I	421367	18	1				I	422073	7	23			I	418974	10	3			I	418974	13	3
	I	433884	23	41			I	437876	12	7			I	418974	12	0			I	421367	5	10		I	422073	28	2				I	423330	3	10			I	421230	9	1			I	421230	7	4
	I	435150	29	38			I	439701	18	5			I	421230	18	2			I	422073	12	11		I	424219	25	3				I	424219	10	24			I	421316	20	3			I	421316	17	1
	I	437876	29	26			I	440376	22	14			I	421316	22	1			I	423330	11	3		I	424432	21	5				I	424432	4	28			I	421367	18	1			I	421367	14	5
	I	439701	25	39			I	441415	12	7			I	421367	14	0			I	424219	12	5		I	424784	15	2				I	424784	2	32			I	422073	23	5			I	422073	19	6
	I	440376	23	34			I	441767	8	3			I	422073	23	3			I	424432	13	10		I	425004	23	3				I	425004	12	17			I	423330	12	2			I	423330	9	0
	I	441415	33	36			I	442340	18	4			I	423330	10	3			I	424784	11	5		I	429166	15	1				I	429166	3	13			I	424219	12	4			I	424219	7	5
	I	441767	18	17			I	444763	24	12			I	424219	22	1			I	425004	6	2		I	433884	24	0				I	433884	7	20			I	424432	13	4			I	424432	12	4
	I	442340	28	34			I	446900	17	12			I	424432	17	6			I	429166	22	11		I	435150	30	6				I	435150	8	14			I	424784	11	3			I	424784	12	5
	I	444763	16	23			I	448204	13	4			I	424784	8	5			I	433884	11	8		I	437876	20	1				I	437876	4	17			I	425004	9	0			I	425004	6	2
	I	446900	30	24			I	448235	12	2			I	425004	6	1			I	435150	14	7		I	439701	25	1				I	441415	5	21			I	429166	28	7			I	429166	25	5
	I	448204	28	38			I	448551	18	5			I	429166	30	2			I	437876	14	11		I	440376	24	1				I	441767	4	7			I	433884	12	3			I	433884	13	3
	I	448235	30	42			I	449397	17	10			I	433884	16	2			I	439701	17	9		I	441415	17	2				I	442340	12	16			I	435150	21	1			I	435150	13	4
	I	448551	30	42			I	450093	29	7			I	435150	17	3			I	440376	8	4		I	441767	6	1				I	446900	7	16			I	437876	24	4			I	437876	13	9
	I	449397	32	38			I	450415	21	4			I	437876	20	1			I	441415	14	9		I	442340	16	0				I	448204	8	12			I	439701	19	4			I	439701	9	3
	I	450093	28	31			I	451272	17	2			I	439701	18	1			I	441767	13	8		I	444763	15	1				I	448235	6	14			I	440376	17	2			I	440376	13	1
	I	450415	29	41			I	456142	28	7			I	440376	19	1			I	442340	24	16		I	446900	24	2				I	448551	9	22			I	441415	25	3			I	441415	17	5
	I	451272	19	24			I	456678	26	9			I	441415	26	1			I	446900	16	9		I	448204	16	1				I	449397	9	17			I	441767	12	1			I	441767	11	4
	I	456142	20	25			I	461564	16	7			I	441767	18	0			I	448204	19	8		I	448235	18	0				I	450093	9	24			I	442340	34	6			I	442340	16	6
	I	456678	24	22			I	462336	17	10			I	442340	33	3			I	448235	13	4		I	448551	17	0				I	450415	8	20			I	444763	7	1			I	444763	8	3
	I	461564	31	40			I	462684	20	7			I	444763	8	0			I	448551	17	10		I	449397	25	1				I	451272	7	12			I	446900	18	3			I	446900	32	10
	I	462336	28	20			I	463472	14	6			I	446900	21	3			I	449397	21	7		I	450093	19	5				I	456142	6	15			I	448204	23	3			I	448204	24	2
	I	462684	22	36			I	464404	15	7			I	448204	23	6			I	450093	10	2		I	450415	22	4				I	456678	5	12			I	448235	20	4			I	448235	15	2
	I	463472	29	36			I	464829	14	5			I	448235	18	6			I	450415	19	8		I	456142	23	1				I	461564	11	11			I	448551	23	2			I	448551	20	6
	I	464404	28	43			I	464858	13	5			I	448551	16	3			I	451272	9	7		I	456678	24	1				I	462684	6	17			I	449397	24	2			I	449397	20	4
	I	464829	26	37			I	465073	20	11			I	449397	23	0			I	456142	3	3		I	461564	25	3				I	463472	7	21			I	450093	9	3			I	450093	6	3
	I	464858	24	27			I	467222	18	6			I	450093	13	0			I	456678	9	3		I	462336	18	1				I	464404	8	14			I	450415	27	3			I	450415	19	3
	I	465073	26	24			I	468307	22	5			I	450415	25	1			I	461564	7	5		I	462684	25	2				I	464829	6	19			I	451272	18	2			I	451272	9	1
	I	467222	54	40			I	468636	15	2			I	451272	18	3			I	462336	14	5		I	463472	28	1				I	464858	5	12			I	456142	4	3			I	456678	6	3
	I	468307	26	24			I	469746	17	5			I	456142	6	0			I	462684	18	6		I	464404	17	3				I	465073	8	20			I	456678	5	3			I	461564	16	2
	I	468544	18	12			I	471324	17	9			I	456678	6	0			I	463472	11	6		I	464829	17	2				I	467222	11	7			I	461564	10	1			I	462336	20	3
	I	468636	16	18			I	480592	14	9			I	461564	8	0			I	464404	14	10		I	464858	14	2				I	468307	10	15			I	462336	15	0			I	462684	23	2
	I	469047	28	30			I	481133	11	5			I	462336	18	3			I	464829	16	6		I	465073	15	1				I	468544	7	11			I	462684	17	4			I	463472	17	11
	I	469746	31	32			I	481688	14	4			I	462684	26	0			I	464858	13	4		I	467222	29	1				I	468636	9	7			I	463472	17	0			I	464404	14	2
	I	471324	29	33			I	482484	19	6			I	463472	17	3			I	465073	14	8		I	468307	21	1				I	469047	1	18			I	464404	19	4			I	464829	16	0
	I	480592	25	44			I	483392	18	6			I	464404	22	3			I	467222	15	3		I	468544	16	1				I	469746	8	27			I	464829	14	2			I	464858	18	3
	I	481133	33	37			I	483404	18	8			I	464829	15	0			I	468307	6	6		I	468636	15	2				I	480592	9	17			I	464858	15	2			I	465073	18	7
	I	481688	22	27			I	483857	16	6			I	464858	18	0			I	468544	11	1		I	469047	14	1				I	481133	10	12			I	465073	9	1			I	467222	28	4
	I	482484	17	23			I	484320	20	7			I	465073	13	2			I	468636	9	6		I	469746	24	3				I	481688	0	23			I	467222	20	5			I	468307	16	3
	I	483404	26	34			I	484530	15	7			I	467222	23	1			I	469047	6	7		I	471324	20	4				I	482484	7	17			I	468307	16	3			I	468544	18	2
	I	483857	27	33			I	484820	17	1			I	468307	20	2			I	469746	18	7		I	480592	15	1				I	483392	5	18			I	468544	12	2			I	468636	9	2
	I	484320	31	24			I	485515	19	6			I	468544	13	0			I	471324	6	6		I	481133	14	1				I	483857	9	10			I	468636	15	2			I	469047	4	4
	I	484530	28	35			I	486346	27	9			I	468636	21	3			I	480592	9	11		I	481688	19	0				I	484320	12	13			I	469047	6	0			I	469746	22	8
	I	484820	24	31			I	486362	24	7			I	469047	12	0			I	481133	17	9		I	482484	15	3				I	484530	9	14			I	469746	11	0			I	471324	15	1
	I	485515	11	27			I	486425	22	5			I	469746	12	1			I	481688	14	5		I	483392	19	1				I	484820	9	16			I	471324	13	3			I	480592	15	5
	I	486346	34	21			I	487338	20	3			I	471324	16	4			I	482484	10	5		I	483404	15	0				I	485515	5	22			I	480592	8	5			I	481133	26	4
	I	486362	32	20			I	488028	22	10			I	480592	14	0			I	483392	5	4		I	483857	21	1				I	486346	4	18			I	481133	20	3			I	481688	11	6
	I	486425	32	22			I	488232	21	5			I	481133	24	0			I	483404	6	5		I	484320	14	2				I	486362	5	17			I	481688	16	3			I	482484	13	1
	I	486474	35	21			I	489186	23	13			I	481688	12	1			I	483857	9	2		I	484530	12	0				I	486425	3	12			I	482484	14	2			I	483392	4	2
	I	487338	35	43			I	489390	24	5			I	482484	20	2			I	484320	21	11		I	484820	14	0				I	486474	2	14			I	483392	7	2			I	483857	10	5
	I	488028	28	21			I	489408	23	6			I	483392	11	0			I	484530	33	20		I	485515	23	3				I	487338	6	14			I	483404	4	2			I	484320	17	8
	I	488232	32	37			I	489494	23	8			I	483404	11	0			I	484820	17	12		I	486346	12	2				I	488028	8	21			I	483857	15	0			I	484530	31	7
	I	489186	30	32			I	491763	8	2			I	483857	13	3			I	485515	14	6		I	486362	14	2				I	488232	2	16			I	484320	18	4			I	484820	28	8
	I	489390	28	36			I	492187	14	3			I	484320	29	5			I	486346	9	19		I	486425	15	3				I	489186	6	15			I	484530	30	4			I	485515	14	1
	I	489408	34	34			I	492920	15	6			I	484530	26	4			I	486362	13	17		I	486474	15	3				I	489390	8	8			I	484820	34	4			I	486346	21	6
	I	489494	29	33			I	505528	16	5			I	484820	29	2			I	486425	17	14		I	487338	16	2				I	489408	8	9			I	485515	9	6			I	486362	19	8
	I	491763	28	21			I	506348	21	9			I	485515	9	4			I	486474	15	19		I	488028	17	4				I	489494	9	21			I	486346	26	4			I	486425	24	7
	I	492187	29	38			I	510610	22	10			I	486346	28	2			I	487338	19	12		I	488232	24	1				I	491763	4	10			I	486362	29	5			I	486474	20	7
	I	492920	30	46			I	513134	14	4			I	486362	29	1			I	488028	13	6		I	489186	26	3				I	492187	8	15			I	486425	31	7			I	487338	15	9
	I	505528	36	42			I	513855	20	10			I	486425	23	4			I	488232	9	7		I	489390	21	1				I	492920	6	21			I	486474	27	9			I	488028	13	9
	I	506348	26	35			I	515463	26	7			I	486474	26	3			I	489186	11	9		I	489408	25	0				I	505528	6	18			I	487338	20	3			I	488232	8	0
	I	510610	24	18			I	516767	14	6			I	487338	27	3			I	489390	14	10		I	489494	22	2				I	506348	9	12			I	488028	18	1			I	489186	13	6
	I	513134	32	31			I	517673	19	5			I	488028	19	2			I	489408	14	12		I	491763	15	1				I	510610	8	18			I	488232	10	3			I	489390	11	5
	I	513855	33	31			I	517707	23	5			I	488232	16	2			I	489494	15	12		I	492187	13	0				I	513134	7	19			I	489186	15	3			I	489408	13	5
	I	515463	29	22			I	518490	15	10			I	489186	19	0			I	491763	9	6		I	492920	22	1				I	513855	7	14			I	489390	17	2			I	489494	16	13
	I	516767	33	30			I	519275	11	11			I	489390	19	0			I	492187	16	13		I	505528	16	1				I	515463	9	24			I	489408	20	3			I	491763	11	4
	I	517707	37	31			I	520343	5	6			I	489408	19	1			I	492920	28	18		I	506348	16	1				I	516767	8	19			I	489494	20	2			I	492187	23	8
	I	518490	32	27			I	520486	11	7			I	489494	15	1			I	505528	8	4		I	510610	14	1				I	517673	11	19			I	491763	12	1			I	492920	25	4
	I	519275	38	29			I	520574	16	10			I	491763	20	1			I	506348	10	9		I	513134	18	5				I	517707	7	16			I	492187	27	3			I	505528	5	4
	I	520343	26	27			I	520591	16	9			I	492187	31	3			I	510610	9	10		I	513855	18	4				I	518490	5	20			I	492920	22	6			I	506348	14	0
	I	520486	17	32			I	521246	17	10			I	492920	20	2			I	513134	22	16		I	515463	16	4				I	519275	4	16			I	505528	8	2			I	510610	9	7
	I	520574	22	33			I	521255	18	10			I	505528	11	1			I	513855	16	14		I	516767	23	2				I	520486	5	20			I	506348	14	2			I	513134	28	10
	I	520591	21	30			I	521395	17	6			I	506348	23	1			I	515463	7	10		I	517673	13	1				I	520574	4	19			I	510610	15	1			I	513855	20	9
	I	521246	32	21			I	524440	18	5			I	510610	7	4			I	516767	16	5		I	517707	13	1				I	520591	7	17			I	513134	23	2			I	515463	17	13
	I	521255	30	21			I	524663	17	13			I	513134	30	5			I	517673	14	10		I	518490	18	2				I	521246	8	27			I	513855	29	7			I	516767	20	1
	I	521395	27	40			I	525022	10	8			I	513855	35	1			I	517707	15	12		I	519275	7	0				I	521255	8	25			I	515463	14	1			I	517673	16	4
	I	524440	32	28			I	525516	15	7			I	515463	13	1			I	518490	16	13		I	520343	15	1				I	521395	6	18			I	516767	12	3			I	517707	18	6
	I	524663	30	36			I	527747	13	3			I	516767	25	2			I	519275	11	8		I	520486	13	1				I	524440	6	12			I	517673	16	2			I	518490	23	6
	I	525022	25	29			I	529731	19	4			I	517673	21	3			I	520343	6	6		I	520574	19	4				I	524663	8	19			I	517707	17	2			I	519275	15	11
	I	525516	37	31			I	530978	23	5			I	517707	28	3			I	520486	17	9		I	520591	20	4				I	525022	7	22			I	518490	18	4			I	520343	7	7
	I	527747	32	41			I	533861	15	7			I	518490	28	2			I	520574	11	5		I	521246	6	1				I	525516	11	21			I	519275	13	4			I	520486	12	4
	I	529731	36	42			I	537849	19	6			I	519275	19	3			I	520591	15	4		I	521255	8	2				I	527747	6	15			I	520343	12	4			I	520574	13	4
	I	530978	30	34			I	539093	19	6			I	520343	9	0			I	521246	14	11		I	521395	20	2				I	529731	4	17			I	520486	12	3			I	520591	13	4
	I	533861	20	34			I	539194	13	5			I	520486	13	2			I	521255	12	12		I	524440	20	1				I	530978	5	20			I	520574	16	4			I	521246	24	6
	I	537849	35	34			I	540274	26	12			I	520574	19	2			I	521395	21	14		I	524663	18	2				I	533861	6	15			I	520591	15	4			I	521255	22	7
	I	539093	28	27			I	540679	15	9			I	520591	18	2			I	524440	17	16		I	525022	24	1				I	537849	17	24			I	521246	22	7			I	521395	18	4
	I	540274	33	37			I	544236	18	7			I	521246	20	1			I	524663	17	14		I	525516	25	1				I	539093	12	18			I	521255	21	6			I	524440	17	3
	I	540679	34	26			I	545218	20	4			I	521255	22	1			I	525022	18	8		I	527747	21	0				I	540274	7	21			I	521395	21	5			I	524663	15	2
	I	544236	27	38			I	545468	12	11			I	521395	19	3			I	525516	11	9		I	529731	18	0				I	540679	10	17			I	524440	14	6			I	525022	29	6
	I	545218	31	37			I	547364	17	4			I	524440	27	2			I	527747	17	10		I	530978	12	2				I	545218	8	11			I	524663	21	3			I	525516	20	10
	I	545468	27	20			I	547505	14	8			I	524663	27	3			I	529731	19	6		I	533861	21	3				I	545468	4	12			I	525022	20	4			I	527747	26	5
	I	547364	27	27			I	548405	16	8			I	525022	29	3			I	530978	15	8		I	537849	15	1				I	547505	3	14			I	525516	21	3			I	529731	18	10
	I	547505	33	30			I	548812	20	2			I	525516	26	1			I	533861	16	9		I	539093	30	5				I	548405	11	16			I	527747	28	1			I	530978	20	5
	I	548405	34	48			I	550128	23	3			I	527747	20	4			I	537849	13	7		I	539194	17	2				I	550128	8	9			I	529731	15	7			I	533861	20	4
	I	548812	24	23			I	554906	17	2			I	529731	29	5			I	539093	8	12		I	540274	25	4				I	550513	6	17			I	530978	29	3			I	537849	17	5
	I	550128	30	21			I	555118	21	11			I	530978	23	7			I	539194	8	10		I	540679	15	5				I	554906	3	15			I	533861	15	3			I	539093	11	6
	I	550513	34	39			I	556707	27	6			I	533861	16	1			I	540274	8	9		I	544236	35	2				I	555118	10	13			I	537849	6	3			I	539194	15	3
	I	554906	21	13			I	556793	21	10			I	537849	25	5			I	540679	9	3		I	545218	19	2				I	556707	6	15			I	539093	10	1			I	540274	12	4
	I	555118	30	31			I	562960	15	7			I	539093	11	1			I	544236	15	8		I	545468	9	1				I	556793	6	16			I	539194	14	2			I	540679	14	2
	I	556707	22	32			I	565839	20	10			I	539194	8	1			I	545218	20	14		I	547364	20	0				I	562960	6	10			I	540274	17	4			I	544236	14	5
	I	562960	26	34			I	565910	19	11			I	540274	22	2			I	545468	9	8		I	547505	23	1				I	565910	8	12			I	540679	13	3			I	545218	20	10
	I	565839	28	32			I	571735	11	1			I	540679	13	1			I	547364	18	11		I	548405	16	4				I	571735	5	17			I	544236	10	3			I	545468	17	4
	I	565910	26	27			I	573448	12	6			I	544236	19	3			I	547505	11	8		I	548812	25	1				I	573448	7	15			I	545218	21	4			I	547364	19	3
	I	573448	26	44			I	574361	12	8			I	545218	25	2			I	548405	12	7		I	550128	13	2				I	574361	2	7			I	545468	22	4			I	547505	14	1
	I	574361	24	23			I	574430	14	3			I	545468	21	2			I	548812	14	4		I	550513	25	1				I	574430	3	17			I	547364	22	3			I	548405	15	1
	I	574430	26	35			I	575190	17	5			I	547364	17	3			I	550128	19	14		I	554906	15	3				I	575190	6	10			I	547505	20	2			I	548812	7	6
	I	575190	28	42			I	575526	27	12			I	547505	16	3			I	550513	7	14		I	555118	17	1				I	575526	8	24			I	548405	6	3			I	550128	24	7
	I	575526	29	39			I	579015	18	5			I	548405	9	2			I	554906	10	11		I	556707	12	0				I	579015	8	12			I	548812	18	2			I	550513	15	10
	I	579015	23	27			I	580039	23	8			I	548812	16	2			I	555118	34	10		I	556793	16	0				I	580039	8	22			I	550128	25	9			I	554906	17	8
	I	580039	27	26			I	583845	28	17			I	550128	34	7			I	556707	6	9		I	562960	17	2				I	583845	5	19			I	550513	20	6			I	555118	29	6
	I	583845	31	34			I	583946	28	11			I	550513	27	3			I	556793	9	10		I	565839	21	1				I	583946	11	20			I	554906	25	2			I	556707	12	4
	I	583946	30	33			I	590598	15	8			I	554906	20	2			I	562960	18	9		I	565910	18	1				I	590598	8	21			I	555118	27	4			I	556793	6	6
	I	590598	38	44			I	591112	8	5			I	555118	31	3			I	565839	8	11		I	571735	12	4				I	591112	0	18			I	556707	11	3			I	562960	20	6
	I	591112	28	33			I	591340	18	6			I	556707	11	3			I	565910	6	3		I	573448	16	3				I	591340	3	15			I	556793	11	6			I	565839	12	7
	I	591340	36	39			I	592051	24	13			I	556793	11	2			I	571735	11	9		I	574361	13	3				I	592051	7	16			I	562960	29	8			I	565910	8	2
	I	592051	35	39			I	595035	18	11			I	562960	23	5			I	573448	15	9		I	574430	12	1				I	595035	5	16			I	565839	10	3			I	571735	11	2
	I	595035	31	45			I	596501	13	8			I	565839	6	3			I	574361	18	13		I	575190	18	1				I	596501	7	13			I	565910	9	2			I	573448	24	3
	I	596233	36	29			I	597623	14	14			I	565910	9	2			I	574430	33	19		I	575526	19	3				I	603691	7	28			I	571735	15	1			I	574361	32	7
	I	596501	27	37			I	602312	15	4			I	571735	10	1			I	575190	22	14		I	579015	25	2				I	604613	9	17			I	573448	18	6			I	574430	30	6
	I	597623	23	26			I	603691	25	11			I	573448	17	1			I	575526	18	15		I	580039	25	2				I	604614	8	17			I	574361	42	6			I	575190	29	10
	I	602312	32	27			I	604613	9	7			I	574361	43	2			I	579015	5	7		I	583845	33	3				I	604748	5	14			I	574430	40	6			I	575526	19	4
	I	603691	29	43			I	604614	9	6			I	574430	49	2			I	580039	10	10		I	583946	24	3				I	604749	5	14			I	575190	28	5			I	579015	11	4
	I	604613	25	24			I	604748	12	8			I	575190	32	4			I	583845	11	9		I	590598	21	1				I	605529	10	17			I	575526	19	7			I	580039	20	5
	I	604614	25	24			I	605529	11	6			I	575526	22	3			I	583946	11	6		I	591112	14	2				I	606845	10	16			I	579015	10	1			I	583845	10	2
	I	604748	30	37			I	606845	14	8			I	579015	6	4			I	590598	11	3		I	591340	18	0				I	606864	7	15			I	580039	22	0			I	583946	13	5
	I	604749	28	36			I	606864	12	9			I	580039	12	5			I	591112	11	12		I	592051	22	2				I	608472	9	18			I	583845	13	7			I	590598	11	7
	I	605529	38	27			I	608472	19	12			I	583845	13	0			I	591340	8	8		I	595035	22	5				I	613455	5	12			I	583946	11	5			I	591112	13	4
	I	606864	22	23			I	613455	12	7			I	583946	16	3			I	592051	15	9		I	596233	24	1				I	615915	3	22			I	590598	8	2			I	591340	9	5
	I	608472	29	28			I	615915	16	6			I	590598	9	4			I	595035	6	6		I	596501	28	0				I	617381	6	9			I	591112	16	1			I	592051	23	6
	I	613455	14	18			I	617381	14	1			I	591112	21	4			I	596233	19	6		I	597623	12	2				I	619218	8	20			I	591340	10	2			I	595035	12	2
	I	615915	24	26			I	619218	17	5			I	591340	8	1			I	596501	11	14		I	602312	10	1				I	619620	12	23			I	592051	12	7			I	596233	16	5
	I	617381	18	11			I	619620	23	7			I	592051	24	4			I	597623	13	17		I	603691	22	2				I	621365	13	15			I	595035	9	1			I	596501	25	10
	I	619218	37	32			I	621365	25	9			I	595035	22	1			I	602312	8	8		I	604613	19	0				I	622025	11	23			I	596233	22	2			I	597623	29	6
	I	619620	62	24			I	622025	20	4			I	596233	12	0			I	603691	16	9		I	604614	21	0				I	622070	8	22			I	596501	23	3			I	602312	14	3
	I	621365	25	27			I	622070	20	6			I	596501	23	2			I	604613	9	5		I	604748	16	2				I	623487	9	6			I	597623	14	3			I	603691	20	6
	I	622025	36	28			I	623166	12	0			I	597623	32	1			I	604614	9	5		I	604749	16	2				I	623674	6	6			I	602312	7	4			I	604613	14	2
	I	622070	31	27			I	623177	10	0			I	602312	15	3			I	604748	8	6		I	605529	17	3				I	624355	9	10			I	603691	19	3			I	604614	15	1
	I	623166	28	8			I	623185	13	0			I	603691	21	1			I	604749	8	6		I	606845	12	0				I	625377	8	13			I	604613	7	2			I	604748	12	4
	I	623177	23	8			I	623487	9	6			I	604613	16	3			I	605529	11	4		I	606864	11	0				I	626665	8	17			I	604614	7	2			I	604749	12	4
	I	623185	22	9			I	623674	18	5			I	604614	16	3			I	606845	9	6		I	608472	20	1				I	627305	8	12			I	604748	13	2			I	605529	20	3
	I	623487	26	18			I	624355	18	1			I	604748	11	3			I	606864	8	5		I	613455	10	3				I	631353	5	18			I	604749	13	2			I	606845	16	3
	I	623674	17	15			I	625377	9	4			I	604749	12	3			I	608472	6	6		I	615915	11	5				I	631704	6	21			I	605529	24	3			I	606864	11	1
	I	624203	23	11			I	626665	20	13			I	605529	17	1			I	613455	9	10		I	617381	17	3				I	631809	3	14			I	606845	11	1			I	608472	6	5
	I	624355	25	19			I	627305	13	5			I	606845	17	3			I	615915	15	15		I	619218	22	2				I	632182	11	18			I	606864	10	1			I	613455	18	3
	I	625377	22	22			I	631353	9	8			I	606864	16	3			I	617381	8	1		I	619620	27	3				I	632359	6	14			I	608472	5	4			I	615915	23	5
	I	626665	15	17			I	631704	21	14			I	608472	12	2			I	619218	12	6		I	621365	18	1				I	632498	9	18			I	613455	16	3			I	617381	6	1
	I	627305	25	29			I	631809	21	9			I	613455	23	4			I	619620	21	9		I	622025	19	3				I	632763	14	18			I	615915	19	5			I	619218	16	7
	I	631353	35	37			I	632182	24	6			I	615915	14	2			I	621365	13	9		I	622070	16	4				I	634065	5	20			I	617381	8	0			I	619620	31	2
	I	631704	30	25			I	632359	18	14			I	617381	7	0			I	622025	9	8		I	623166	16	0				I	634416	1	16			I	619218	16	0			I	621365	18	0
	I	631809	26	20			I	632498	23	6			I	619218	11	0			I	622070	8	8		I	623177	19	1				I	634724	7	11			I	619620	21	1			I	622025	20	3
	I	632182	27	27			I	632763	15	8			I	619620	23	1			I	623166	6	1		I	623185	15	0				I	635643	11	23			I	621365	20	1			I	623166	8	0
	I	632359	22	24			I	634065	15	4			I	621365	25	0			I	623177	6	1		I	623487	13	3				I	635664	12	22			I	622025	13	2			I	623177	8	1
	I	632498	21	24			I	634416	9	7			I	622025	16	1			I	623185	5	2		I	623674	10	3				I	636737	10	17			I	622070	15	2			I	623185	7	1
	I	634065	39	27			I	634724	16	6			I	622070	18	0			I	623487	8	3		I	624203	13	1				I	637319	7	6			I	623166	14	1			I	623487	9	3
	I	634416	25	35			I	635643	36	6			I	623166	14	1			I	623674	6	2		I	624355	18	2				I	638872	4	18			I	623177	13	1			I	623674	9	3
	I	634724	22	24			I	635664	30	6			I	623177	15	1			I	624203	5	2		I	625377	17	2				I	638873	5	18			I	623185	14	1			I	624203	6	3
	I	635643	25	22			I	636737	17	6			I	623185	16	1			I	624355	8	12		I	626665	22	1				I	638908	5	21			I	623487	8	1			I	624355	7	4
	I	635664	24	27			I	637319	30	8			I	623487	14	0			I	625377	8	8		I	627305	19	0				I	639239	7	17			I	623674	9	2			I	625377	16	2
	I	636737	25	29			I	638872	21	11			I	623674	12	0			I	626665	6	3		I	631353	24	0				I	640146	12	12			I	624203	5	1			I	626665	9	2
	I	638872	29	41			I	638873	21	11			I	624203	6	2			I	627305	10	3		I	631704	13	2				I	640375	5	21			I	624355	6	2			I	627305	19	6
	I	638873	31	40			I	638908	21	11			I	624355	11	1			I	631353	13	14		I	631809	18	3				I	640758	7	15			I	625377	3	3			I	631353	19	6
	I	638908	35	39			I	639239	15	6			I	625377	4	2			I	631704	12	9		I	632182	23	0				I	641487	9	17			I	626665	14	0			I	631704	10	5
	I	639239	29	36			I	640146	14	9			I	626665	12	2			I	631809	10	3		I	632359	19	1				I	641952	14	20			I	627305	17	2			I	631809	15	4
	I	640146	36	25			I	640375	18	9			I	627305	16	4			I	632182	11	6		I	632498	15	1				I	642302	11	19			I	631353	19	7			I	632182	7	5
	I	640375	29	35			I	641487	26	9			I	631353	16	1			I	632359	16	10		I	632763	24	2				I	642670	2	12			I	631704	19	5			I	632359	12	5
	I	640758	35	33			I	641952	22	7			I	631704	13	1			I	632763	11	18		I	634416	14	2				I	643004	5	20			I	631809	12	6			I	632498	12	6
	I	641487	37	33			I	642302	14	8			I	631809	20	4			I	634065	22	12		I	634724	18	1				I	643026	6	20			I	632182	13	0			I	632763	10	5
	I	641952	35	35			I	642670	16	4			I	632182	16	1			I	634416	23	15		I	635643	21	1				I	643590	11	14			I	632359	16	3			I	634065	26	8
	I	642302	18	33			I	643004	26	11			I	632359	16	2			I	634724	13	12		I	635664	17	2				I	643962	4	12			I	632498	12	2			I	634416	26	3
	I	642670	39	30			I	643026	28	11			I	632498	10	1			I	635643	11	3		I	636737	23	3				I	644287	8	19			I	632763	12	4			I	634724	10	2
	I	643004	34	28			I	643590	19	3			I	632763	26	5			I	635664	8	8		I	637319	17	1				I	644517	10	21			I	634065	35	10			I	635643	13	3
	I	643026	33	26			I	643962	19	6			I	634065	36	3			I	636737	15	12		I	638872	19	2				I	645500	2	13			I	634416	34	5			I	635664	12	3
	I	643590	28	36			I	644287	16	3			I	634416	31	6			I	637319	3	6		I	638873	24	0				I	645699	6	13			I	634724	17	0			I	636737	17	6
	I	643962	27	26			I	644344	16	3			I	634724	25	2			I	638872	6	4		I	638908	16	1				I	646054	3	11			I	635643	13	1			I	637319	9	5
	I	644287	36	38			I	644517	26	5			I	635643	13	3			I	638873	6	4		I	639239	21	3				I	646088	2	16			I	635664	14	2			I	638872	4	2
	I	644344	37	36			I	645500	21	7			I	635664	13	3			I	638908	6	4		I	640146	16	3				I	648363	4	16			I	636737	15	3			I	638873	4	2
	I	644517	38	40			I	645508	18	9			I	636737	34	3			I	639239	12	5		I	640375	10	2				I	649559	4	15			I	637319	9	1			I	638908	8	2
	I	645500	30	28			I	645699	13	6			I	637319	11	1			I	640146	13	8		I	640758	15	1				I	649769	1	18			I	638872	13	1			I	639239	10	1
	I	645508	27	30			I	646054	7	3			I	638872	16	2			I	640375	17	13		I	641487	11	4				I	654322	8	15			I	638873	11	1			I	640146	21	6
	I	645699	37	33			I	646088	6	3			I	638873	16	2			I	640758	17	8		I	641952	25	2				I	658991	2	21			I	638908	11	1			I	640375	15	11
	I	646054	22	23			I	648363	21	4			I	638908	12	2			I	641487	8	6		I	642302	18	3				I	664678	9	12			I	639239	19	2			I	640758	15	9
	I	646088	25	20			I	649559	23	6			I	639239	19	3			I	641952	5	2		I	642670	17	1				I	673086	6	9			I	640146	19	3			I	641487	11	5
	I	648363	32	39			I	649769	19	6			I	640146	20	2			I	642302	10	4		I	643004	24	2				I	674366	9	16			I	640375	16	2			I	641952	12	4
	I	649559	23	35			I	654322	13	4			I	640375	21	2			I	642670	13	7		I	643026	25	2				I	674705	6	21			I	640758	10	3			I	642302	12	2
	I	649769	21	44			I	664678	14	4			I	640758	17	4			I	643004	5	5		I	643590	17	6				I	675269	7	13			I	641487	13	3			I	642670	18	5
	I	654322	29	25			I	673086	17	1			I	641487	18	2			I	643026	6	2		I	643962	19	1				I	675613	7	18			I	641952	12	1			I	643004	10	2
	I	658991	11	15			I	674366	24	13			I	641952	14	0			I	643590	4	5		I	644287	27	1				I	675687	6	18			I	642302	4	2			I	643026	8	2
	I	664678	24	36			I	674705	25	11			I	642302	14	1			I	643962	13	7		I	644344	24	2				I	676179	10	10			I	642670	23	1			I	643590	12	2
	I	673086	26	23			I	675269	18	5			I	642670	20	1			I	644287	17	6		I	644517	26	0				I	679438	8	19			I	643004	15	2			I	643962	18	6
	I	674366	35	45			I	675613	21	7			I	643004	12	0			I	644344	16	13		I	645500	20	1				I	679951	5	17			I	643026	8	2			I	644287	14	7
	I	674705	23	31			I	675687	17	6			I	643026	7	0			I	644517	33	17		I	645508	25	1				I	680159	8	6			I	643590	11	2			I	644344	23	6
	I	675269	28	33			I	676179	19	9			I	643590	10	2			I	645500	16	9		I	645699	24	1				I	680595	8	18			I	643962	23	3			I	644517	16	5
	I	675613	30	36			I	679438	8	7			I	643962	11	0			I	645508	16	8		I	646088	9	1				I	680608	6	19			I	644287	21	4			I	645500	15	3
	I	675687	33	26			I	679951	19	6			I	644287	20	1			I	645699	19	11		I	648363	30	1				I	680865	3	18			I	644344	23	4			I	645508	12	3
	I	676179	30	32			I	680159	8	7			I	644344	25	2			I	646054	8	9		I	649559	23	1				I	681457	6	10			I	644517	27	7			I	645699	12	5
	I	679438	33	24			I	680595	13	7			I	644517	34	2			I	646088	7	10		I	649769	22	1				I	682713	5	12			I	645500	19	4			I	646054	10	4
	I	679951	27	26			I	680608	14	7			I	645500	18	6			I	648363	9	5		I	654322	18	3				I	683247	6	12			I	645508	16	4			I	646088	9	0
	I	680595	22	19			I	680865	19	7			I	645508	17	6			I	649559	11	10		I	664678	22	0				I	683947	5	19			I	645699	16	4			I	648363	11	6
	I	680608	24	21			I	681457	11	7			I	645699	15	6			I	649769	5	4		I	673086	21	0				I	684100	6	17			I	646054	13	3			I	649559	14	5
	I	680865	22	24			I	682713	13	6			I	646054	13	0			I	654322	12	7		I	674705	18	3				I	684206	7	12			I	646088	10	2			I	649769	15	3
	I	681457	13	19			I	683247	12	5			I	646088	13	2			I	658991	6	0		I	675269	12	3				I	685714	12	15			I	648363	10	1			I	654322	28	3
	I	682713	30	34			I	683947	22	4			I	648363	19	2			I	664678	12	4		I	675613	20	1				I	686076	11	19			I	649559	15	4			I	658991	4	2
	I	683247	39	31			I	684100	20	9			I	649559	13	1			I	673086	13	6		I	675687	18	3				I	686401	6	13			I	649769	12	4			I	664678	22	6
	I	683947	32	37			I	684206	23	6			I	649769	12	1			I	674366	18	10		I	676179	21	2				I	688055	6	18			I	654322	33	4			I	673086	15	8
	I	684100	29	29			I	685714	22	5			I	654322	23	3			I	674705	7	4		I	679438	14	1				I	688218	5	6			I	658991	7	0			I	674366	19	3
	I	684206	19	32			I	686076	18	3			I	664678	25	2			I	675269	4	5		I	679951	9	2				I	688225	6	7			I	664678	18	6			I	674705	13	4
	I	685714	30	31			I	686401	18	4			I	673086	23	1			I	675613	18	11		I	680159	11	3				I	688237	6	8			I	673086	17	2			I	675269	6	0
	I	686076	19	34			I	688055	18	12			I	674366	22	2			I	675687	13	11		I	680595	14	2				I	688293	8	10			I	674366	22	3			I	675613	17	5
	I	686401	23	28			I	688218	17	3			I	674705	25	5			I	676179	6	6		I	680608	17	2				I	689156	3	16			I	674705	15	3			I	675687	18	2
	I	688055	33	23			I	688225	19	4			I	675269	16	2			I	679438	6	9		I	680865	9	1				I	689169	4	14			I	675613	15	7			I	676179	9	3
	I	688218	26	24			I	688237	20	5			I	675613	26	1			I	679951	7	2		I	681457	15	1				I	690447	9	16			I	675687	19	6			I	679438	12	4
	I	688225	27	27			I	688293	18	8			I	675687	23	2			I	680159	13	5		I	682713	19	2				I	690710	9	29			I	676179	8	1			I	679951	10	2
	I	688237	31	29			I	689039	17	3			I	676179	10	1			I	680595	10	11		I	683247	20	0				I	690752	9	25			I	679438	21	1			I	680159	19	2
	I	688293	29	24			I	689156	17	6			I	679438	19	3			I	680608	9	10		I	683947	22	3				I	690962	5	19			I	679951	6	2			I	680595	9	4
	I	689039	33	39			I	689169	18	7			I	679951	11	1			I	680865	11	3		I	684100	14	5				I	691123	3	26			I	680159	6	4			I	680608	6	4
	I	689156	26	25			I	690447	24	9			I	680159	13	0			I	681457	7	6		I	684206	10	4				I	691145	1	20			I	680595	10	4			I	680865	10	1
	I	689169	27	27			I	690710	16	10			I	680595	17	2			I	682713	6	4		I	685714	30	1				I	691244	9	20			I	680608	10	4			I	681457	4	4
	I	690447	31	32			I	690752	19	10			I	680608	15	1			I	683247	13	8		I	686076	18	4				I	691245	9	20			I	680865	11	1			I	682713	6	4
	I	690710	28	40			I	690962	15	9			I	680865	14	2			I	683947	14	6		I	686401	19	2				I	691527	6	17			I	681457	8	2			I	683247	17	3
	I	690752	28	38			I	691123	17	11			I	681457	8	2			I	684100	13	7		I	688218	21	1				I	691622	6	13			I	682713	12	2			I	683947	15	5
	I	690962	22	46			I	691145	21	8			I	682713	10	1			I	684206	8	7		I	688225	22	1				I	692057	8	19			I	683247	20	7			I	684100	16	8
	I	691123	33	49			I	691244	27	9			I	683247	15	3			I	685714	13	8		I	688237	20	2				I	703917	6	9			I	683947	17	2			I	684206	11	5
	I	691145	36	48			I	691245	27	9			I	683947	12	3			I	686076	16	13		I	688293	22	0				I	705041	7	16			I	684100	14	2			I	685714	13	4
	I	691244	32	38			I	691527	23	8			I	684100	15	4			I	686401	18	14		I	689039	17	2				I	706917	7	16			I	684206	14	2			I	686076	14	3
	I	691245	32	38			I	691622	14	8			I	684206	19	1			I	688055	8	7		I	689156	21	0				I	708281	7	13			I	685714	13	3			I	686401	15	4
	I	691527	27	43			I	692057	20	6			I	685714	19	3			I	688218	5	3		I	689169	20	1				I	711856	4	17			I	686076	17	7			I	688055	9	2
	I	692057	30	33			I	703917	18	11			I	686076	31	3			I	688225	4	5		I	690447	20	5				I	715535	2	13			I	686401	16	2			I	688218	6	1
	I	703917	38	32			I	705041	17	5			I	686401	26	2			I	688237	2	5		I	690710	13	0				I	716017	12	17			I	688055	22	0			I	688225	7	1
	I	705041	17	19			I	706917	22	9			I	688055	15	0			I	688293	6	9		I	690752	11	1				I	716208	8	13			I	688218	17	1			I	688237	7	1
	I	706917	22	36			I	708281	19	11			I	688218	26	1			I	689039	18	9		I	690962	23	4				I	716433	9	20			I	688225	15	1			I	688293	17	1
	I	708281	23	21			I	715535	23	10			I	688225	27	1			I	689156	14	13		I	691123	21	1				I	719357	11	16			I	688237	12	1			I	689039	19	8
	I	711856	28	25			I	716017	21	7			I	688237	22	1			I	689169	16	13		I	691145	24	1				I	726895	2	16			I	688293	13	7			I	689156	19	5
	I	715535	29	27			I	716208	19	4			I	688293	14	2			I	690447	17	11		I	691244	28	2				I	730805	7	12			I	689039	22	3			I	689169	20	6
	I	716017	28	26			I	716433	19	10			I	689039	19	5			I	690710	21	18		I	691245	27	3				I	731196	1	5			I	689156	17	2			I	690447	17	2
	I	716208	37	21			I	719357	14	11			I	689156	23	7			I	690752	20	16		I	703917	13	1				I	735166	9	18			I	689169	16	3			I	690710	35	10
	I	716433	28	28			I	726895	18	5			I	689169	21	7			I	690962	15	10		I	705041	18	1				I	736943	7	18			I	690447	17	7			I	690752	25	9
	I	719357	31	27			I	730805	13	11			I	690447	19	5			I	691123	15	12		I	706917	24	1				I	737692	7	16			I	690710	26	2			I	690962	20	6
	I	726895	19	46			I	731196	9	2			I	690710	27	4			I	691145	10	9		I	708281	18	0				I	738683	4	13			I	690752	29	4			I	691123	17	0
	I	730805	32	32			I	735166	19	4			I	690752	28	4			I	691244	21	14		I	711856	20	0				I	739252	9	7			I	690962	21	6			I	691145	17	2
	I	731196	28	28			I	736943	12	0			I	690962	31	5			I	691245	22	13		I	715535	11	2				I	740873	7	24			I	691123	11	6			I	691244	9	4
	I	735166	38	36			I	737692	18	3			I	691123	20	2			I	691527	15	11		I	716017	13	3				I	741511	7	14			I	691145	11	6			I	691245	9	4
	I	736943	30	34			I	738683	18	10			I	691145	20	1			I	691622	18	10		I	716208	21	1				I	746692	6	15			I	691244	10	5			I	691527	18	4
	I	737692	16	23			I	739252	10	6			I	691244	17	2			I	692057	2	5		I	716433	18	1				I	747348	7	22			I	691245	10	5			I	691622	14	4
	I	738683	21	28			I	740873	23	2			I	691245	16	2			I	703917	19	12		I	719357	21	3				I	748318	8	24			I	691527	18	7			I	692057	15	5
	I	739252	17	22			I	741511	26	4			I	691527	16	2			I	705041	4	2		I	726895	20	2				I	748333	8	25			I	691622	18	4			I	703917	13	7
	I	740873	36	32			I	746692	17	6			I	691622	16	4			I	706917	12	9		I	730805	18	1				I	749241	8	21			I	692057	10	0			I	705041	6	2
	I	741511	33	24			I	747348	11	3			I	692057	12	3			I	708281	12	6		I	731196	18	0				I	749892	8	16			I	703917	26	6			I	706917	14	1
	I	746692	27	31			I	748318	15	7			I	703917	19	2			I	711856	11	14		I	735166	19	2				I	753232	8	17			I	706917	9	2			I	708281	7	2
	I	747348	25	36			I	748333	10	7			I	705041	12	0			I	715535	9	8		I	736943	19	1				I	758594	5	15			I	708281	12	1			I	711856	10	2
	I	748318	30	39			I	749241	18	5			I	706917	17	1			I	716017	9	8		I	737692	20	4				I	759719	7	24			I	711856	15	1			I	715535	22	3
	I	748333	29	37			I	749892	17	4			I	708281	8	2			I	716208	11	9		I	738683	14	1				I	761005	4	7			I	715535	19	4			I	716017	18	8
	I	749241	20	28			I	753232	22	6			I	711856	17	1			I	716433	15	4		I	739252	14	5				I	762136	5	9			I	716017	6	2			I	716208	19	3
	I	749892	33	31			I	758594	24	10			I	715535	20	1			I	719357	25	8		I	740873	21	1				I	766495	2	7			I	716208	14	4			I	716433	15	7
	I	753232	24	44			I	759719	21	3			I	716017	10	3			I	726895	6	5		I	741511	19	1				I	766712	6	19			I	716433	10	4			I	719357	23	6
	I	758594	23	34			I	761005	8	4			I	716208	16	3			I	730805	13	9		I	746692	19	1				I	768815	7	23			I	719357	12	4			I	726895	13	4
	I	759719	20	25			I	762136	15	5			I	716433	23	3			I	731196	6	5		I	747348	13	2				I	771204	7	16			I	726895	14	4			I	730805	17	1
	I	761005	12	15			I	766495	2	5			I	719357	24	2			I	735166	15	9		I	748318	24	1				I	772388	7	16			I	730805	17	2			I	731196	8	4
	I	762136	15	20			I	766712	17	2			I	726895	13	4			I	736943	30	26		I	748333	25	1				I	773714	4	9			I	731196	10	0			I	735166	13	6
	I	766495	10	11			I	768815	22	3			I	730805	22	6			I	737692	15	13		I	749241	21	2				I	775524	7	17			I	735166	17	3			I	736943	33	9
	I	766712	14	28			I	769138	24	7			I	731196	8	3			I	738683	7	3		I	749892	18	1				I	776110	4	18			I	736943	27	4			I	737692	13	4
	I	768815	23	32			I	771204	14	4			I	735166	25	1			I	739252	5	7		I	753232	16	1				I	780481	4	18			I	737692	25	3			I	738683	9	4
	I	769138	27	27			I	773714	18	6			I	736943	43	10			I	740873	13	4		I	758594	29	1				I	781125	3	20			I	738683	18	1			I	739252	12	2
	I	771204	30	36			I	775524	14	7			I	737692	19	1			I	741511	13	8		I	759719	17	1				I	781671	5	14			I	739252	9	2			I	740873	12	5
	I	772388	27	27			I	776110	13	6			I	738683	14	3			I	746692	11	5		I	761005	9	0				I	785672	3	24			I	740873	13	3			I	741511	7	3
	I	773714	24	23			I	777205	27	12			I	739252	9	1			I	747348	17	13		I	762136	16	0				I	786273	3	23			I	741511	12	4			I	746692	13	6
	I	775524	27	31			I	780481	13	8			I	740873	11	1			I	748318	10	4		I	766495	5	1				I	787469	11	23			I	746692	18	1			I	747348	12	2
	I	776110	31	39			I	781125	18	7			I	741511	14	4			I	748333	10	3		I	766712	16	2				I	787919	7	24			I	747348	12	5			I	748318	13	5
	I	777205	27	32			I	781671	21	8			I	746692	6	0			I	749241	8	16		I	768815	19	2				I	788159	7	12			I	748318	11	0			I	748333	14	5
	I	780481	18	32			I	784298	16	5			I	747348	19	0			I	749892	14	7		I	769138	23	2				I	789769	7	5			I	748333	12	0			I	749241	13	0
	I	781125	24	37			I	785672	17	6			I	748318	16	4			I	753232	10	3		I	771204	19	1				I	791776	16	23			I	749241	14	4			I	749892	16	3
	I	781671	28	32			I	786273	14	9			I	748333	18	5			I	758594	3	6		I	772388	22	1				I	794211	8	16			I	749892	21	0			I	753232	10	3
	I	784298	12	16			I	787919	17	5			I	749241	21	1			I	759719	8	6		I	773714	22	2				I	796692	12	21			I	753232	23	3			I	758594	6	3
	I	785672	23	37			I	788159	17	5			I	749892	25	8			I	761005	6	7		I	775524	11	2				I	796794	10	14			I	758594	13	0			I	759719	9	5
	I	786273	29	42			I	789769	14	2			I	753232	16	4			I	762136	10	12		I	776110	22	1				I	797698	14	23			I	759719	9	2			I	761005	9	4
	I	787469	34	33			I	791776	25	5			I	758594	9	0			I	766495	2	4		I	777205	32	2				I	802948	3	5			I	761005	16	1			I	762136	16	1
	I	787919	20	37			I	794211	19	11			I	759719	11	2			I	766712	8	8		I	780481	23	2				I	806023	6	19			I	762136	17	0			I	766495	4	2
	I	788159	25	23			I	796692	13	13			I	761005	7	3			I	768815	10	12		I	781125	33	3				I	806940	8	7			I	766495	7	0			I	766712	11	5
	I	789769	21	23			I	796794	18	14			I	762136	17	3			I	769138	7	12		I	781671	19	2				I	809099	6	13			I	766712	8	0			I	768815	10	2
	I	791776	27	34			I	797698	28	6			I	766495	9	2			I	771204	14	3		I	784298	13	0				I	810087	10	16			I	768815	25	2			I	769138	3	4
	I	794211	36	35			I	800947	14	10			I	766712	7	4			I	772388	9	4		I	785672	18	2				I	813570	4	14			I	769138	10	2			I	771204	8	5
	I	796692	29	32			I	802948	4	4			I	768815	21	6			I	773714	15	9		I	786273	15	2				I	815927	7	17			I	771204	13	2			I	772388	14	1
	I	796794	28	40			I	806023	12	11			I	769138	9	1			I	775524	23	12		I	787469	23	3				I	816442	12	26			I	772388	23	2			I	773714	18	4
	I	797698	30	31			I	806940	12	3			I	771204	19	2			I	776110	22	10		I	787919	19	3				I	816989	7	21			I	773714	22	2			I	775524	21	3
	I	800947	38	35			I	809099	19	2			I	772388	19	1			I	777205	8	7		I	788159	9	2				I	820397	4	22			I	775524	35	2			I	776110	25	8
	I	802948	23	9			I	809743	13	10			I	773714	17	7			I	780481	13	6		I	789769	11	1				I	820524	4	20			I	776110	30	1			I	777205	18	10
	I	806023	36	31			I	810087	17	8			I	775524	25	7			I	781125	5	6		I	791776	21	2				I	821465	9	10			I	777205	13	0			I	780481	18	3
	I	806940	23	26			I	813570	13	8			I	776110	31	2			I	781671	20	18		I	794211	21	3				I	821849	3	16			I	780481	14	2			I	781125	14	0
	I	809099	22	32			I	815927	19	2			I	777205	11	2			I	784298	7	6		I	796692	22	2				I	822963	3	13			I	781125	11	0			I	781671	13	3
	I	809743	17	28			I	815988	15	3			I	780481	16	3			I	785672	9	8		I	796794	21	1				I	824619	4	11			I	781671	19	1			I	784298	6	3
	I	810087	29	26			I	816442	21	7			I	781125	17	2			I	786273	14	6		I	797698	28	2				I	825026	5	17			I	784298	13	1			I	785672	16	7
	I	813570	27	35			I	816989	19	14			I	781671	27	4			I	787469	7	3		I	800947	15	0				I	831728	9	8			I	785672	13	2			I	786273	12	4
	I	815927	30	33			I	820397	16	9			I	784298	8	0			I	787919	12	16		I	802948	8	0				I	833289	4	7			I	786273	16	2			I	787469	7	2
	I	815988	30	32			I	821465	11	10			I	785672	17	5			I	788159	13	11		I	806023	18	2				I	836363	7	16			I	787469	14	1			I	787919	18	4
	I	816442	28	46			I	821849	15	4			I	786273	16	3			I	789769	10	5		I	806940	22	2				I	836421	9	17			I	787919	23	3			I	788159	21	7
	I	816989	31	36			I	822963	8	6			I	787469	8	2			I	791776	11	8		I	809099	14	2				I	837444	6	17			I	788159	16	0			I	789769	10	6
	I	820397	24	35			I	824619	20	1			I	787919	20	1			I	794211	17	13		I	809743	14	0				I	837470	5	19			I	789769	9	0			I	791776	16	8
	I	820524	20	29			I	825026	13	7			I	788159	18	1			I	796692	19	8		I	810087	14	1				I	843687	3	22			I	791776	16	1			I	794211	16	4
	I	821465	26	17			I	831728	15	1			I	789769	10	0			I	796794	7	9		I	813570	22	1				I	843721	5	21			I	794211	28	0			I	796692	16	9
	I	821849	26	26			I	833289	18	2			I	791776	12	5			I	797698	15	15		I	815927	28	0				I	847638	8	24			I	796692	19	1			I	796794	14	5
	I	822963	26	17			I	836363	11	9			I	794211	20	6			I	800947	9	2		I	815988	22	0				I	848333	10	22			I	796794	16	4			I	797698	17	7
	I	824619	20	29			I	836421	15	6			I	796692	16	7			I	802948	7	3		I	816442	18	0				I	848342	8	22			I	797698	29	1			I	800947	7	2
	I	825026	26	38			I	837444	23	6			I	796794	18	4			I	806023	21	7		I	816989	27	1				I	852785	9	16			I	800947	9	2			I	802948	11	3
	I	831728	23	41			I	843687	18	6			I	797698	30	4			I	806940	13	5		I	820397	13	0				I	854185	6	10			I	802948	12	2			I	806023	11	6
	I	833289	33	33			I	843721	18	9			I	800947	18	3			I	809099	10	1		I	820524	16	0				I	854226	7	10			I	806023	24	2			I	806940	17	6
	I	836363	30	24			I	846665	17	3			I	802948	9	4			I	809743	10	14		I	821465	17	1				I	854261	7	12			I	806940	8	0			I	809099	16	7
	I	836421	28	26			I	847638	20	8			I	806023	14	3			I	810087	20	13		I	821849	11	1				I	858325	11	11			I	809099	23	1			I	809743	10	4
	I	837444	30	40			I	848333	16	9			I	806940	9	5			I	813570	5	3		I	822963	16	0				I	858326	8	10			I	809743	24	1			I	810087	25	4
	I	837470	26	36			I	848342	14	7			I	809099	14	6			I	815927	6	9		I	824619	22	3				I	858354	7	13			I	810087	29	2			I	813570	6	5
	I	843687	23	37			I	852785	23	6			I	809743	13	2			I	815988	8	13		I	825026	17	3				I	858521	7	20			I	813570	11	2			I	815927	28	4
	I	843721	26	33			I	854185	16	6			I	810087	20	5			I	816442	18	12		I	831728	27	0				I	859143	7	15			I	815927	16	2			I	815988	18	5
	I	847638	33	48			I	854226	19	8			I	813570	6	2			I	816989	13	6		I	833289	18	2				I	859159	7	18			I	815988	21	2			I	816442	15	5
	I	848333	26	21			I	854261	19	7			I	815927	13	2			I	820397	18	5		I	836363	19	1				I	864417	11	16			I	816442	34	1			I	816989	17	6
	I	848342	29	26			I	858325	18	3			I	815988	13	5			I	820524	17	5		I	836421	17	1				I	864734	5	8			I	816989	24	2			I	820397	16	6
	I	852785	25	24			I	858326	18	3			I	816442	17	1			I	821465	4	8		I	837444	11	2				I	868693	10	23			I	820524	12	1			I	820524	12	6
	I	854185	20	19			I	858354	16	3			I	816989	21	6			I	821849	14	7		I	837470	12	2				I	875517	5	16			I	821465	19	2			I	821465	11	7
	I	854261	22	21			I	858521	12	4			I	820397	18	2			I	822963	11	7		I	843721	14	2				I	879096	10	21			I	821849	27	1			I	821849	21	4
	I	854591	16	46			I	859143	17	7			I	820524	14	1			I	824619	13	6		I	846665	21	2				I	879395	6	17			I	822963	15	1			I	822963	12	1
	I	858325	19	17			I	859159	19	8			I	821465	10	1			I	825026	7	2		I	847638	18	2				I	879438	5	18			I	824619	20	0			I	824619	13	4
	I	858326	18	19			I	864417	17	9			I	821849	19	4			I	831728	16	11		I	848333	24	0				I	879697	8	19			I	825026	13	4			I	825026	11	3
	I	858354	19	17			I	864734	13	5			I	822963	15	2			I	833289	11	6		I	848342	19	1				I	881118	7	14			I	831728	31	1			I	831728	26	5
	I	858521	19	28			I	868693	25	9			I	824619	18	5			I	836363	10	13		I	852785	30	3				I	881134	7	13			I	833289	25	3			I	833289	12	5
	I	859143	26	20			I	875517	8	2			I	825026	18	1			I	836421	5	7		I	854185	9	5				I	883281	7	20			I	836363	19	0			I	836363	16	7
	I	859159	28	23			I	879096	17	11			I	831728	27	7			I	837444	18	7		I	854226	11	5				I	884389	4	25			I	836421	22	0			I	836421	16	4
	I	864417	24	35			I	879395	15	10			I	833289	13	3			I	837470	17	6		I	854261	13	5				I	884887	4	13			I	837444	19	0			I	837444	26	7
	I	864734	28	29			I	879438	14	8			I	836363	20	3			I	843687	10	13		I	854591	10	4				I	886974	7	9			I	837470	22	0			I	837470	23	4
	I	868693	23	26			I	879697	19	3			I	836421	9	3			I	843721	10	12		I	858325	17	1				I	887774	6	12			I	843687	25	2			I	843687	23	5
	I	875517	26	31			I	881118	20	8			I	837444	25	3			I	846665	5	6		I	858326	17	2				I	889118	6	15			I	843721	23	1			I	843721	24	3
	I	879096	31	32			I	883281	11	8			I	837470	25	3			I	847638	12	14		I	858354	21	1				I	889157	7	14			I	846665	17	0			I	846665	10	3
	I	879395	30	38			I	884389	18	7			I	843687	36	6			I	848333	12	5		I	858521	21	1				I	889214	6	16			I	847638	18	1			I	847638	15	4
	I	879438	29	43			I	884887	18	7			I	843721	35	7			I	848342	11	6		I	859143	22	0				I	892612	5	22			I	848333	21	2			I	848333	9	7
	I	879697	30	39			I	886974	8	7			I	846665	14	2			I	852785	7	8		I	859159	22	0				I	894996	5	14			I	848342	19	1			I	848342	9	7
	I	881118	19	22			I	887774	10	5			I	847638	20	1			I	854185	15	13		I	864417	22	2				I	895508	13	16			I	852785	19	0			I	852785	16	2
	I	881134	18	19			I	889118	10	6			I	848333	14	3			I	854226	15	9		I	868693	25	0				I	897328	7	10			I	854185	17	4			I	854185	22	8
	I	883281	34	32			I	889157	13	4			I	848342	17	3			I	854261	8	11		I	875517	11	0				I	900992	1	13			I	854226	16	4			I	854226	22	8
	I	884389	31	32			I	889214	16	7			I	852785	16	3			I	854591	10	9		I	879096	19	2				I	908037	8	12			I	854261	13	2			I	854261	19	8
	I	884887	38	36			I	892612	22	4			I	854185	17	4			I	858521	11	8		I	879395	27	1				I	909435	3	24			I	854591	16	1			I	854591	12	6
	I	886974	19	22			I	894996	15	6			I	854226	17	4			I	859143	4	4		I	879438	27	1				I	911702	6	7			I	858325	5	2			I	858325	7	1
	I	887774	20	33			I	895508	12	8			I	854261	15	2			I	859159	4	4		I	879697	20	1				I	911883	4	15			I	858326	5	2			I	858326	7	1
	I	889118	34	43			I	897328	20	5			I	854591	15	2			I	864417	12	5		I	881118	18	1				I	912424	9	15			I	858354	7	2			I	858354	9	1
	I	889157	33	37			I	900992	20	6			I	858325	4	2			I	864734	13	9		I	881134	15	1				I	915078	6	9			I	858521	20	2			I	858521	11	3
	I	889214	33	31			I	909435	20	5			I	858326	4	2			I	868693	10	1		I	883281	29	1				I	915904	4	12			I	859143	8	1			I	859143	5	2
	I	892612	26	24			I	911702	6	1			I	858521	13	2			I	875517	13	10		I	884389	22	3				I	920802	5	15			I	859159	9	1			I	859159	5	1
	I	894996	16	18			I	912424	12	9			I	859143	7	3			I	879096	8	5		I	884887	18	5				I	926873	5	19			I	864417	18	1			I	864417	14	5
	I	895508	19	27			I	915078	10	1			I	859159	4	3			I	879395	11	9		I	886974	8	1				I	927682	5	18			I	864734	22	1			I	864734	15	6
	I	897328	23	21			I	915904	18	5			I	864417	16	5			I	879438	21	13		I	887774	13	5				I	928120	9	14			I	868693	12	0			I	868693	10	4
	I	900992	24	22			I	920802	12	8			I	864734	15	6			I	879697	13	22		I	889118	8	1				I	928531	4	21			I	875517	24	0			I	875517	12	3
	I	908037	36	25			I	927682	27	2			I	868693	9	0			I	881118	16	12		I	889157	8	3				I	928600	4	20			I	879096	10	2			I	879096	15	5
	I	909435	28	32			I	928120	18	5			I	875517	15	5			I	881134	17	12		I	889214	9	4				I	939052	1	12			I	879395	16	2			I	879438	12	7
	I	911702	20	23			I	928531	21	3			I	879096	12	2			I	883281	21	12		I	892612	13	1				I	940594	4	20			I	879438	17	3			I	879697	17	4
	I	911883	17	28			I	928600	18	11			I	879395	20	3			I	884389	26	14		I	894996	13	0				I	940685	8	13			I	879697	22	1			I	881118	20	5
	I	912424	25	27			I	939052	10	3			I	879438	19	1			I	884887	12	11		I	895508	22	2				I	941712	11	22			I	881118	21	4			I	881134	17	3
	I	915078	25	8			I	940594	16	7			I	879697	22	3			I	889118	13	13		I	897328	22	0				I	941741	10	21			I	881134	22	4			I	883281	18	7
	I	915904	22	16			I	940685	16	8			I	881118	25	2			I	889157	16	12		I	900992	12	1				I	944130	9	13			I	883281	19	2			I	884389	24	6
	I	926873	27	27			I	941712	12	9			I	881134	25	3			I	889214	14	6		I	908037	7	2				I	945212	6	16			I	884389	27	7			I	884887	19	2
	I	927682	25	33			I	941741	10	10			I	883281	23	7			I	892612	15	9		I	909435	18	0				I	946698	2	16			I	884887	16	1			I	886974	25	8
	I	928120	23	31			I	944130	17	6			I	884389	19	8			I	894996	4	7		I	911702	20	1				I	947546	3	17			I	886974	36	3			I	887774	26	6
	I	928531	32	21			I	944150	15	6			I	884887	20	0			I	895508	24	14		I	911883	18	4				I	948085	8	15			I	887774	30	1			I	889118	17	5
	I	928600	33	22			I	945212	20	4			I	886974	27	3			I	897328	14	8		I	912424	20	2				I	948093	9	18			I	889118	16	0			I	889157	19	5
	I	939052	11	20			I	946698	11	1			I	887774	40	7			I	900992	8	6		I	915078	15	0				I	951190	5	28			I	889157	19	2			I	889214	22	7
	I	940594	26	32			I	947546	21	6			I	889118	15	6			I	908037	18	8		I	915904	11	0				I	951205	7	24			I	889214	20	2			I	892612	15	7
	I	940685	26	27			I	948085	14	7			I	889157	16	3			I	909435	17	9		I	920802	18	3				I	951446	7	17			I	892612	10	2			I	894996	16	2
	I	941712	25	33			I	948093	17	8			I	889214	20	2			I	911702	9	7		I	926873	10	0				I	952797	7	15			I	894996	11	1			I	895508	16	10
	I	941741	24	33			I	951190	21	6			I	892612	18	3			I	911883	3	6		I	927682	17	3				I	956539	15	8			I	895508	16	1			I	897328	16	3
	I	944130	28	34			I	951205	18	3			I	894996	9	2			I	912424	14	12		I	928120	25	1				I	959052	7	22			I	897328	13	3			I	900992	11	5
	I	944150	26	32			I	951446	22	7			I	895508	21	1			I	915078	12	4		I	928531	17	1				I	960040	3	13			I	900992	13	1			I	908037	21	7
	I	945212	21	47			I	952797	23	8			I	897328	17	3			I	915904	27	11		I	928600	12	0				I	960279	4	19			I	908037	22	2			I	909435	16	4
	I	946698	17	16			I	956539	21	11			I	900992	26	5			I	920802	15	9		I	939052	9	0				I	961496	4	19			I	909435	18	0			I	911702	11	2
	I	947546	19	27			I	959052	24	8			I	908037	16	4			I	926873	20	6		I	940594	14	4				I	965782	6	14			I	911702	19	2			I	911883	10	3
	I	948085	30	24			I	960040	16	6			I	909435	19	4			I	927682	14	10		I	940685	16	3				I	971121	13	16			I	911883	16	0			I	912424	20	4
	I	948093	30	25			I	960279	16	7			I	911702	19	5			I	928120	10	6		I	941712	32	0				I	972373	3	4			I	912424	19	4			I	915078	13	5
	I	951190	28	44			I	961496	15	4			I	911883	12	3			I	928531	4	10		I	941741	26	1				I	973423	3	19			I	915078	24	1			I	915904	26	6
	I	951205	31	42			I	965782	19	3			I	912424	21	4			I	928600	7	6		I	944130	15	0				I	974917	10	27			I	915904	29	1			I	920802	29	4
	I	951446	35	33			I	971121	24	9			I	915078	20	1			I	939052	5	7		I	944150	12	3				I	975766	6	12			I	920802	34	5			I	926873	19	7
	I	952797	39	40			I	972373	16	7			I	915904	27	3			I	940594	9	10		I	945212	17	5				I	978053	7	14			I	926873	24	2			I	927682	27	11
	I	956539	25	19			I	973423	13	7			I	920802	20	3			I	940685	10	14		I	946698	11	1				I	980243	6	21			I	927682	27	1			I	928120	11	6
	I	959052	33	32			I	974917	23	7			I	926873	20	3			I	941712	13	5		I	947546	13	0				I	980255	5	24			I	928120	17	1			I	928531	8	6
	I	960040	22	33			I	975649	24	8			I	927682	21	4			I	941741	11	4		I	948085	16	2				I	981869	8	22			I	928531	22	1			I	939052	2	4
	I	960279	32	29			I	975665	23	8			I	928120	9	0			I	944130	19	9		I	948093	20	2				I	982132	5	19			I	928600	19	3			I	940594	29	11
	I	961496	21	25			I	975766	25	7			I	928531	11	0			I	944150	18	6		I	951190	31	1				I	982684	8	24			I	939052	5	1			I	940685	21	3
	I	965782	23	18			I	978053	21	8			I	928600	13	1			I	945212	25	9		I	951205	26	1				I	984570	6	20			I	940594	34	1			I	941712	14	4
	I	971121	31	31			I	980243	18	15			I	940594	22	3			I	946698	4	5		I	951446	30	0				I	984659	5	13			I	940685	26	3			I	941741	13	6
	I	972373	21	22			I	980255	20	13			I	940685	17	4			I	947546	8	5		I	952797	20	1				I	984961	5	12			I	941712	27	1			I	944130	23	4
	I	973423	20	30			I	981869	17	7			I	941712	14	3			I	948085	6	1		I	956539	23	1				I	985702	4	16			I	941741	27	1			I	944150	18	5
	I	974917	27	39			I	982132	22	8			I	941741	17	4			I	948093	6	1		I	959052	20	2				I	986279	3	9			I	944130	20	1			I	945212	20	4
	I	975649	23	27			I	982684	22	13			I	944130	18	5			I	951190	27	12		I	960040	18	2				I	986339	3	9			I	944150	18	0			I	946698	8	1
	I	975665	21	32			I	984570	14	9			I	944150	19	4			I	951205	27	12		I	960279	13	1				I	987304	5	21			I	945212	24	2			I	947546	21	2
	I	975766	22	39			I	984659	6	7			I	945212	21	5			I	951446	18	9		I	961496	14	2				I	987431	4	19			I	946698	7	1			I	948085	6	1
	I	978053	34	40			I	984961	15	5			I	946698	10	3			I	952797	13	16		I	965782	19	2				I	987479	7	20			I	947546	9	0			I	948093	5	1
	I	980243	27	25			I	985702	23	6			I	947546	10	2			I	956539	13	13		I	971121	26	0				I	987802	8	12			I	948085	7	1			I	951190	27	11
	I	980255	29	27			I	986279	14	1			I	948085	8	2			I	959052	10	3		I	972373	18	0				I	988813	4	18			I	948093	9	1			I	951205	26	10
	I	981869	41	33			I	986339	15	3			I	948093	9	2			I	960040	12	13		I	973423	10	2				I	989350	5	19			I	951190	22	3			I	951446	19	5
	I	982132	25	39			I	987304	19	10			I	951190	31	3			I	960279	14	14		I	974917	26	2				I	990149	4	13			I	951205	18	2			I	952797	10	7
	I	982684	33	41			I	987431	12	8			I	951205	32	3			I	961496	9	15		I	975649	16	4				I	990478	7	18			I	951446	19	0			I	956539	18	4
	I	984570	26	20			I	987479	13	9			I	951446	23	1			I	965782	7	6		I	975665	19	4				I	992871	2	22			I	952797	15	0			I	959052	18	5
	I	984659	14	15			I	987802	23	8			I	952797	19	4			I	971121	13	2		I	975766	16	2				I	994084	6	18			I	956539	36	1			I	960040	14	6
	I	984961	22	24			I	988813	20	5			I	956539	20	5			I	972373	5	4		I	978053	22	0				I	994109	8	14			I	959052	16	0			I	960279	21	6
	I	985702	35	34			I	989350	15	1			I	959052	20	4			I	973423	8	8		I	980243	31	2				I	994296	7	19			I	960040	20	2			I	961496	18	9
	I	986279	20	14			I	990149	10	6			I	960040	20	4			I	974917	15	3		I	980255	26	2				I	995908	9	20			I	960279	23	2			I	965782	8	3
	I	986339	21	12			I	990478	13	2			I	960279	23	12			I	975649	8	3		I	981869	24	1				I	997570	11	17			I	965782	12	0			I	971121	8	3
	I	987304	28	51			I	992871	16	4			I	961496	19	1			I	975665	6	3		I	982132	22	5				I	997586	12	17			I	971121	19	2			I	972373	13	3
	I	987431	20	36			I	994084	12	4			I	965782	15	0			I	975766	10	6		I	982684	23	3				I	997602	7	22			I	972373	10	0			I	973423	11	7
	I	987479	16	36			I	994109	13	5			I	971121	13	1			I	978053	7	4		I	984570	18	2				I	997636	4	16			I	973423	20	1			I	974917	20	6
	I	987802	20	48			I	994296	17	6			I	972373	13	1			I	980243	9	6		I	984659	10	0				I	997737	6	14			I	974917	17	0			I	975649	16	4
	I	988813	32	42			I	995908	14	7			I	973423	11	2			I	980255	8	6		I	984961	8	2				I	997760	8	13			I	975649	15	3			I	975665	15	3
	I	989350	26	29			I	997570	16	2			I	974917	17	2			I	981869	11	9		I	985702	17	1				I	997916	6	23			I	975665	19	3			I	975766	20	7
	I	990149	37	26			I	997586	21	3			I	975649	13	3			I	982132	9	2		I	986279	18	2				I	998183	9	25			I	975766	21	3			I	978053	19	8
	I	990478	29	26			I	997602	19	8			I	975665	11	3			I	982684	10	0		I	986339	21	3				I	1004011	2	19			I	978053	24	3			I	980243	14	6
	I	992871	36	24			I	997636	22	7			I	975766	23	1			I	984570	10	6		I	987304	28	2				I	1004748	5	8			I	980243	13	1			I	980255	13	7
	I	994084	23	25			I	997737	18	5			I	978053	9	0			I	984659	6	8		I	987431	23	3				I	1005414	6	23			I	980255	14	1			I	981869	13	5
	I	994109	23	26			I	997760	17	4			I	980243	11	1			I	984961	7	12		I	987479	18	2				I	1006878	8	17			I	981869	27	2			I	982132	9	5
	I	994296	33	19			I	997916	20	3			I	980255	12	1			I	985702	8	6		I	987802	24	1				I	1007914	4	14			I	982132	10	0			I	982684	9	1
	I	995908	27	30			I	998183	20	6			I	981869	20	3			I	986279	11	6		I	988813	17	2				I	1008625	10	24			I	982684	14	1			I	984570	13	6
	I	997570	25	31			I	1004011	14	5			I	982132	9	1			I	986339	10	3		I	989350	10	2				I	1009862	4	14			I	984570	14	2			I	984659	15	6
	I	997586	24	33			I	1004748	13	8			I	982684	6	2			I	987304	15	5		I	990149	12	1				I	1010885	7	7			I	984659	10	1			I	984961	10	5
	I	997602	19	32			I	1005414	15	10			I	984570	10	4			I	987431	15	8		I	990478	12	0				I	1013635	3	6			I	984961	24	3			I	985702	18	3
	I	997636	14	27			I	1006878	18	5			I	984659	8	1			I	987479	7	7		I	994084	21	3				I	1015200	7	12			I	985702	17	0			I	986279	13	1
	I	997737	25	33			I	1007914	21	7			I	984961	16	6			I	987802	19	11		I	994109	23	4				I	1016495	9	16			I	986279	14	3			I	986339	8	1
	I	997760	26	33			I	1008625	16	7			I	985702	16	5			I	989350	9	6		I	994296	17	2				I	1018051	6	15			I	986339	11	1			I	987304	17	6
	I	997916	31	32			I	1009862	19	3			I	986279	10	3			I	990149	11	9		I	995908	21	2				I	1019868	9	17			I	987304	26	2			I	987431	17	10
	I	998183	35	36			I	1010885	10	2			I	986339	10	1			I	990478	10	13		I	997570	12	2				I	1022681	4	21			I	987431	23	2			I	987479	15	8
	I	1004011	24	27			I	1013635	6	4			I	987304	15	6			I	992871	12	7		I	997586	11	2				I	1023355	4	22			I	987479	24	3			I	987802	21	6
	I	1004748	16	30			I	1015200	13	7			I	987431	24	2			I	994084	9	13		I	997602	12	3				I	1023773	10	13			I	987802	29	3			I	988813	8	3
	I	1005414	27	26			I	1016495	14	6			I	987479	21	4			I	994109	10	16		I	997636	16	4				I	1024762	7	20			I	988813	7	0			I	989350	20	6
	I	1006878	35	33			I	1018051	16	4			I	987802	25	8			I	994296	9	8		I	997737	14	2				I	1024827	9	20			I	989350	13	0			I	990149	11	4
	I	1007914	18	28			I	1019868	16	4			I	989350	18	2			I	995908	8	12		I	997760	12	1				I	1024887	9	17			I	990149	21	4			I	990478	21	5
	I	1008625	27	34			I	1022681	23	4			I	990149	29	2			I	997570	7	7		I	997916	17	2				I	1024888	7	16			I	990478	24	0			I	992871	8	5
	I	1010885	15	22			I	1023355	16	8			I	990478	26	4			I	997586	6	4		I	998183	13	3				I	1024932	4	24			I	992871	13	3			I	994084	9	2
	I	1013635	12	9			I	1023773	14	13			I	992871	22	4			I	997602	4	4		I	1004011	11	1				I	1029526	4	14			I	994084	14	0			I	994109	12	3
	I	1015200	35	41			I	1024762	19	7			I	994084	15	1			I	997636	8	7		I	1005414	7	2				I	1029658	2	13			I	994109	14	1			I	994296	11	3
	I	1016495	37	33			I	1024827	19	9			I	994109	14	2			I	997737	7	7		I	1007914	16	2				I	1029659	2	13			I	994296	12	4			I	995908	14	9
	I	1018051	29	30			I	1024887	19	8			I	994296	10	1			I	997760	7	5		I	1008625	16	1				I	1030595	3	18			I	995908	19	2			I	997570	16	2
	I	1019868	24	25			I	1024888	19	7			I	995908	17	2			I	997916	5	5		I	1009862	13	2				I	1030895	6	14			I	997570	18	0			I	997586	13	2
	I	1022681	24	24			I	1024932	12	11			I	997570	13	5			I	998183	7	5		I	1013635	9	1				I	1030964	6	16			I	997586	19	0			I	997602	12	3
	I	1023773	38	18			I	1029526	12	6			I	997586	14	6			I	1004011	18	12		I	1015200	21	3				I	1030988	6	17			I	997602	23	0			I	997636	17	3
	I	1024762	17	12			I	1029658	13	8			I	997602	16	5			I	1004748	8	14		I	1016495	22	1				I	1031081	7	17			I	997636	22	0			I	997737	12	1
	I	1024827	16	12			I	1029659	12	9			I	997636	17	7			I	1005414	9	9		I	1018051	20	2				I	1031949	10	15			I	997737	17	0			I	997760	13	3
	I	1024887	13	13			I	1030001	11	1			I	997737	14	5			I	1006878	15	10		I	1019868	15	1				I	1031956	8	18			I	997760	21	0			I	997916	18	3
	I	1024888	15	15			I	1030595	22	11			I	997760	11	5			I	1007914	15	9		I	1022681	25	2				I	1032025	10	17			I	997916	12	0			I	998183	8	3
	I	1024932	10	17			I	1030895	18	8			I	997916	18	3			I	1008625	6	9		I	1023355	14	4				I	1032205	5	13			I	998183	10	0			I	1004011	28	7
	I	1029526	32	32			I	1030964	17	5			I	998183	19	2			I	1009862	15	12		I	1023773	14	0				I	1032410	6	16			I	1004011	33	1			I	1004748	20	6
	I	1029658	20	29			I	1030988	17	5			I	1004011	17	6			I	1010885	14	11		I	1024762	17	1				I	1032478	6	14			I	1004748	25	4			I	1005414	9	4
	I	1029659	18	30			I	1031081	20	8			I	1004748	24	2			I	1013635	3	3		I	1024827	13	1				I	1032481	7	13			I	1005414	6	1			I	1006878	20	8
	I	1030001	13	21			I	1031949	21	7			I	1005414	11	1			I	1015200	14	8		I	1024887	11	1				I	1032511	5	12			I	1006878	20	1			I	1007914	22	10
	I	1030595	28	42			I	1031956	20	7			I	1006878	20	6			I	1016495	11	12		I	1024888	9	1				I	1032727	5	14			I	1007914	28	0			I	1008625	11	2
	I	1030895	37	35			I	1032025	14	9			I	1007914	22	5			I	1018051	16	10		I	1024932	11	0				I	1032745	5	14			I	1008625	13	0			I	1009862	22	6
	I	1030964	35	31			I	1032205	7	5			I	1008625	6	1			I	1019868	4	2		I	1029526	17	0				I	1032766	4	16			I	1009862	23	3			I	1010885	6	6
	I	1030988	37	31			I	1032410	7	3			I	1009862	20	1			I	1022681	8	2		I	1029658	17	5				I	1033914	7	12			I	1010885	13	1			I	1015200	10	8
	I	1031081	26	32			I	1032478	10	5			I	1010885	12	5			I	1023355	5	4		I	1029659	18	4				I	1034314	11	11			I	1015200	19	0			I	1016495	12	4
	I	1031949	28	28			I	1032481	10	4			I	1015200	23	6			I	1023773	9	7		I	1030001	9	1				I	1034591	7	10			I	1016495	27	1			I	1018051	15	7
	I	1031956	26	27			I	1032511	12	6			I	1016495	23	1			I	1024762	8	11		I	1030895	21	3				I	1036208	7	13			I	1018051	20	0			I	1019868	10	2
	I	1032025	26	32			I	1032727	12	7			I	1018051	19	1			I	1024827	13	13		I	1030964	20	3				I	1036269	5	18			I	1019868	8	1			I	1022681	11	2
	I	1032205	30	21			I	1032745	12	6			I	1019868	13	3			I	1024887	7	10		I	1030988	18	3				I	1037060	10	17			I	1022681	6	1			I	1023355	7	3
	I	1032410	29	33			I	1032766	14	7			I	1022681	14	1			I	1024888	7	10		I	1031081	18	2				I	1038311	6	19			I	1023773	12	3			I	1023773	8	4
	I	1032478	29	25			I	1032796	17	6			I	1023355	11	3			I	1024932	8	10		I	1031949	23	3				I	1038436	6	21			I	1024762	17	2			I	1024762	13	6
	I	1032481	27	23			I	1033914	9	2			I	1023773	13	0			I	1029526	9	15		I	1031956	25	3				I	1038911	5	9			I	1024827	11	1			I	1024827	12	4
	I	1032511	26	26			I	1034314	23	6			I	1024762	15	2			I	1029658	12	11		I	1032025	22	3				I	1039368	5	14			I	1024887	10	0			I	1024887	13	3
	I	1032727	31	33			I	1034591	11	4			I	1024827	14	2			I	1029659	14	11		I	1032205	10	1				I	1039472	7	18			I	1024888	10	0			I	1024888	12	3
	I	1032745	32	31			I	1036208	19	4			I	1024887	11	2			I	1030001	8	7		I	1032410	19	3				I	1039617	7	18			I	1024932	12	0			I	1024932	9	4
	I	1032766	33	33			I	1036269	17	6			I	1024888	11	2			I	1030595	9	6		I	1032478	15	3				I	1040196	9	14			I	1029526	17	2			I	1029526	14	6
	I	1032796	31	37			I	1037060	14	6			I	1024932	11	1			I	1030895	19	19		I	1032481	17	4				I	1040524	5	12			I	1029658	18	2			I	1029658	22	10
	I	1033914	17	18			I	1037062	14	6			I	1029526	16	6			I	1030964	16	13		I	1032511	17	4				I	1040525	7	11			I	1029659	20	2			I	1029659	22	10
	I	1034314	26	31			I	1038311	21	6			I	1029658	22	6			I	1030988	21	17		I	1032727	17	0				I	1040953	3	8			I	1030001	10	0			I	1030001	7	4
	I	1034591	25	20			I	1038436	16	3			I	1029659	23	6			I	1031081	13	14		I	1032745	19	0				I	1041272	6	14			I	1030595	11	1			I	1030595	17	2
	I	1036208	36	15			I	1038911	19	4			I	1030001	11	0			I	1031949	15	14		I	1032766	17	0				I	1041730	4	11			I	1030895	34	2			I	1030895	13	7
	I	1036269	36	20			I	1039368	16	10			I	1030595	18	5			I	1031956	15	15		I	1032796	23	0				I	1048126	7	8			I	1030964	29	0			I	1030964	15	8
	I	1037060	19	29			I	1039472	17	13			I	1030895	23	7			I	1032025	21	20		I	1033914	12	1				I	1048604	2	15			I	1030988	26	1			I	1030988	18	8
	I	1037062	19	25			I	1039617	22	9			I	1030964	7	5			I	1032205	29	23		I	1034314	9	2				I	1049888	7	18			I	1031081	30	0			I	1031081	17	4
	I	1038311	13	36			I	1040196	13	5			I	1030988	8	5			I	1032410	26	14		I	1034591	15	0				I	1050613	9	14			I	1031949	24	5			I	1031949	14	6
	I	1038436	24	39			I	1040524	23	4			I	1031081	21	8			I	1032478	23	8		I	1036208	25	4				I	1050624	8	16			I	1031956	24	5			I	1031956	16	6
	I	1038911	29	20			I	1040525	21	5			I	1031949	25	5			I	1032481	22	8		I	1036269	18	4				I	1051163	6	11			I	1032025	25	4			I	1032025	29	6
	I	1039368	31	30			I	1040953	20	11			I	1031956	29	5			I	1032511	22	11		I	1037060	17	2				I	1052045	6	16			I	1032205	38	2			I	1032205	30	9
	I	1039472	29	37			I	1041272	24	10			I	1032025	43	2			I	1032727	17	2		I	1038311	21	1				I	1052057	8	16			I	1032410	42	2			I	1032410	28	9
	I	1039617	28	35			I	1041730	11	10			I	1032205	44	3			I	1032745	15	4		I	1038436	19	2				I	1052196	3	13			I	1032478	28	1			I	1032478	24	9
	I	1040196	20	30			I	1048126	8	5			I	1032410	25	8			I	1032766	13	6		I	1038911	14	0				I	1052229	3	7			I	1032481	26	1			I	1032481	22	8
	I	1040524	37	27			I	1048604	25	9			I	1032478	26	4			I	1032796	8	6		I	1039368	13	1				I	1052566	6	13			I	1032511	18	2			I	1032511	25	6
	I	1040525	36	25			I	1049888	22	12			I	1032481	26	4			I	1033914	7	8		I	1039472	16	2				I	1052658	8	18			I	1032727	21	3			I	1032727	16	6
	I	1040953	26	32			I	1050613	20	4			I	1032511	25	3			I	1034314	12	7		I	1039617	19	1				I	1052723	5	19			I	1032745	24	2			I	1032745	13	5
	I	1041272	21	26			I	1051163	13	7			I	1032727	19	5			I	1034591	5	7		I	1040196	19	0				I	1053201	8	21			I	1032766	24	1			I	1032766	17	6
	I	1041730	26	25			I	1052045	17	5			I	1032745	16	6			I	1036208	11	8		I	1040524	18	4				I	1053328	14	14			I	1032796	26	2			I	1032796	14	7
	I	1048604	20	18			I	1052057	14	6			I	1032766	12	4			I	1036269	10	8		I	1040525	19	4				I	1053350	15	11			I	1033914	24	1			I	1033914	13	6
	I	1049888	30	23			I	1052196	10	4			I	1032796	11	5			I	1037060	9	5		I	1040953	23	4				I	1053362	15	11			I	1034314	29	2			I	1034314	13	2
	I	1050613	33	25			I	1052229	11	3			I	1033914	16	2			I	1037062	9	5		I	1041272	25	2				I	1053472	6	2			I	1034591	13	1			I	1034591	12	4
	I	1050624	31	24			I	1052566	19	3			I	1034314	18	3			I	1038311	21	12		I	1041730	20	1				I	1053656	7	12			I	1036208	9	1			I	1036208	16	6
	I	1051163	23	34			I	1052723	23	5			I	1034591	16	1			I	1038436	27	12		I	1048126	9	3				I	1058900	9	6			I	1036269	11	1			I	1036269	15	2
	I	1052045	29	33			I	1053201	17	4			I	1036208	8	1			I	1038911	13	9		I	1048604	11	2				I	1062950	5	15			I	1037060	13	1			I	1037060	9	4
	I	1052057	29	29			I	1053328	21	5			I	1036269	12	2			I	1039368	7	6		I	1049888	15	1				I	1062955	5	15			I	1037062	13	1			I	1037062	9	4
	I	1052196	29	15			I	1053350	21	4			I	1037060	10	3			I	1039472	10	8		I	1050624	25	1				I	1062956	7	15			I	1038311	19	1			I	1038311	18	7
	I	1052229	26	10			I	1053362	17	4			I	1037062	10	3			I	1039617	9	11		I	1051163	14	1				I	1062978	8	18			I	1038436	15	2			I	1038436	19	7
	I	1052566	28	45			I	1053472	12	1			I	1038311	18	7			I	1040196	10	5		I	1052057	20	1				I	1064922	1	7			I	1038911	21	0			I	1039368	13	6
	I	1052658	27	39			I	1053656	17	7			I	1038436	22	6			I	1040524	5	8		I	1052196	12	0				I	1064937	3	10			I	1039368	13	1			I	1039472	14	7
	I	1052723	25	25			I	1058900	16	3			I	1038911	19	4			I	1040525	5	8		I	1052229	16	0				I	1065910	3	16			I	1039472	10	3			I	1039617	16	7
	I	1053201	36	29			I	1062955	28	4			I	1039368	26	4			I	1040953	7	6		I	1052658	21	2				I	1066151	8	18			I	1039617	10	3			I	1040196	19	5
	I	1053328	32	25			I	1062956	27	3			I	1039472	21	6			I	1041272	11	11		I	1052723	22	3				I	1066164	8	22			I	1040196	20	4			I	1040524	25	1
	I	1053350	21	19			I	1062978	28	6			I	1039617	17	4			I	1041730	9	10		I	1053201	16	1				I	1066368	6	18			I	1040524	16	0			I	1040525	24	1
	I	1053362	18	16			I	1064922	13	6			I	1040196	14	7			I	1048126	9	6		I	1053328	16	3				I	1068311	6	13			I	1040525	16	0			I	1040953	11	3
	I	1053472	11	7			I	1064937	15	5			I	1040524	25	1			I	1048604	6	8		I	1053350	15	3				I	1068572	2	13			I	1040953	9	2			I	1041272	13	1
	I	1053656	22	28			I	1065910	13	3			I	1040525	26	1			I	1049888	6	2		I	1053362	12	3				I	1069226	5	17			I	1041272	12	2			I	1041730	11	8
	I	1058900	17	8			I	1066164	13	4			I	1040953	12	2			I	1050613	8	13		I	1053656	17	1				I	1070836	11	19			I	1041730	16	0			I	1048604	11	2
	I	1062950	33	34			I	1066368	11	6			I	1041272	10	5			I	1050624	9	11		I	1058900	9	1				I	1073010	10	15			I	1048126	10	1			I	1049888	8	2
	I	1062955	34	33			I	1068311	10	7			I	1041730	19	3			I	1051163	21	13		I	1062950	22	1				I	1073250	12	25			I	1048604	8	0			I	1050613	14	6
	I	1062956	32	32			I	1068572	9	2			I	1048126	10	7			I	1052045	16	4		I	1062955	22	1				I	1073798	12	15			I	1049888	12	1			I	1050624	16	4
	I	1062978	32	34			I	1069226	13	6			I	1048604	8	1			I	1052057	15	5		I	1062956	22	1				I	1083762	6	24			I	1050613	31	3			I	1051163	19	11
	I	1064937	28	22			I	1070836	20	5			I	1049888	17	4			I	1052196	11	4		I	1062978	18	1				I	1083856	3	21			I	1050624	26	1			I	1052045	14	2
	I	1065910	24	24			I	1073010	15	5			I	1050613	19	1			I	1052229	7	3		I	1064922	13	1				I	1083865	3	18			I	1051163	18	2			I	1052057	12	1
	I	1066151	21	25			I	1073250	15	7			I	1050624	18	2			I	1052566	25	6		I	1064937	19	1				I	1083866	4	17			I	1052045	23	2			I	1052196	9	0
	I	1066164	22	24			I	1073798	13	14			I	1051163	25	5			I	1052658	26	8		I	1065910	11	4				I	1084252	7	23			I	1052057	21	1			I	1052229	8	1
	I	1066368	27	35			I	1083762	24	13			I	1052045	24	3			I	1052723	18	8		I	1066151	16	1				I	1085592	6	16			I	1052196	19	1			I	1052566	23	5
	I	1068311	26	37			I	1083856	22	12			I	1052057	23	3			I	1053201	11	8		I	1066368	16	0				I	1086901	7	6			I	1052229	13	1			I	1052658	15	4
	I	1068572	24	30			I	1083865	23	12			I	1052196	24	2			I	1053328	9	3		I	1068572	21	3				I	1087413	7	21			I	1052566	28	4			I	1052723	17	5
	I	1069226	32	25			I	1083866	21	11			I	1052229	19	1			I	1053350	6	3		I	1069226	13	1				I	1089616	9	17			I	1052658	34	2			I	1053201	19	7
	I	1070836	33	32			I	1084252	23	12			I	1052566	23	4			I	1053362	6	3		I	1070836	19	6				I	1092250	13	18			I	1052723	24	3			I	1053328	18	5
	I	1073010	22	34			I	1085592	25	8			I	1052658	27	4			I	1053472	6	1		I	1073010	21	2				I	1094888	11	20			I	1053201	19	1			I	1053350	15	4
	I	1073250	33	39			I	1086901	13	5			I	1052723	26	4			I	1053656	12	10		I	1073250	17	2				I	1099901	8	23			I	1053328	11	0			I	1053362	18	3
	I	1083762	18	40			I	1087413	15	8			I	1053201	18	10			I	1058900	6	1		I	1073798	14	3				I	1101927	7	18			I	1053350	12	0			I	1053472	11	1
	I	1083856	16	30			I	1089616	16	8			I	1053328	14	2			I	1062950	13	14		I	1083762	20	2				I	1104896	13	18			I	1053362	13	0			I	1053656	20	4
	I	1083865	16	29			I	1090956	20	6			I	1053350	21	3			I	1062955	13	14		I	1083856	18	3				I	1111326	10	15			I	1053472	8	1			I	1058900	12	0
	I	1083866	16	25			I	1092250	33	11			I	1053362	17	2			I	1062956	14	14		I	1083865	20	3				I	1116072	8	11			I	1053656	21	4			I	1062950	21	2
	I	1084252	26	25			I	1099901	25	13			I	1053472	8	2			I	1062978	12	17		I	1083866	19	3				I	1125800	8	14			I	1058900	12	0			I	1062955	19	1
	I	1085592	31	28			I	1101927	10	7			I	1053656	11	5			I	1064922	13	8		I	1084252	23	1				I	1125915	5	19			I	1062950	17	0			I	1062956	20	1
	I	1086901	21	21			I	1104896	16	6			I	1058900	12	0			I	1064937	14	10		I	1085592	18	0				I	1126557	5	14			I	1062955	15	0			I	1062978	18	3
	I	1087413	24	34			I	1116072	21	8			I	1062950	33	2			I	1065910	8	3		I	1086901	17	1				I	1129182	5	17			I	1062956	15	0			I	1064922	17	5
	I	1089616	25	20			I	1125800	16	9			I	1062955	34	2			I	1066151	14	6		I	1087413	25	0				I	1129484	9	10			I	1062978	13	0			I	1064937	14	5
	I	1090956	18	32			I	1125915	9	6			I	1062956	34	2			I	1066164	14	6		I	1089616	8	0				I	1129507	8	11			I	1064922	30	3			I	1065910	9	6
	I	1092250	36	31			I	1126557	16	7			I	1062978	29	2			I	1066368	13	8		I	1090956	19	2				I	1133698	7	16			I	1064937	29	3			I	1066151	12	9
	I	1094888	29	27			I	1129182	13	7			I	1064922	26	5			I	1068311	15	19		I	1092250	21	2				I	1133776	10	16			I	1065910	8	0			I	1066164	12	10
	I	1099901	27	29			I	1129484	12	8			I	1064937	17	2			I	1068572	19	17		I	1094888	19	4				I	1135497	11	9			I	1066151	17	1			I	1066368	19	4
	I	1104896	29	29			I	1129507	12	11			I	1065910	13	6			I	1069226	23	13		I	1099901	17	2				I	1135603	5	11			I	1066164	17	0			I	1068311	16	7
	I	1111326	34	35			I	1133698	22	5			I	1066151	12	2			I	1070836	14	5		I	1104896	21	2				I	1135670	6	14			I	1066368	21	1			I	1068572	27	7
	I	1116072	21	26			I	1133776	23	6			I	1066164	11	3			I	1073010	5	4		I	1111326	20	1				I	1135879	4	18			I	1068311	23	3			I	1069226	15	12
	I	1125800	23	28			I	1135497	22	7			I	1066368	22	5			I	1073250	7	4		I	1116072	28	1				I	1136475	9	21			I	1068572	28	2			I	1070836	14	3
	I	1126557	18	35			I	1135603	18	7			I	1068311	29	7			I	1073798	4	2		I	1125800	19	0				I	1137920	4	10			I	1069226	23	3			I	1073010	9	6
	I	1129182	22	35			I	1135670	14	9			I	1068572	30	7			I	1083762	4	3		I	1125915	21	0				I	1138018	6	22			I	1070836	12	2			I	1073250	10	7
	I	1129484	36	31			I	1135879	25	6			I	1069226	34	4			I	1084252	5	7		I	1126557	22	4				I	1138155	4	15			I	1073010	9	0			I	1073798	10	1
	I	1129507	37	42			I	1136475	22	8			I	1070836	15	0			I	1085592	7	2		I	1129484	27	1				I	1139786	2	19			I	1073250	17	1			I	1083856	3	3
	I	1133698	28	28			I	1137920	22	9			I	1073010	7	4			I	1086901	12	1		I	1129507	25	1				I	1140551	13	22			I	1073798	14	0			I	1083865	3	3
	I	1133776	22	30			I	1138018	23	3			I	1073250	6	3			I	1087413	13	13		I	1133698	19	1				I	1146481	8	20			I	1083762	8	0			I	1083866	3	3
	I	1135497	32	38			I	1139786	20	4			I	1073798	14	2			I	1089616	8	11		I	1133776	19	1				I	1150039	4	16			I	1084252	8	0			I	1084252	3	4
	I	1135603	28	37			I	1140551	8	6			I	1083762	3	4			I	1090956	7	6		I	1135497	18	2				I	1150270	5	13			I	1085592	11	2			I	1085592	12	4
	I	1135670	26	35			I	1150039	15	7			I	1083856	7	1			I	1092250	6	7		I	1135603	25	1				I	1152895	8	10			I	1086901	16	1			I	1086901	9	4
	I	1135879	35	36			I	1150270	15	6			I	1083865	7	1			I	1094888	2	6		I	1135670	25	1				I	1153528	10	13			I	1087413	11	6			I	1087413	20	8
	I	1136475	27	38			I	1152895	16	3			I	1083866	5	1			I	1099901	9	3		I	1135879	23	1				I	1154275	7	7			I	1089616	12	1			I	1089616	13	5
	I	1137920	21	21			I	1153528	21	13			I	1084252	9	1			I	1104896	6	4		I	1136475	20	0				I	1155446	8	16			I	1090956	13	1			I	1090956	12	4
	I	1138018	18	24			I	1154275	13	8			I	1085592	12	0			I	1111326	10	3		I	1137920	9	1				I	1156492	7	17			I	1092250	10	2			I	1092250	12	3
	I	1138155	11	23			I	1156492	23	2			I	1086901	13	0			I	1116072	6	4		I	1138018	11	2				I	1156845	11	20			I	1099901	10	3			I	1099901	13	3
	I	1139786	18	27			I	1156845	16	8			I	1087413	19	1			I	1125800	6	2		I	1138155	12	1				I	1157239	11	18			I	1104896	17	1			I	1101927	5	1
	I	1140551	30	44			I	1157239	18	4			I	1089616	18	5			I	1125915	9	2		I	1139786	10	4				I	1165788	8	17			I	1111326	8	0			I	1104896	9	1
	I	1146481	16	21			I	1166357	12	5			I	1090956	17	2			I	1126557	9	6		I	1140551	29	2				I	1166357	4	15			I	1116072	16	1			I	1111326	8	1
	I	1150039	28	28			I	1166680	11	3			I	1092250	11	0			I	1129182	10	5		I	1146481	13	1				I	1166680	12	15			I	1125800	6	0			I	1116072	6	6
	I	1150270	32	30			I	1166700	7	4			I	1094888	6	2			I	1129484	16	10		I	1150039	22	2				I	1166700	12	14			I	1125915	7	2			I	1125800	8	4
	I	1152895	30	18			I	1169002	19	1			I	1099901	10	3			I	1129507	18	13		I	1150270	16	1				I	1169002	12	7			I	1126557	8	2			I	1125915	6	3
	I	1153528	22	23			I	1169009	19	1			I	1101927	7	2			I	1133698	15	12		I	1152895	17	1				I	1169009	12	7			I	1129182	15	3			I	1126557	13	5
	I	1154275	27	30			I	1169807	16	8			I	1104896	16	2			I	1133776	12	11		I	1153528	22	4				I	1169807	9	10			I	1129484	11	2			I	1129182	10	1
	I	1155446	22	32			I	1169917	16	0			I	1111326	14	3			I	1135497	13	9		I	1154275	15	1				I	1169919	5	1			I	1129507	13	3			I	1129484	15	6
	I	1156492	32	27			I	1169919	17	1			I	1116072	14	3			I	1135603	19	11		I	1155446	26	0				I	1170636	6	11			I	1133698	26	4			I	1129507	20	7
	I	1156845	27	25			I	1170636	6	3			I	1125800	14	0			I	1135670	16	11		I	1156492	18	0				I	1171251	6	9			I	1133776	18	2			I	1133698	20	6
	I	1157239	33	28			I	1171251	10	4			I	1125915	18	1			I	1135879	8	11		I	1156845	19	6				I	1174023	2	11			I	1135497	22	4			I	1133776	18	5
	I	1165788	31	30			I	1173680	17	6			I	1126557	9	2			I	1136475	9	5		I	1157239	17	4				I	1174286	7	19			I	1135603	22	4			I	1135497	20	3
	I	1166357	21	36			I	1174023	18	13			I	1129182	17	1			I	1137920	5	5		I	1165788	13	1				I	1174423	6	22			I	1135670	28	5			I	1135603	23	2
	I	1166680	22	16			I	1174286	26	11			I	1129484	21	1			I	1138155	6	9		I	1166357	10	1				I	1174545	6	22			I	1135879	22	0			I	1135670	27	6
	I	1166700	16	20			I	1174423	22	7			I	1129507	26	2			I	1139786	3	5		I	1166680	11	0				I	1175077	5	14			I	1136475	16	0			I	1135879	16	4
	I	1169002	31	11			I	1174545	23	3			I	1133698	19	4			I	1140551	15	3		I	1166700	13	0				I	1175322	5	20			I	1137920	15	2			I	1136475	13	5
	I	1169009	31	12			I	1175077	29	9			I	1133776	18	5			I	1146481	0	6		I	1169002	19	2				I	1175991	10	17			I	1138018	17	2			I	1137920	13	4
	I	1169917	29	7			I	1175322	22	9			I	1135497	13	0			I	1150039	17	12		I	1169009	22	2				I	1176008	10	19			I	1138155	6	1			I	1138018	12	6
	I	1169919	29	8			I	1175991	13	9			I	1135603	14	2			I	1150270	20	16		I	1169807	14	1				I	1176473	7	15			I	1139786	6	1			I	1138155	7	5
	I	1170636	22	13			I	1176008	15	8			I	1135670	20	1			I	1152895	8	6		I	1169917	17	0				I	1177514	10	12			I	1140551	6	1			I	1139786	9	5
	I	1171251	15	26			I	1176473	17	6			I	1135879	12	2			I	1153528	13	3		I	1169919	17	0				I	1178132	5	17			I	1146481	7	1			I	1140551	22	3
	I	1173680	13	19			I	1177514	15	7			I	1136475	12	1			I	1154275	5	5		I	1170636	13	0				I	1179213	6	14			I	1150039	26	0			I	1146481	5	2
	I	1174023	29	29			I	1178132	15	6			I	1137920	11	0			I	1155446	12	18		I	1171251	4	2				I	1179424	5	3			I	1150270	28	2			I	1150039	12	7
	I	1174286	27	24			I	1179213	14	5			I	1138018	16	5			I	1156845	20	12		I	1174023	32	1				I	1179517	4	10			I	1152895	6	0			I	1150270	29	11
	I	1174545	37	28			I	1179424	20	1			I	1139786	14	5			I	1157239	16	6		I	1174286	29	3				I	1179850	10	13			I	1153528	14	0			I	1152895	12	2
	I	1175077	29	22			I	1179517	15	7			I	1140551	14	6			I	1165788	10	7		I	1174423	22	0				I	1180231	7	8			I	1154275	6	1			I	1153528	13	5
	I	1175322	30	26			I	1179850	9	8			I	1146481	9	1			I	1166357	12	6		I	1174545	19	1				I	1180491	5	15			I	1155446	23	3			I	1154275	4	2
	I	1175991	25	30			I	1179901	13	11			I	1150039	18	3			I	1166680	5	6		I	1175077	11	1				I	1180599	6	14			I	1156492	13	1			I	1155446	17	9
	I	1176008	30	32			I	1180231	14	5			I	1150270	33	4			I	1166700	6	6		I	1175322	19	2				I	1180974	2	21			I	1156845	27	2			I	1156492	12	6
	I	1176473	25	38			I	1180491	14	8			I	1152895	17	4			I	1169002	14	4		I	1175991	21	3				I	1182448	9	17			I	1157239	12	0			I	1156845	22	8
	I	1177514	27	22			I	1180599	17	8			I	1153528	20	1			I	1169009	15	5		I	1176008	20	4				I	1183504	4	19			I	1165788	12	1			I	1157239	12	3
	I	1178132	31	30			I	1180974	19	5			I	1154275	10	0			I	1169807	15	3		I	1176473	31	3				I	1184847	3	9			I	1166357	26	1			I	1165788	11	6
	I	1179213	32	27			I	1182448	17	8			I	1155446	18	4			I	1169917	8	3		I	1177514	19	1				I	1185146	4	16			I	1166680	12	0			I	1166357	20	8
	I	1179424	25	10			I	1183504	22	6			I	1156492	12	4			I	1169919	9	3		I	1178132	18	1				I	1188837	5	16			I	1166700	12	0			I	1166680	7	8
	I	1179517	16	20			I	1184847	15	5			I	1156845	40	3			I	1170636	5	4		I	1179213	26	3				I	1189297	3	14			I	1169002	19	0			I	1166700	7	7
	I	1179850	23	20			I	1185146	16	4			I	1157239	18	1			I	1171251	8	5		I	1179424	16	1				I	1189582	3	11			I	1169009	20	0			I	1169002	14	3
	I	1179901	24	25			I	1188837	20	10			I	1165788	19	2			I	1173680	7	2		I	1179850	12	1				I	1189620	2	11			I	1169807	17	2			I	1169009	13	3
	I	1180231	25	14			I	1189297	11	6			I	1166357	18	6			I	1174023	8	7		I	1179901	10	2				I	1190116	14	19			I	1169917	20	0			I	1169807	11	5
	I	1180491	20	40			I	1189582	7	5			I	1166680	13	1			I	1174286	7	7		I	1180491	20	1				I	1190174	14	21			I	1169919	21	0			I	1169917	12	0
	I	1180599	21	39			I	1189620	8	3			I	1166700	9	1			I	1174423	12	10		I	1180599	15	0				I	1194197	13	18			I	1170636	6	0			I	1169919	12	0
	I	1180974	36	31			I	1190116	17	10			I	1169002	9	1			I	1174545	13	6		I	1180974	18	1				I	1201059	6	21			I	1171251	10	1			I	1170636	6	1
	I	1182448	35	21			I	1190174	16	8			I	1169009	8	1			I	1175077	11	13		I	1182448	16	3				I	1204181	10	15			I	1173680	7	0			I	1173680	11	1
	I	1183504	26	27			I	1194197	21	8			I	1169807	17	0			I	1175322	16	8		I	1183504	22	1				I	1205037	9	12			I	1174023	14	3			I	1174023	10	10
	I	1184847	24	23			I	1201059	11	11			I	1169917	18	1			I	1175991	12	11		I	1184847	10	1				I	1205482	5	27			I	1174286	7	1			I	1174286	11	3
	I	1185146	29	25			I	1204181	21	8			I	1169919	18	1			I	1176008	11	9		I	1185146	17	1				I	1205517	7	28			I	1174423	9	0			I	1174423	19	4
	I	1188837	22	30			I	1205037	12	5			I	1170636	9	0			I	1176473	17	12		I	1188837	17	0				I	1205641	8	23			I	1174545	9	0			I	1174545	19	7
	I	1189297	27	27			I	1205482	21	12			I	1171251	17	0			I	1177514	12	7		I	1189297	11	1				I	1208560	8	12			I	1175077	15	1			I	1175077	13	5
	I	1189582	24	26			I	1205517	22	12			I	1173680	7	1			I	1178132	24	11		I	1189582	10	2				I	1210926	10	16			I	1175322	18	1			I	1175322	27	12
	I	1189620	18	27			I	1205641	15	8			I	1174023	13	1			I	1179213	15	10		I	1190116	20	2				I	1212500	8	11			I	1175991	23	4			I	1175991	21	13
	I	1190116	23	32			I	1208560	16	9			I	1174286	11	3			I	1179424	7	0		I	1190174	15	3				I	1212674	7	19			I	1176008	19	4			I	1176008	23	12
	I	1190174	18	31			I	1209087	23	12			I	1174423	18	3			I	1179517	4	7		I	1194197	15	2				I	1212722	6	14			I	1176473	25	1			I	1176473	10	11
	I	1194197	19	17			I	1210926	14	6			I	1174545	19	3			I	1179850	7	7		I	1201059	26	4				I	1212776	2	10			I	1177514	22	1			I	1177514	19	7
	I	1201059	24	20			I	1212722	14	10			I	1175077	25	5			I	1179901	6	8		I	1204181	23	2				I	1213494	5	10			I	1178132	29	2			I	1178132	22	15
	I	1204181	27	28			I	1212776	15	5			I	1175322	14	7			I	1180231	18	8		I	1205037	16	2				I	1213625	6	5			I	1179213	25	0			I	1179213	16	9
	I	1205037	22	19			I	1213494	22	3			I	1175991	27	4			I	1180491	13	18		I	1205482	19	4				I	1213966	8	21			I	1179424	15	0			I	1179424	13	0
	I	1205482	19	32			I	1213625	22	0			I	1176008	26	4			I	1180599	15	12		I	1205517	20	3				I	1214993	6	5			I	1179517	13	1			I	1179517	19	10
	I	1205517	21	34			I	1214993	25	2			I	1176473	32	4			I	1180974	15	13		I	1205641	17	2				I	1214998	6	6			I	1179850	8	0			I	1179850	4	3
	I	1205641	19	37			I	1214998	27	2			I	1177514	16	2			I	1182448	5	2		I	1208560	14	4				I	1215000	5	6			I	1179901	8	1			I	1179901	6	5
	I	1208560	31	21			I	1215000	27	2			I	1178132	26	8			I	1183504	8	4		I	1209087	12	1				I	1217441	7	12			I	1180231	17	0			I	1180231	20	5
	I	1209087	27	17			I	1217441	25	9			I	1179213	19	3			I	1184847	12	8		I	1210926	8	1				I	1217621	8	15			I	1180491	29	3			I	1180491	21	11
	I	1210926	37	27			I	1217621	22	8			I	1179424	21	1			I	1185146	23	17		I	1212500	23	0				I	1217649	8	12			I	1180599	23	9			I	1180599	25	7
	I	1212674	30	20			I	1217649	20	4			I	1179517	11	2			I	1188837	4	5		I	1212674	24	1				I	1217676	12	12			I	1180974	21	2			I	1180974	15	4
	I	1212722	32	16			I	1217676	25	6			I	1179850	16	2			I	1189297	13	12		I	1212722	16	1				I	1217679	12	12			I	1182448	10	2			I	1182448	4	3
	I	1212776	32	13			I	1217679	23	6			I	1179901	12	2			I	1189582	10	8		I	1212776	19	0				I	1217742	8	12			I	1183504	5	3			I	1183504	6	5
	I	1213625	28	10			I	1217742	29	6			I	1180231	27	1			I	1189620	11	8		I	1213494	14	0				I	1217847	9	17			I	1184847	16	3			I	1184847	9	8
	I	1213966	14	26			I	1217847	25	11			I	1180491	27	3			I	1190116	10	1		I	1213625	19	1				I	1218124	12	19			I	1185146	14	2			I	1185146	25	8
	I	1214993	35	19			I	1218124	15	4			I	1180599	33	2			I	1190174	10	2		I	1213966	23	3				I	1218191	8	25			I	1189297	20	2			I	1188837	10	2
	I	1214998	34	20			I	1218191	18	7			I	1180974	22	8			I	1194197	6	6		I	1214993	25	1				I	1218200	7	23			I	1189582	12	1			I	1189297	17	8
	I	1215000	34	18			I	1218200	14	9			I	1182448	8	2			I	1201059	5	2		I	1214998	26	2				I	1218202	7	23			I	1189620	13	1			I	1189582	9	1
	I	1217621	34	26			I	1218202	17	8			I	1184847	19	0			I	1204181	12	9		I	1215000	29	1				I	1218342	6	17			I	1190116	9	0			I	1189620	7	3
	I	1217649	31	25			I	1218342	18	6			I	1185146	23	5			I	1205037	3	5		I	1217441	23	2				I	1218641	8	12			I	1190174	8	0			I	1190116	8	4
	I	1217676	23	26			I	1218641	11	3			I	1188837	7	4			I	1205482	6	1		I	1217621	19	1				I	1218676	6	12			I	1194197	11	0			I	1190174	11	4
	I	1217679	23	25			I	1218676	11	4			I	1189297	23	0			I	1205517	6	1		I	1217649	23	3				I	1219288	5	18			I	1201059	7	0			I	1194197	8	6
	I	1217742	21	31			I	1219288	13	7			I	1189582	12	1			I	1208560	2	5		I	1217676	23	2				I	1219399	4	16			I	1204181	18	0			I	1201059	4	2
	I	1217847	22	33			I	1219399	12	12			I	1189620	8	3			I	1210926	8	6		I	1217679	23	2				I	1220611	5	24			I	1205037	6	0			I	1204181	12	7
	I	1218124	29	35			I	1220611	18	11			I	1190116	12	0			I	1212500	12	2		I	1217742	19	2				I	1220615	5	24			I	1205482	8	2			I	1205482	7	3
	I	1218200	29	31			I	1220615	19	11			I	1190174	11	0			I	1212674	14	4		I	1217847	19	2				I	1220657	6	23			I	1205517	10	3			I	1205517	5	2
	I	1218202	32	31			I	1220657	17	7			I	1194197	8	1			I	1212722	11	3		I	1218124	15	3				I	1220665	7	24			I	1205641	13	0			I	1205641	9	3
	I	1218342	25	34			I	1220665	19	7			I	1204181	22	2			I	1212776	10	4		I	1218191	14	4				I	1220719	6	11			I	1208560	16	0			I	1208560	8	2
	I	1218641	22	19			I	1221022	13	4			I	1205037	8	1			I	1213494	10	4		I	1218200	11	2				I	1221022	4	10			I	1209087	7	2			I	1209087	7	1
	I	1218676	27	17			I	1221057	10	5			I	1205482	13	3			I	1213625	9	1		I	1218202	14	4				I	1221057	6	11			I	1210926	19	1			I	1210926	10	1
	I	1219288	25	39			I	1221084	8	5			I	1205517	11	2			I	1213966	10	12		I	1218342	18	2				I	1221084	6	12			I	1212500	13	0			I	1212500	14	1
	I	1219399	37	25			I	1221189	11	1			I	1205641	9	4			I	1214993	10	0		I	1218641	12	3				I	1221189	5	4			I	1212674	12	4			I	1212674	16	5
	I	1220611	27	22			I	1221644	37	8			I	1208560	4	4			I	1214998	10	0		I	1218676	15	4				I	1221644	9	8			I	1212722	12	3			I	1212722	12	3
	I	1220615	30	20			I	1222416	16	8			I	1210926	6	0			I	1215000	11	0		I	1219288	24	0				I	1222416	2	14			I	1212776	13	2			I	1212776	4	3
	I	1220657	30	24			I	1226270	24	10			I	1212500	7	3			I	1217441	29	14		I	1219399	24	1				I	1226270	6	15			I	1213494	18	1			I	1213494	11	4
	I	1220665	30	22			I	1226676	20	6			I	1212674	13	4			I	1217621	17	4		I	1220611	18	1				I	1226676	9	17			I	1213625	20	1			I	1213625	11	1
	I	1220719	21	15			I	1227294	15	10			I	1212722	16	4			I	1217676	14	4		I	1220615	21	1				I	1227294	2	15			I	1213966	23	3			I	1213966	21	5
	I	1221022	25	17			I	1229032	36	9			I	1212776	19	0			I	1217679	13	4		I	1220657	24	2				I	1229032	6	28			I	1214993	14	0			I	1214993	12	0
	I	1221057	19	19			I	1230671	17	12			I	1213494	13	0			I	1217742	13	5		I	1220665	23	2				I	1230671	5	19			I	1214998	15	0			I	1214998	12	0
	I	1221084	23	20			I	1233745	20	10			I	1213625	18	1			I	1217847	13	8		I	1220719	21	3				I	1233898	3	17			I	1215000	15	0			I	1215000	12	0
	I	1221189	14	10			I	1233898	14	6			I	1213966	23	2			I	1218124	16	6		I	1221022	17	1				I	1234427	2	27			I	1217441	38	3			I	1217441	14	5
	I	1221644	18	11			I	1234427	28	9			I	1214993	19	1			I	1218191	18	7		I	1221057	20	2				I	1234526	2	25			I	1217621	25	2			I	1217621	13	2
	I	1222416	23	34			I	1234526	22	9			I	1214998	20	1			I	1218200	21	8		I	1221084	23	3				I	1234922	2	24			I	1217649	20	3			I	1217649	22	6
	I	1226270	25	30			I	1234922	10	7			I	1215000	17	1			I	1218202	20	8		I	1221644	28	1				I	1242497	2	15			I	1217676	17	3			I	1217676	21	7
	I	1226676	31	37			I	1242967	23	8			I	1217441	27	4			I	1218342	14	9		I	1222416	15	2				I	1242967	8	19			I	1217679	16	2			I	1217679	21	6
	I	1229032	33	27			I	1247724	26	12			I	1217621	20	4			I	1218641	11	8		I	1226270	19	3				I	1247724	6	21			I	1217742	22	1			I	1217742	7	4
	I	1230671	32	40			I	1247844	30	11			I	1217649	18	4			I	1218676	14	7		I	1226676	24	3				I	1247844	5	23			I	1217847	20	0			I	1218124	15	10
	I	1233898	28	24			I	1248516	18	7			I	1217676	18	5			I	1219288	13	8		I	1227294	23	2				I	1248516	3	10			I	1218124	14	1			I	1218191	12	7
	I	1234427	31	52			I	1248849	20	9			I	1217679	19	5			I	1219399	16	10		I	1229032	32	1				I	1248849	4	21			I	1218191	12	0			I	1218202	11	8
	I	1234526	21	36			I	1250888	15	12			I	1217742	17	1			I	1220611	15	5		I	1230671	27	2				I	1252248	6	11			I	1218200	9	0			I	1218342	8	6
	I	1234922	17	27			I	1252248	27	9			I	1217847	23	2			I	1220615	13	5		I	1233745	25	3				I	1253741	5	25			I	1218202	10	0			I	1218641	18	5
	I	1239128	20	15			I	1253741	20	5			I	1218124	27	4			I	1220657	14	1		I	1233898	28	1				I	1256304	6	22			I	1218342	8	0			I	1218676	25	4
	I	1242497	39	32			I	1256304	18	7			I	1218191	23	2			I	1220665	12	3		I	1234427	21	1				I	1256484	7	23			I	1218641	27	0			I	1219288	24	10
	I	1242967	30	32			I	1256484	22	14			I	1218200	24	2			I	1220719	8	6		I	1234526	20	1				I	1257969	6	24			I	1218676	34	0			I	1219399	12	5
	I	1247724	33	37			I	1257969	17	7			I	1218202	24	2			I	1221022	5	6		I	1234922	18	0				I	1258706	1	21			I	1219288	14	0			I	1220611	10	5
	I	1247844	33	36			I	1258706	18	3			I	1218342	20	1			I	1221057	7	5		I	1242497	16	0				I	1260672	5	17			I	1219399	25	2			I	1220615	9	5
	I	1248516	18	21			I	1260672	11	3			I	1218641	21	5			I	1221084	7	4		I	1242967	22	1				I	1262797	8	20			I	1220611	14	0			I	1220657	12	5
	I	1248849	23	29			I	1262797	21	6			I	1218676	23	5			I	1221189	6	6		I	1247724	24	3				I	1263628	5	16			I	1220615	16	0			I	1220665	15	5
	I	1250888	25	34			I	1263628	21	8			I	1219288	18	1			I	1221644	10	0		I	1247844	16	3				I	1266265	6	17			I	1220657	13	0			I	1220719	13	2
	I	1252248	25	19			I	1266252	12	5			I	1219399	24	6			I	1222416	4	5		I	1248516	15	1				I	1267374	5	25			I	1220665	13	0			I	1221022	15	7
	I	1253741	23	15			I	1266265	13	5			I	1220611	19	2			I	1226270	16	7		I	1250888	18	1				I	1267574	2	21			I	1220719	9	0			I	1221057	16	5
	I	1256304	21	36			I	1267374	13	5			I	1220615	17	1			I	1226676	17	18		I	1252248	27	3				I	1268598	6	23			I	1221022	14	1			I	1221084	15	4
	I	1256484	40	48			I	1267574	15	9			I	1220657	12	0			I	1227294	6	14		I	1253741	13	1				I	1268750	6	33			I	1221057	11	0			I	1221189	12	6
	I	1257969	36	30			I	1268598	16	11			I	1220665	12	0			I	1229032	8	11		I	1256304	19	2				I	1268860	9	25			I	1221084	10	1			I	1221644	10	1
	I	1258706	19	27			I	1268750	14	2			I	1220719	16	0			I	1230671	13	11		I	1256484	24	4				I	1269245	10	17			I	1221189	12	1			I	1222416	5	3
	I	1260672	13	25			I	1268783	17	4			I	1221022	19	0			I	1233745	16	9		I	1257969	21	4				I	1269253	9	19			I	1221644	10	0			I	1226270	11	9
	I	1262797	34	36			I	1268860	23	10			I	1221057	18	0			I	1233898	14	12		I	1258706	19	5				I	1269630	10	25			I	1222416	6	0			I	1226676	23	6
	I	1263628	22	47			I	1269245	20	8			I	1221084	13	1			I	1234427	15	5		I	1260672	22	0				I	1269787	5	17			I	1226270	28	1			I	1227294	25	10
	I	1266252	26	26			I	1269253	21	6			I	1221189	11	1			I	1234526	5	2		I	1262797	28	0				I	1270242	12	30			I	1226676	25	1			I	1229032	12	5
	I	1266265	30	29			I	1269630	20	6			I	1221644	11	1			I	1234922	4	2		I	1263628	21	3				I	1274303	1	15			I	1227294	14	4			I	1230671	11	10
	I	1267374	28	38			I	1269787	22	11			I	1222416	5	2			I	1242497	5	10		I	1266252	21	2				I	1274317	0	15			I	1229032	19	1			I	1233745	17	7
	I	1267574	23	33			I	1270242	31	8			I	1226270	15	2			I	1242967	14	7		I	1266265	21	2				I	1274357	3	23			I	1230671	27	4			I	1233898	15	6
	I	1268598	46	30			I	1274317	16	10			I	1226676	23	5			I	1247724	7	4		I	1267374	22	0				I	1276654	9	24			I	1233745	19	2			I	1234427	12	3
	I	1268750	32	41			I	1274357	16	7			I	1227294	27	4			I	1247844	5	4		I	1267574	21	3				I	1277122	12	25			I	1233898	16	0			I	1234526	12	3
	I	1268783	37	39			I	1276654	18	10			I	1229032	14	5			I	1248516	7	3		I	1268598	14	1				I	1278207	8	10			I	1234427	16	2			I	1234922	7	4
	I	1268860	29	44			I	1277122	28	13			I	1230671	21	4			I	1248849	5	5		I	1268750	21	3				I	1279752	2	21			I	1234526	19	1			I	1239128	4	2
	I	1269245	25	37			I	1278207	16	11			I	1233745	16	2			I	1250888	7	4		I	1268783	23	3				I	1281109	3	19			I	1234922	9	3			I	1242497	18	6
	I	1269253	24	39			I	1279752	23	9			I	1233898	16	2			I	1252248	4	5		I	1268860	20	2				I	1282314	6	20			I	1239128	5	1			I	1242967	12	10
	I	1269630	19	33			I	1281109	14	10			I	1234427	14	0			I	1253741	8	6		I	1269245	16	1				I	1287631	4	21			I	1242497	15	2			I	1247724	17	4
	I	1269787	24	29			I	1282314	18	9			I	1234526	17	5			I	1256304	19	23		I	1269253	14	1				I	1287871	6	19			I	1242967	15	1			I	1247844	12	0
	I	1270242	27	30			I	1287631	15	13			I	1234922	14	0			I	1256484	10	7		I	1269630	19	4				I	1289392	8	16			I	1247724	8	2			I	1248516	14	6
	I	1274303	31	40			I	1287871	22	13			I	1242497	7	4			I	1257969	14	14		I	1269787	32	0				I	1289765	5	8			I	1247844	14	1			I	1248849	9	2
	I	1274317	33	40			I	1289392	14	6			I	1242967	22	4			I	1258706	12	8		I	1270242	36	2				I	1291322	8	13			I	1248516	11	2			I	1250888	6	3
	I	1274357	33	37			I	1289765	13	6			I	1247724	12	6			I	1260672	11	6		I	1274303	13	3				I	1291909	5	18			I	1248849	18	2			I	1252248	13	5
	I	1276654	27	30			I	1291322	19	9			I	1247844	12	4			I	1262797	6	6		I	1274317	18	2				I	1303067	7	24			I	1250888	14	1			I	1253741	10	6
	I	1277122	28	34			I	1291909	12	6			I	1248516	8	2			I	1263628	15	9		I	1274357	20	3				I	1303417	5	19			I	1252248	8	0			I	1256304	16	6
	I	1278207	25	28			I	1303067	15	8			I	1248849	15	4			I	1266252	4	7		I	1276654	15	1				I	1303480	5	16			I	1253741	20	3			I	1256484	12	5
	I	1279752	33	28			I	1303417	24	7			I	1250888	14	1			I	1266265	8	5		I	1277122	29	2				I	1304951	6	4			I	1256304	28	2			I	1257969	23	2
	I	1281109	33	35			I	1303480	12	8			I	1252248	13	4			I	1267374	7	6		I	1278207	13	3				I	1305437	6	24			I	1256484	23	2			I	1258706	20	3
	I	1282314	35	30			I	1304951	20	5			I	1253741	22	3			I	1267574	7	9		I	1279752	17	1				I	1305853	9	20			I	1257969	22	3			I	1260672	18	5
	I	1287631	26	31			I	1305437	22	9			I	1256304	20	3			I	1268598	7	4		I	1281109	24	5				I	1306870	4	17			I	1258706	16	2			I	1262797	9	8
	I	1287871	20	38			I	1305853	19	14			I	1256484	18	4			I	1268750	4	3		I	1282314	18	0				I	1306883	4	18			I	1260672	19	1			I	1263628	9	3
	I	1289392	18	22			I	1306870	12	3			I	1257969	36	5			I	1268783	6	2		I	1287631	24	3				I	1307758	9	19			I	1262797	12	1			I	1266252	20	12
	I	1289765	16	18			I	1306883	13	2			I	1258706	21	6			I	1268860	6	7		I	1287871	27	3				I	1307849	11	16			I	1263628	12	5			I	1266265	18	11
	I	1291322	25	23			I	1307758	19	9			I	1260672	23	4			I	1269245	6	8		I	1289392	25	3				I	1308136	3	9			I	1266252	15	1			I	1267374	12	4
	I	1291909	23	33			I	1307849	18	9			I	1262797	11	0			I	1269253	5	8		I	1289765	17	1				I	1312071	4	9			I	1266265	15	1			I	1267574	14	3
	I	1303067	21	41			I	1308136	25	12			I	1263628	20	2			I	1269630	11	4		I	1291322	16	1				I	1313313	3	15			I	1267374	10	1			I	1268598	10	4
	I	1303417	34	31			I	1312071	6	7			I	1266252	9	2			I	1269787	5	7		I	1291909	9	2				I	1313705	7	20			I	1267574	14	0			I	1268750	5	2
	I	1303480	29	37			I	1313313	11	7			I	1266265	11	2			I	1270242	3	4		I	1303067	10	2				I	1313763	7	19			I	1268598	9	0			I	1268783	7	4
	I	1304951	40	10			I	1313705	16	6			I	1267374	18	1			I	1274303	7	8		I	1303417	12	2				I	1313769	7	22			I	1268750	6	0			I	1268860	6	3
	I	1305437	35	36			I	1313763	18	5			I	1267574	17	1			I	1274317	6	6		I	1303480	17	3				I	1314074	10	16			I	1268783	11	0			I	1269245	8	3
	I	1305853	36	52			I	1313769	17	7			I	1268598	7	2			I	1274357	6	5		I	1304951	32	0				I	1314155	7	14			I	1268860	10	1			I	1269253	7	2
	I	1306870	32	36			I	1314074	25	15			I	1268750	6	4			I	1276654	16	8		I	1305437	31	2				I	1317339	5	21			I	1269245	11	2			I	1269630	14	6
	I	1306883	30	34			I	1314155	24	12			I	1268783	5	4			I	1277122	13	13		I	1305853	20	3				I	1320687	6	14			I	1269253	12	3			I	1269787	13	4
	I	1307758	24	45			I	1317339	22	13			I	1268860	6	3			I	1278207	5	8		I	1306870	18	1				I	1323010	6	18			I	1269630	12	2			I	1270242	9	2
	I	1307849	36	45			I	1320687	16	5			I	1269245	10	3			I	1279752	5	1		I	1306883	17	1				I	1323152	3	15			I	1269787	14	1			I	1274303	10	2
	I	1308136	26	42			I	1323010	12	7			I	1269253	8	2			I	1281109	8	5		I	1307758	18	3				I	1323352	1	18			I	1270242	9	0			I	1274317	12	2
	I	1312071	25	18			I	1323152	7	6			I	1269630	20	1			I	1282314	6	6		I	1307849	17	1				I	1324568	6	16			I	1274303	6	0			I	1274357	14	4
	I	1313313	28	21			I	1323352	15	8			I	1269787	15	1			I	1287631	7	3		I	1308136	14	2				I	1330332	8	25			I	1274317	7	0			I	1276654	10	6
	I	1313705	32	42			I	1324568	14	13			I	1270242	11	2			I	1287871	10	10		I	1312071	7	0				I	1331174	8	11			I	1274357	8	1			I	1277122	18	6
	I	1313763	29	42			I	1330332	14	7			I	1274303	11	5			I	1289392	12	3		I	1313313	23	5				I	1338003	3	13			I	1276654	15	2			I	1279752	9	7
	I	1313769	30	43			I	1331174	15	6			I	1274317	11	5			I	1289765	5	3		I	1313705	26	1				I	1338957	9	12			I	1277122	19	3			I	1281109	9	0
	I	1314074	32	44			I	1338003	12	7			I	1274357	12	5			I	1291909	13	12		I	1313763	20	1				I	1338959	9	11			I	1278207	12	1			I	1282314	6	6
	I	1317339	34	28			I	1338957	15	6			I	1276654	14	3			I	1303067	9	2		I	1313769	23	2				I	1339304	4	14			I	1279752	9	1			I	1287631	14	6
	I	1320687	28	37			I	1338959	13	6			I	1277122	17	4			I	1303417	6	5		I	1314074	21	0				I	1339453	8	15			I	1281109	13	4			I	1287871	15	3
	I	1323010	33	41			I	1339304	10	8			I	1278207	10	2			I	1303480	8	6		I	1314155	25	0				I	1341604	10	14			I	1282314	11	2			I	1289392	6	7
	I	1323152	33	33			I	1339453	8	8			I	1279752	14	3			I	1304951	7	0		I	1317339	28	1				I	1341740	7	17			I	1287631	19	2			I	1289765	6	2
	I	1323352	36	29			I	1341604	17	9			I	1281109	5	3			I	1305437	12	4		I	1320687	14	3				I	1343208	5	12			I	1287871	17	0			I	1291909	27	7
	I	1324568	29	29			I	1341740	14	6			I	1282314	12	4			I	1305853	15	9		I	1323010	21	1				I	1343330	3	17			I	1289392	8	0			I	1303417	9	7
	I	1330332	43	41			I	1343208	16	11			I	1287631	7	3			I	1306870	14	8		I	1323152	11	1				I	1343355	3	19			I	1289765	10	1			I	1303480	13	8
	I	1331174	15	21			I	1343355	12	7			I	1287871	16	1			I	1306883	14	7		I	1323352	18	1				I	1343828	6	17			I	1291322	11	1			I	1304951	6	0
	I	1338003	24	34			I	1343828	13	5			I	1289392	9	1			I	1307758	14	11		I	1324568	18	2				I	1344447	4	26			I	1291909	18	2			I	1305437	17	5
	I	1338957	44	32			I	1344447	20	8			I	1289765	7	1			I	1307849	11	10		I	1330332	21	1				I	1345339	4	13			I	1303067	18	1			I	1305853	20	3
	I	1338959	41	31			I	1345339	12	3			I	1291322	5	1			I	1308136	5	10		I	1331174	13	3				I	1345404	3	8			I	1303417	8	1			I	1306870	18	7
	I	1339304	35	29			I	1345404	18	0			I	1291909	21	6			I	1312071	11	6		I	1338003	23	1				I	1345437	2	10			I	1303480	11	2			I	1306883	18	7
	I	1339453	30	33			I	1345437	21	2			I	1303067	17	6			I	1313313	6	6		I	1338957	16	1				I	1345886	4	13			I	1304951	11	0			I	1307758	12	4
	I	1341604	28	37			I	1345886	22	7			I	1303417	8	2			I	1313705	10	11		I	1338959	16	1				I	1345979	5	15			I	1305437	14	1			I	1307849	10	4
	I	1343208	29	24			I	1345979	8	4			I	1303480	9	1			I	1313763	13	13		I	1339304	13	2				I	1346090	2	16			I	1305853	24	3			I	1308136	13	8
	I	1343330	24	23			I	1346090	22	11			I	1304951	6	0			I	1313769	13	10		I	1339453	9	0				I	1346298	10	12			I	1306870	10	2			I	1312071	10	6
	I	1343355	25	17			I	1346298	16	14			I	1305437	11	4			I	1314074	7	4		I	1341604	14	5				I	1346395	8	20			I	1306883	12	2			I	1313313	15	4
	I	1343828	18	26			I	1346395	20	10			I	1305853	15	5			I	1314155	7	12		I	1341740	23	3				I	1346409	8	20			I	1307758	19	5			I	1313705	18	9
	I	1344447	33	32			I	1346409	19	12			I	1306870	12	3			I	1317339	9	10		I	1343208	14	2				I	1346442	11	20			I	1307849	17	2			I	1313763	13	6
	I	1345339	24	21			I	1346442	21	11			I	1306883	12	2			I	1320687	23	17		I	1343330	15	2				I	1346570	8	10			I	1308136	20	2			I	1313769	14	6
	I	1345404	30	23			I	1346821	15	4			I	1307758	19	2			I	1323010	12	7		I	1343828	25	2				I	1346821	9	8			I	1313313	16	4			I	1314074	11	7
	I	1345437	33	25			I	1349186	20	1			I	1307849	13	6			I	1323152	5	11		I	1344447	12	0				I	1349186	6	6			I	1313705	22	5			I	1314155	5	5
	I	1345886	32	24			I	1354337	5	6			I	1308136	10	2			I	1323352	17	20		I	1345339	19	1				I	1350046	3	13			I	1313763	17	2			I	1317339	14	4
	I	1345979	31	14			I	1356109	12	7			I	1312071	10	7			I	1324568	12	9		I	1345404	15	0				I	1352321	7	15			I	1313769	17	2			I	1320687	29	10
	I	1346090	22	19			I	1356325	13	6			I	1313313	19	4			I	1330332	9	12		I	1345437	19	1				I	1354337	2	23			I	1314074	12	2			I	1323010	6	14
	I	1346298	27	26			I	1356338	11	5			I	1313705	14	5			I	1331174	6	10		I	1345886	14	1				I	1356109	2	19			I	1314155	11	5			I	1323152	9	5
	I	1346395	25	25			I	1356437	14	1			I	1313763	12	1			I	1338003	21	13		I	1345979	21	0				I	1356325	4	16			I	1317339	23	1			I	1323352	28	8
	I	1346442	29	22			I	1357110	11	2			I	1313769	10	1			I	1338957	14	5		I	1346090	16	2				I	1356338	5	12			I	1320687	29	8			I	1324568	20	7
	I	1346570	16	17			I	1357942	15	1			I	1314074	13	1			I	1338959	12	5		I	1346298	21	2				I	1356437	6	3			I	1323010	5	4			I	1330332	17	3
	I	1346821	19	17			I	1358014	17	5			I	1314155	10	2			I	1339304	7	9		I	1346395	15	2				I	1357110	6	2			I	1323152	12	2			I	1331174	14	3
	I	1349186	17	17			I	1358023	17	5			I	1317339	20	2			I	1339453	7	6		I	1346409	15	2				I	1357942	3	4			I	1323352	23	4			I	1338003	17	5
	I	1350046	20	27			I	1358191	13	7			I	1320687	31	2			I	1341604	16	13		I	1346442	11	1				I	1358014	3	13			I	1324568	18	3			I	1338957	19	5
	I	1354337	15	24			I	1358212	13	6			I	1323010	20	2			I	1341740	17	13		I	1346570	20	2				I	1358023	3	13			I	1330332	20	2			I	1338959	19	4
	I	1356109	24	23			I	1358239	16	8			I	1323152	19	5			I	1343208	14	9		I	1346821	11	0				I	1358191	5	11			I	1331174	13	3			I	1339304	12	2
	I	1356325	25	33			I	1367053	15	3			I	1323352	28	6			I	1343330	11	13		I	1349186	20	0				I	1358212	6	13			I	1338003	15	2			I	1339453	8	4
	I	1356338	24	32			I	1367261	23	4			I	1324568	20	1			I	1343355	10	7		I	1350046	17	1				I	1358239	4	9			I	1338957	15	2			I	1341604	19	11
	I	1356437	31	7			I	1367615	20	7			I	1330332	15	3			I	1343828	10	7		I	1352321	9	3				I	1367053	3	9			I	1338959	16	2			I	1341740	16	6
	I	1357110	21	4			I	1375044	13	8			I	1331174	8	8			I	1344447	32	28		I	1354337	7	0				I	1367261	9	19			I	1339304	14	4			I	1343208	18	4
	I	1358014	31	15			I	1375558	16	10			I	1338003	18	1			I	1345339	3	4		I	1356109	14	1				I	1367615	5	19			I	1339453	11	1			I	1343330	13	9
	I	1358023	32	14			I	1375699	14	2			I	1338957	18	1			I	1345404	6	5		I	1356325	16	3				I	1375044	4	17			I	1341604	25	2			I	1343355	14	6
	I	1358191	30	15			I	1377391	19	6			I	1338959	18	1			I	1345437	9	7		I	1356338	16	3				I	1375558	6	18			I	1341740	30	4			I	1343828	11	5
	I	1358212	27	14			I	1378889	18	6			I	1339304	19	5			I	1345886	10	6		I	1356437	15	1				I	1375699	2	9			I	1343208	7	4			I	1344447	20	7
	I	1358239	28	14			I	1379202	12	6			I	1339453	19	4			I	1345979	5	1		I	1357110	11	0				I	1377391	7	14			I	1343330	15	1			I	1345339	8	3
	I	1367053	19	24			I	1379548	18	8			I	1341604	18	2			I	1346090	5	8		I	1357942	21	0				I	1378889	7	22			I	1343355	13	2			I	1345404	16	5
	I	1367261	34	27			I	1379562	16	8			I	1341740	23	3			I	1346298	5	7		I	1358014	22	1				I	1379202	4	20			I	1343828	13	3			I	1345437	15	5
	I	1375044	14	16			I	1387299	17	17			I	1343208	14	4			I	1346395	4	3		I	1358023	16	1				I	1379548	5	17			I	1344447	23	5			I	1345886	5	2
	I	1375558	30	15			I	1389814	15	6			I	1343330	11	5			I	1346409	6	4		I	1358191	18	1				I	1379562	5	16			I	1345339	12	0			I	1346090	8	6
	I	1375699	12	10			I	1389922	17	6			I	1343355	14	6			I	1346442	7	5		I	1358212	22	1				I	1387299	8	18			I	1345404	12	2			I	1346298	5	2
	I	1377391	22	21			I	1389957	19	6			I	1344447	41	11			I	1346570	6	0		I	1358239	28	1				I	1389814	5	13			I	1345437	14	1			I	1346395	9	1
	I	1378889	21	22			I	1390273	22	6			I	1345339	10	3			I	1346821	6	2		I	1367053	16	1				I	1389922	7	20			I	1345886	14	3			I	1346409	9	2
	I	1379202	11	21			I	1390389	20	13			I	1345404	13	2			I	1349186	8	3		I	1367261	20	1				I	1389957	8	15			I	1345979	12	1			I	1346442	8	1
	I	1379548	26	38			I	1390412	23	11			I	1345437	13	4			I	1350046	9	2		I	1367615	16	3				I	1390273	8	17			I	1346090	16	1			I	1346570	12	0
	I	1379562	25	43			I	1390852	22	3			I	1345886	15	1			I	1352321	12	6		I	1375044	22	0				I	1390389	3	15			I	1346298	10	1			I	1346821	10	3
	I	1387299	25	42			I	1391693	10	9			I	1346090	9	2			I	1354337	6	2		I	1375558	15	0				I	1390412	4	17			I	1346395	6	5			I	1349186	13	3
	I	1389814	26	26			I	1393213	11	10			I	1346298	8	2			I	1356109	9	7		I	1375699	22	0				I	1390852	5	30			I	1346409	7	5			I	1350046	9	4
	I	1389922	25	28			I	1393325	18	9			I	1346395	16	5			I	1356325	8	4		I	1377391	12	0				I	1393213	10	21			I	1346442	10	4			I	1352321	15	1
	I	1389957	30	28			I	1394221	19	8			I	1346409	16	4			I	1356338	11	5		I	1378889	22	2				I	1393325	4	18			I	1346570	9	2			I	1354337	7	4
	I	1390273	32	25			I	1394282	21	8			I	1346442	15	1			I	1356437	5	1		I	1379202	8	2				I	1394221	10	26			I	1346821	9	4			I	1356109	12	2
	I	1390389	17	23			I	1394345	18	6			I	1346570	11	3			I	1357110	10	3		I	1379548	15	0				I	1394282	4	26			I	1349186	12	2			I	1356325	13	3
	I	1390412	20	17			I	1394373	18	7			I	1346821	9	2			I	1357942	10	2		I	1379562	15	0				I	1394345	6	27			I	1350046	7	6			I	1356338	12	3
	I	1390852	31	34			I	1395640	14	4			I	1349186	10	3			I	1358014	14	4		I	1389814	8	0				I	1394373	6	23			I	1352321	13	4			I	1356437	7	0
	I	1392766	18	21			I	1396173	12	4			I	1350046	7	1			I	1358023	14	5		I	1389922	11	1				I	1395640	3	14			I	1354337	6	5			I	1357110	14	3
	I	1393213	27	33			I	1396471	13	3			I	1352321	13	3			I	1358191	17	4		I	1389957	18	1				I	1396173	2	15			I	1356109	16	0			I	1357942	13	1
	I	1393325	18	23			I	1397192	15	16			I	1354337	6	5			I	1358212	22	5		I	1390273	21	1				I	1396471	7	16			I	1356325	17	1			I	1358014	15	8
	I	1394221	38	30			I	1397221	18	14			I	1356109	16	5			I	1358239	21	5		I	1390389	17	1				I	1397192	5	37			I	1356338	17	2			I	1358023	11	8
	I	1394282	41	26			I	1397246	17	12			I	1356325	21	3			I	1367053	8	3		I	1390412	18	2				I	1397221	6	40			I	1356437	17	0			I	1358191	14	7
	I	1394345	36	31			I	1397303	15	12			I	1356338	18	2			I	1367261	9	2		I	1390852	20	5				I	1397246	6	28			I	1357110	17	2			I	1358212	13	7
	I	1394373	40	39			I	1397662	24	17			I	1356437	23	0			I	1367615	9	12		I	1392766	11	1				I	1397662	6	17			I	1357942	15	1			I	1358239	16	4
	I	1395640	28	31			I	1397667	28	16			I	1357110	7	1			I	1375558	9	4		I	1393213	22	5				I	1397667	6	18			I	1358014	18	3			I	1367053	5	1
	I	1396173	25	31			I	1399530	23	10			I	1357942	13	0			I	1375699	8	2		I	1393325	18	4				I	1399530	7	14			I	1358023	21	4			I	1367261	6	1
	I	1396471	25	32			I	1399531	20	10			I	1358014	15	4			I	1377391	5	9		I	1394221	29	4				I	1399531	7	15			I	1358191	22	6			I	1367615	15	5
	I	1397192	25	57			I	1400428	17	5			I	1358023	14	4			I	1378889	10	5		I	1394282	29	2				I	1400363	6	8			I	1358212	27	4			I	1375558	8	2
	I	1397221	17	58			I	1401294	11	7			I	1358191	25	4			I	1379202	8	3		I	1394345	20	1				I	1400428	5	21			I	1358239	24	3			I	1375699	10	3
	I	1397246	16	53			I	1403694	21	3			I	1358212	27	6			I	1379548	6	6		I	1394373	23	0				I	1403694	10	15			I	1367261	6	0			I	1377391	10	5
	I	1397303	20	51			I	1404717	12	7			I	1358239	24	4			I	1379562	8	6		I	1395640	18	0				I	1404717	6	15			I	1367615	18	1			I	1378889	9	1
	I	1397662	24	29			I	1404829	18	6			I	1367053	10	0			I	1387299	9	3		I	1396173	9	0				I	1404829	5	14			I	1375044	4	3			I	1379202	7	4
	I	1397667	24	27			I	1405907	11	5			I	1367261	6	3			I	1389814	6	4		I	1396471	18	0				I	1405907	8	18			I	1375558	8	1			I	1379548	11	2
	I	1399530	35	41			I	1405923	11	5			I	1367615	13	3			I	1389922	12	4		I	1397192	14	4				I	1405923	5	17			I	1375699	9	1			I	1379562	15	2
	I	1399531	35	42			I	1407977	28	17			I	1375044	5	1			I	1389957	9	4		I	1397221	14	3				I	1407977	8	22			I	1377391	13	4			I	1387299	7	4
	I	1400363	20	7			I	1411420	15	4			I	1375558	8	1			I	1390273	5	2		I	1397246	15	5				I	1411420	2	5			I	1378889	8	3			I	1389814	13	3
	I	1400428	23	29			I	1413025	22	10			I	1375699	5	2			I	1390852	10	9		I	1397662	28	3				I	1413025	6	13			I	1379202	10	2			I	1389922	12	2
	I	1401294	30	25			I	1413971	13	11			I	1377391	13	0			I	1391693	12	3		I	1397667	31	2				I	1413971	2	19			I	1379548	9	1			I	1389957	14	6
	I	1403694	23	20			I	1416014	21	8			I	1378889	11	2			I	1392766	13	8		I	1399530	17	1				I	1416014	6	16			I	1379562	11	1			I	1390273	10	5
	I	1404717	18	30			I	1416044	16	8			I	1379202	13	4			I	1393213	4	3		I	1399531	19	1				I	1416044	6	23			I	1387299	7	1			I	1390389	7	5
	I	1404829	34	31			I	1416080	14	14			I	1379548	13	1			I	1393325	9	6		I	1400363	26	1				I	1416080	3	20			I	1389814	9	3			I	1390412	7	3
	I	1405907	30	24			I	1416130	14	20			I	1379562	10	2			I	1394221	7	4		I	1400428	15	1				I	1416130	3	21			I	1389922	14	2			I	1390852	10	2
	I	1405923	33	24			I	1416193	16	18			I	1387299	15	3			I	1394345	8	2		I	1401294	12	4				I	1416193	4	18			I	1389957	12	2			I	1391693	10	3
	I	1407977	13	17			I	1417331	19	6			I	1389814	10	0			I	1394373	10	4		I	1403694	16	0				I	1417331	7	19			I	1390273	6	1			I	1392766	17	8
	I	1411420	20	20			I	1418156	8	13			I	1389922	14	1			I	1395640	4	5		I	1404717	11	2				I	1418156	7	22			I	1390389	8	2			I	1393325	9	3
	I	1413025	39	20			I	1419214	21	9			I	1389957	9	3			I	1396173	15	6		I	1404829	16	0				I	1419214	6	19			I	1390412	6	2			I	1394221	3	3
	I	1413971	38	30			I	1419329	27	8			I	1390273	11	2			I	1396471	8	7		I	1405907	13	2				I	1419329	7	15			I	1390852	6	3			I	1394282	1	5
	I	1416014	24	31			I	1421474	19	11			I	1390852	10	3			I	1397192	7	15		I	1405923	13	2				I	1421474	4	16			I	1391693	7	1			I	1394345	8	7
	I	1416044	27	32			I	1421598	22	7			I	1391693	13	3			I	1397221	6	13		I	1407977	11	4				I	1421598	6	17			I	1392766	13	6			I	1394373	10	7
	I	1416080	30	28			I	1422789	20	6			I	1392766	20	6			I	1397246	6	14		I	1411420	19	0				I	1422789	4	21			I	1393213	5	2			I	1395640	5	1
	I	1416130	38	31			I	1422995	19	5			I	1393213	6	0			I	1397303	5	9		I	1413025	17	0				I	1422995	7	16			I	1393325	8	3			I	1396173	9	9
	I	1416193	35	30			I	1423022	15	7			I	1393325	13	3			I	1397662	5	3		I	1413971	17	1				I	1423022	8	17			I	1394221	9	1			I	1396471	13	4
	I	1417331	26	32			I	1423343	9	9			I	1394221	9	1			I	1397667	5	3		I	1416014	26	1				I	1423343	8	19			I	1394282	11	1			I	1397192	10	9
	I	1418156	25	41			I	1424072	23	11			I	1394282	10	1			I	1399530	14	3		I	1416044	23	2				I	1424072	5	25			I	1394345	9	2			I	1397221	12	8
	I	1419214	35	15			I	1424316	22	8			I	1394345	14	1			I	1399531	14	3		I	1416080	22	2				I	1424316	4	24			I	1394373	12	2			I	1397246	12	11
	I	1419329	24	23			I	1427548	12	12			I	1394373	14	3			I	1400363	14	4		I	1416130	13	1				I	1427548	3	15			I	1396173	7	1			I	1397303	14	7
	I	1421474	26	28			I	1428538	18	10			I	1395640	6	2			I	1400428	18	5		I	1416193	11	2				I	1428538	6	17			I	1396471	15	4			I	1397662	6	5
	I	1421598	29	27			I	1429060	25	8			I	1396173	9	3			I	1403694	7	0		I	1417331	23	2				I	1431794	9	17			I	1397192	17	5			I	1397667	5	5
	I	1422789	31	32			I	1431794	14	12			I	1396471	14	2			I	1404717	13	5		I	1418156	21	1				I	1432003	8	22			I	1397221	17	4			I	1399530	11	5
	I	1422995	23	26			I	1432003	23	11			I	1397192	13	2			I	1404829	12	3		I	1419214	20	2				I	1432662	8	19			I	1397246	13	4			I	1399531	11	5
	I	1423022	27	41			I	1432662	20	5			I	1397221	8	3			I	1405907	12	9		I	1419329	15	1				I	1432706	7	17			I	1397303	7	3			I	1400363	24	4
	I	1423343	22	31			I	1432706	24	6			I	1397246	7	4			I	1405923	13	7		I	1421474	24	5				I	1433168	8	23			I	1399530	9	5			I	1400428	20	5
	I	1424072	24	33			I	1433168	26	15			I	1397303	7	1			I	1407977	5	5		I	1421598	22	4				I	1433303	4	22			I	1399531	9	5			I	1403694	10	4
	I	1424316	30	27			I	1433303	24	11			I	1397662	9	1			I	1411420	20	6		I	1422789	13	0				I	1433753	7	25			I	1400363	23	1			I	1404717	10	2
	I	1427548	29	41			I	1433753	21	14			I	1397667	8	1			I	1413025	14	3		I	1422995	16	0				I	1433760	7	24			I	1400428	22	3			I	1404829	10	4
	I	1428538	21	43			I	1434023	18	15			I	1399530	18	5			I	1413971	9	3		I	1423022	22	0				I	1434269	9	23			I	1403694	7	1			I	1405907	15	6
	I	1429060	26	44			I	1434269	11	11			I	1399531	18	5			I	1416014	5	11		I	1423343	23	0				I	1435470	5	12			I	1404717	16	3			I	1405923	11	3
	I	1431794	40	42			I	1435470	22	12			I	1400363	27	4			I	1416044	8	6		I	1424072	25	0				I	1436244	4	9			I	1404829	15	4			I	1407977	9	6
	I	1432003	40	41			I	1436244	15	5			I	1400428	18	4			I	1416080	11	6		I	1424316	22	2				I	1436409	3	7			I	1405907	9	7			I	1411420	18	6
	I	1432662	27	35			I	1436409	13	5			I	1403694	8	1			I	1416130	13	7		I	1427548	30	1				I	1436426	2	9			I	1405923	8	7			I	1413025	11	3
	I	1432706	31	34			I	1436426	12	4			I	1404717	11	4			I	1416193	6	7		I	1428538	18	0				I	1436600	4	11			I	1407977	8	0			I	1416014	16	6
	I	1433168	39	30			I	1436600	12	3			I	1404829	9	1			I	1417331	5	2		I	1429060	27	1				I	1437632	8	15			I	1411420	13	1			I	1416044	15	3
	I	1433303	22	32			I	1437632	7	8			I	1405907	20	2			I	1418156	8	9		I	1431794	20	0				I	1438707	7	12			I	1413025	13	3			I	1416080	13	3
	I	1433753	26	31			I	1438707	16	9			I	1405923	13	2			I	1419214	10	5		I	1432003	18	0				I	1439445	6	14			I	1413971	8	3			I	1416130	13	4
	I	1433760	26	32			I	1439445	17	11			I	1407977	16	3			I	1419329	9	7		I	1432662	18	1				I	1439632	5	26			I	1416014	17	6			I	1416193	17	8
	I	1434023	22	28			I	1439632	19	21			I	1411420	12	3			I	1421474	5	8		I	1432706	21	1				I	1439676	5	25			I	1416044	13	8			I	1417331	10	4
	I	1434269	23	35			I	1439789	16	13			I	1413025	18	4			I	1421598	7	2		I	1433168	26	1				I	1439789	6	27			I	1416080	10	6			I	1418156	9	6
	I	1435470	40	38			I	1440485	10	4			I	1413971	14	1			I	1422789	13	7		I	1433303	24	2				I	1440485	6	9			I	1416130	17	5			I	1419214	6	5
	I	1436244	14	20			I	1442245	23	10			I	1416014	15	0			I	1422995	6	5		I	1433753	21	6				I	1442245	6	13			I	1416193	16	3			I	1419329	11	6
	I	1436409	20	25			I	1442819	14	10			I	1416044	12	0			I	1423022	5	6		I	1433760	22	6				I	1442819	7	11			I	1417331	17	1			I	1421474	11	8
	I	1436426	19	24			I	1447328	6	1			I	1416080	13	0			I	1423343	13	5		I	1434023	26	3				I	1443835	6	16			I	1418156	10	2			I	1421598	14	4
	I	1436600	10	28			I	1447423	10	1			I	1416130	14	2			I	1424072	10	8		I	1434269	14	3				I	1447328	2	12			I	1419214	8	3			I	1422789	16	4
	I	1437632	14	26			I	1451068	17	7			I	1416193	22	3			I	1427548	11	5		I	1435470	19	1				I	1447423	2	18			I	1419329	7	3			I	1422995	12	1
	I	1438707	21	11			I	1451222	16	7			I	1417331	20	2			I	1428538	13	4		I	1436244	10	1				I	1451068	4	10			I	1421474	10	2			I	1423022	9	2
	I	1439445	25	27			I	1451409	17	6			I	1418156	20	1			I	1429060	13	3		I	1436409	15	1				I	1451222	4	16			I	1421598	7	2			I	1423343	10	6
	I	1439632	23	35			I	1452096	18	11			I	1419214	14	2			I	1431794	11	8		I	1436426	14	1				I	1451409	3	17			I	1422789	13	9			I	1424072	7	2
	I	1439676	13	32			I	1453035	13	8			I	1419329	10	1			I	1432003	13	9		I	1436600	13	2				I	1452096	7	14			I	1422995	17	10			I	1424316	9	1
	I	1439789	18	47			I	1454218	16	12			I	1421474	13	2			I	1432662	13	7		I	1437632	12	1				I	1453035	7	14			I	1423022	19	10			I	1427548	20	7
	I	1440485	8	8			I	1454241	15	8			I	1421598	13	1			I	1432706	19	6		I	1438707	20	0				I	1454218	4	16			I	1423343	12	4			I	1428538	9	4
	I	1442245	18	16			I	1454359	11	7			I	1422789	27	4			I	1433168	9	3		I	1439445	11	1				I	1454241	7	14			I	1424072	14	1			I	1429060	12	4
	I	1442819	18	25			I	1455989	16	8			I	1422995	12	3			I	1433303	7	3		I	1439632	10	3				I	1454359	5	21			I	1424316	14	1			I	1431794	10	7
	I	1443835	32	31			I	1456504	7	5			I	1423022	12	2			I	1433753	6	5		I	1439676	13	4				I	1455989	3	24			I	1427548	21	1			I	1432003	22	5
	I	1447328	21	19			I	1457264	18	5			I	1423343	7	2			I	1433760	6	6		I	1439789	15	1				I	1457264	7	10			I	1428538	14	2			I	1432662	15	12
	I	1447423	28	32			I	1459063	17	4			I	1424072	24	3			I	1434023	6	3		I	1440485	14	0				I	1459063	10	14			I	1429060	11	1			I	1432706	17	10
	I	1451068	47	36			I	1459191	15	11			I	1424316	10	3			I	1434269	8	4		I	1442245	17	3				I	1459191	5	18			I	1431794	15	0			I	1433168	13	4
	I	1451222	31	36			I	1459452	14	3			I	1427548	18	2			I	1435470	13	8		I	1442819	20	1				I	1459452	5	15			I	1432003	17	4			I	1433303	9	2
	I	1451409	36	42			I	1459547	14	10			I	1428538	13	7			I	1436244	10	3		I	1443835	16	3				I	1459547	4	11			I	1432662	14	3			I	1433753	8	4
	I	1452096	26	28			I	1460652	29	12			I	1429060	10	1			I	1436409	15	3		I	1447328	14	1				I	1460652	7	18			I	1432706	18	5			I	1433760	8	4
	I	1453035	24	27			I	1460888	21	12			I	1431794	16	3			I	1436426	11	5		I	1447423	11	2				I	1460888	6	27			I	1433168	10	2			I	1434023	13	2
	I	1454218	35	35			I	1464200	19	11			I	1432003	21	5			I	1436600	8	7		I	1451068	25	0				I	1463479	8	10			I	1433303	4	2			I	1434269	9	4
	I	1454241	37	33			I	1464461	18	16			I	1432662	25	5			I	1437632	8	4		I	1451222	27	0				I	1464200	7	22			I	1434023	6	2			I	1435470	23	4
	I	1454359	42	42			I	1464516	17	18			I	1432706	15	4			I	1438707	7	5		I	1451409	20	2				I	1464461	7	23			I	1434269	6	1			I	1436244	13	2
	I	1455989	24	27			I	1466431	9	3			I	1433168	11	3			I	1439445	9	2		I	1452096	23	4				I	1464516	6	21			I	1435470	30	1			I	1436409	10	6
	I	1457264	25	17			I	1466443	8	4			I	1433303	9	2			I	1439632	10	12		I	1453035	23	1				I	1466431	4	14			I	1436244	20	0			I	1436426	12	4
	I	1459063	24	33			I	1466491	9	11			I	1433753	11	1			I	1439676	13	9		I	1454218	28	2				I	1466443	2	15			I	1436409	12	2			I	1436600	8	4
	I	1459191	33	27			I	1466578	14	13			I	1433760	11	1			I	1439789	4	9		I	1454241	26	2				I	1466491	6	12			I	1436426	13	3			I	1437632	8	1
	I	1459452	31	23			I	1466590	15	12			I	1434023	16	6			I	1440485	4	2		I	1454359	24	1				I	1466578	7	13			I	1436600	6	3			I	1438707	9	7
	I	1459547	25	21			I	1469539	17	9			I	1434269	10	4			I	1442819	7	2		I	1455989	17	2				I	1466590	7	14			I	1437632	7	2			I	1439445	9	4
	I	1460652	32	37			I	1471344	21	7			I	1435470	28	5			I	1443835	19	7		I	1457264	17	2				I	1469539	3	18			I	1438707	8	5			I	1439632	8	6
	I	1460888	30	46			I	1475223	18	4			I	1436244	23	3			I	1447328	10	5		I	1459063	13	1				I	1471344	4	14			I	1439445	8	1			I	1439676	7	8
	I	1463479	23	14			I	1475789	19	6			I	1436426	18	5			I	1447423	7	3		I	1459452	14	1				I	1475223	11	7			I	1439632	2	5			I	1439789	7	4
	I	1464200	35	29			I	1476460	16	4			I	1436600	14	0			I	1451068	14	6		I	1459547	16	1				I	1475789	9	26			I	1439676	4	4			I	1440485	5	3
	I	1464461	36	30			I	1478270	20	6			I	1437632	12	3			I	1451222	12	11		I	1460652	12	1				I	1476460	9	20			I	1439789	4	4			I	1442245	4	2
	I	1464516	31	33			I	1478703	15	5			I	1438707	10	3			I	1451409	23	18		I	1460888	18	2				I	1477482	9	12			I	1440485	7	2			I	1442819	12	7
	I	1466431	29	32			I	1479002	10	6			I	1439445	8	1			I	1452096	12	5		I	1463479	27	1				I	1478270	4	30			I	1442245	5	1			I	1443835	13	9
	I	1466443	32	31			I	1479997	16	9			I	1439632	6	2			I	1453035	11	11		I	1464200	18	2				I	1478703	5	17			I	1442819	13	0			I	1447328	8	6
	I	1466578	35	33			I	1480002	20	7			I	1439676	12	2			I	1454218	6	4		I	1464461	23	3				I	1479002	7	21			I	1443835	21	4			I	1447423	10	5
	I	1466590	35	32			I	1480003	17	9			I	1439789	6	3			I	1454241	7	3		I	1464516	23	4				I	1479997	6	18			I	1447328	16	2			I	1451068	13	10
	I	1469539	19	20			I	1482109	26	3			I	1440485	6	2			I	1454359	3	5		I	1466431	15	0				I	1480002	5	18			I	1447423	12	3			I	1451222	15	7
	I	1471344	26	24			I	1482235	17	4			I	1442819	2	4			I	1455989	10	7		I	1466443	16	0				I	1480003	6	18			I	1451068	18	3			I	1451409	24	9
	I	1475223	21	22			I	1482258	12	3			I	1443835	16	10			I	1456504	5	2		I	1466491	23	0				I	1482109	6	10			I	1451222	27	2			I	1452096	13	7
	I	1475789	34	36			I	1482299	13	4			I	1447328	7	0			I	1457264	8	2		I	1466578	14	1				I	1482235	7	10			I	1451409	30	3			I	1453035	20	6
	I	1476460	18	30			I	1482553	13	0			I	1447423	8	1			I	1459063	8	9		I	1466590	16	1				I	1482258	9	12			I	1452096	16	3			I	1454218	17	3
	I	1477482	29	30			I	1483256	15	10			I	1451068	20	4			I	1459191	10	7		I	1469539	17	0				I	1482299	7	12			I	1453035	27	6			I	1454241	15	2
	I	1478270	25	24			I	1483568	22	7			I	1451222	17	9			I	1459452	4	4		I	1471344	14	0				I	1482553	6	3			I	1454218	11	1			I	1454359	6	3
	I	1478703	15	26			I	1483654	22	7			I	1451409	24	4			I	1459547	5	1		I	1475223	21	0				I	1483256	8	20			I	1454241	14	0			I	1455989	12	5
	I	1479002	34	34			I	1484070	14	8			I	1452096	15	1			I	1460652	9	5		I	1475789	25	2				I	1483568	10	19			I	1454359	10	1			I	1456504	5	7
	I	1479997	29	28			I	1484302	15	11			I	1453035	23	2			I	1460888	16	9		I	1476460	10	1				I	1483654	5	25			I	1455989	12	0			I	1457264	7	3
	I	1480002	30	21			I	1484843	20	6			I	1454218	12	3			I	1463479	3	6		I	1477482	15	2				I	1484070	10	18			I	1456504	11	1			I	1459063	13	6
	I	1480003	28	24			I	1485096	14	10			I	1454241	14	3			I	1464200	14	3		I	1478270	24	1				I	1484302	8	12			I	1457264	6	1			I	1459191	15	7
	I	1482109	35	27			I	1486256	17	4			I	1454359	13	2			I	1464461	7	9		I	1478703	23	3				I	1484843	6	14			I	1459063	13	10			I	1459452	6	4
	I	1482235	29	26			I	1486587	14	4			I	1455989	8	1			I	1464516	11	9		I	1479997	15	0				I	1485096	7	24			I	1459191	17	3			I	1460652	8	5
	I	1482258	30	18			I	1489320	21	14			I	1456504	11	2			I	1466431	10	10		I	1480002	15	0				I	1486256	5	26			I	1460652	11	4			I	1460888	12	3
	I	1482299	36	17			I	1489576	19	5			I	1457264	5	3			I	1466443	10	9		I	1480003	15	0				I	1486587	3	21			I	1460888	14	6			I	1463479	8	1
	I	1482553	27	4			I	1490986	18	7			I	1459063	17	2			I	1466491	13	9		I	1482109	24	1				I	1489320	6	22			I	1463479	12	2			I	1464200	8	4
	I	1483256	31	21			I	1491157	19	9			I	1459191	18	5			I	1466578	13	14		I	1482235	19	0				I	1489576	9	12			I	1464200	11	4			I	1464461	18	1
	I	1483568	28	17			I	1491219	18	6			I	1459452	6	1			I	1466590	12	15		I	1482258	21	1				I	1490986	5	6			I	1464461	11	2			I	1464516	13	2
	I	1483654	23	25			I	1495911	14	6			I	1459547	8	0			I	1469539	4	2		I	1482299	17	0				I	1491157	3	10			I	1464516	13	2			I	1466431	22	5
	I	1484070	28	34			I	1496999	11	6			I	1460652	9	2			I	1471344	10	4		I	1482553	19	0				I	1491219	0	15			I	1466431	12	6			I	1466443	21	8
	I	1484302	33	32			I	1497088	9	4			I	1460888	20	1			I	1475223	6	6		I	1483256	25	1				I	1495911	5	15			I	1466443	12	4			I	1466491	32	5
	I	1484843	22	33			I	1498938	22	9			I	1463479	14	7			I	1475789	12	8		I	1483568	27	3				I	1496999	5	6			I	1466491	16	7			I	1466578	21	6
	I	1485096	26	35			I	1499001	20	9			I	1464200	11	3			I	1476460	10	12		I	1483654	24	3				I	1497088	5	9			I	1466578	14	3			I	1466590	20	6
	I	1486256	26	24			I	1499478	11	2			I	1464461	15	5			I	1477482	16	6		I	1484070	25	2				I	1498938	8	15			I	1466590	14	3			I	1469539	4	3
	I	1486587	32	38			I	1504563	9	3			I	1464516	13	6			I	1478270	11	2		I	1484302	29	2				I	1499001	6	17			I	1469539	5	1			I	1471344	12	6
	I	1489576	24	34			I	1507351	21	10			I	1466431	26	3			I	1478703	16	6		I	1484843	25	1				I	1499478	3	17			I	1471344	21	2			I	1475223	9	4
	I	1490986	28	10			I	1509184	16	7			I	1466443	24	4			I	1479002	25	9		I	1485096	24	1				I	1501105	6	19			I	1475789	12	1			I	1475789	15	7
	I	1491157	25	18			I	1512805	17	4			I	1466491	21	7			I	1479997	7	2		I	1486587	18	2				I	1504563	1	10			I	1476460	11	5			I	1476460	17	2
	I	1491219	28	27			I	1514624	18	11			I	1466578	27	5			I	1480002	7	1		I	1489320	22	4				I	1507351	10	16			I	1477482	11	0			I	1477482	13	3
	I	1496999	11	14			I	1515531	18	9			I	1466590	31	3			I	1480003	8	1		I	1489576	27	4				I	1509184	3	13			I	1478270	15	1			I	1478270	17	5
	I	1497088	10	19			I	1515544	17	11			I	1469539	10	2			I	1482235	5	3		I	1490986	21	2				I	1512805	4	20			I	1478703	27	5			I	1478703	14	7
	I	1498938	30	29			I	1517405	27	13			I	1471344	12	4			I	1482258	7	1		I	1491157	17	0				I	1514624	6	21			I	1479002	23	7			I	1479002	24	6
	I	1499001	27	26			I	1517493	22	10			I	1475223	8	0			I	1482299	6	2		I	1491219	15	0				I	1515531	3	19			I	1479997	8	3			I	1479997	8	2
	I	1499478	31	24			I	1517889	22	8			I	1475789	12	5			I	1482553	11	1		I	1495911	22	2				I	1515544	2	22			I	1480002	10	3			I	1480002	9	2
	I	1501105	27	41			I	1518044	22	4			I	1476460	13	8			I	1483256	10	5		I	1496999	11	0				I	1517405	16	19			I	1480003	9	3			I	1480003	9	2
	I	1504563	22	23			I	1520217	23	11			I	1477482	11	1			I	1483568	5	2		I	1497088	6	1				I	1517493	9	15			I	1482109	10	1			I	1482109	11	3
	I	1507351	25	27			I	1522453	17	4			I	1478270	18	4			I	1483654	5	2		I	1498938	28	3				I	1517729	3	19			I	1482258	6	1			I	1482235	8	3
	I	1509184	10	15			I	1522456	17	4			I	1478703	12	3			I	1484070	4	9		I	1499001	17	1				I	1517889	7	25			I	1482299	5	1			I	1482258	10	2
	I	1512805	24	20			I	1522461	18	4			I	1479002	18	6			I	1484302	7	1		I	1499478	16	0				I	1518044	10	25			I	1482553	16	0			I	1482299	7	1
	I	1514624	28	36			I	1524353	22	9			I	1479997	5	4			I	1484843	15	13		I	1501105	13	3				I	1520217	7	7			I	1483256	11	0			I	1482553	12	1
	I	1515531	20	26			I	1524356	23	8			I	1480002	5	3			I	1485096	16	5		I	1504563	8	0				I	1522453	4	11			I	1483568	7	1			I	1483256	7	4
	I	1515544	19	26			I	1525982	12	11			I	1480003	6	3			I	1486256	11	7		I	1507351	17	0				I	1522456	4	10			I	1483654	4	3			I	1483654	9	2
	I	1517405	25	36			I	1526035	14	10			I	1482109	9	1			I	1486587	13	6		I	1509184	11	2				I	1522461	4	9			I	1484070	10	0			I	1484070	9	4
	I	1517493	26	28			I	1526063	17	8			I	1482235	9	4			I	1489320	11	5		I	1512805	20	3				I	1524340	7	13			I	1484302	6	1			I	1484302	8	6
	I	1517729	26	39			I	1526127	11	10			I	1482258	11	4			I	1489576	14	4		I	1514624	24	0				I	1524353	9	12			I	1484843	23	5			I	1484843	16	8
	I	1517889	42	29			I	1528978	24	11			I	1482299	8	3			I	1490986	14	2		I	1515531	14	5				I	1524356	9	13			I	1485096	13	2			I	1485096	15	4
	I	1518044	34	32			I	1529135	16	14			I	1482553	15	0			I	1491157	7	8		I	1515544	17	4				I	1525982	6	21			I	1486256	9	1			I	1486256	10	1
	I	1520217	30	22			I	1529216	14	14			I	1483256	16	1			I	1491219	8	6		I	1517405	34	1				I	1526035	4	21			I	1486587	18	3			I	1486587	16	4
	I	1522453	25	15			I	1529222	11	14			I	1483568	6	3			I	1495911	4	10		I	1517493	25	2				I	1526063	5	17			I	1489320	9	5			I	1489320	11	6
	I	1522456	23	13			I	1533064	12	9			I	1483654	7	3			I	1496999	6	1		I	1517729	22	1				I	1526127	6	12			I	1489576	6	3			I	1489576	10	4
	I	1522461	25	13			I	1533722	25	5			I	1484070	15	3			I	1497088	8	3		I	1517889	22	1				I	1528978	8	23			I	1490986	11	3			I	1490986	11	0
	I	1524340	32	20			I	1533826	19	4			I	1484302	6	2			I	1498938	14	8		I	1518044	25	0				I	1529135	8	21			I	1491157	10	5			I	1491157	8	3
	I	1524353	32	22			I	1533827	18	4			I	1484843	22	5			I	1499001	13	8		I	1520217	16	0				I	1529216	6	16			I	1491219	8	3			I	1491219	6	6
	I	1524356	32	22			I	1534299	17	3			I	1485096	18	4			I	1499478	12	3		I	1522453	23	0				I	1529222	5	17			I	1495911	5	7			I	1495911	9	3
	I	1525982	27	37			I	1536288	19	5			I	1486256	6	0			I	1501105	16	15		I	1522456	25	0				I	1533722	10	8			I	1496999	7	1			I	1496999	6	2
	I	1526035	30	34			I	1537385	14	9			I	1486587	14	1			I	1504563	16	9		I	1522461	23	0				I	1533826	8	22			I	1497088	10	2			I	1497088	9	4
	I	1526063	34	27			I	1537428	19	8			I	1489320	9	3			I	1507351	9	8		I	1524340	22	1				I	1533827	8	23			I	1498938	12	2			I	1498938	16	7
	I	1526127	32	25			I	1537481	20	11			I	1489576	16	2			I	1509184	6	5		I	1524353	22	1				I	1534299	5	9			I	1499001	21	0			I	1499001	23	10
	I	1528978	28	23			I	1537566	25	16			I	1490986	10	0			I	1512805	7	5		I	1524356	25	1				I	1536288	11	17			I	1499478	19	1			I	1499478	11	8
	I	1529135	18	25			I	1539017	25	13			I	1491157	6	0			I	1514624	10	6		I	1525982	22	2				I	1537385	9	27			I	1501105	14	5			I	1501105	13	4
	I	1529216	28	19			I	1541270	20	11			I	1491219	9	0			I	1515531	10	4		I	1526035	17	1				I	1537481	9	18			I	1504563	15	6			I	1504563	14	4
	I	1529222	26	17			I	1541745	22	13			I	1495911	11	7			I	1515544	8	2		I	1526127	16	2				I	1537566	10	22			I	1507351	12	3			I	1507351	9	2
	I	1533064	27	28			I	1543403	20	8			I	1496999	8	0			I	1517405	6	4		I	1528978	24	1				I	1539017	6	14			I	1509184	6	1			I	1509184	6	2
	I	1533722	37	27			I	1547412	19	3			I	1497088	11	0			I	1517493	12	6		I	1529216	29	2				I	1541270	3	15			I	1512805	13	5			I	1512805	18	1
	I	1533826	43	22			I	1548566	19	8			I	1498938	16	4			I	1517729	25	12		I	1529222	27	2				I	1541745	5	19			I	1514624	8	4			I	1514624	9	4
	I	1533827	41	24			I	1549341	8	7			I	1499001	29	3			I	1517889	31	12		I	1533064	18	0				I	1543403	7	21			I	1515531	13	1			I	1515531	19	2
	I	1534299	26	14			I	1550614	20	7			I	1499478	19	5			I	1518044	23	7		I	1533826	16	1				I	1547412	7	12			I	1515544	13	2			I	1515544	17	0
	I	1536288	43	32			I	1554672	16	6			I	1501105	23	0			I	1520217	8	13		I	1533827	14	1				I	1548566	7	33			I	1517405	12	4			I	1517405	15	4
	I	1537385	38	36			I	1554724	11	8			I	1504563	13	4			I	1522453	14	4		I	1534299	15	2				I	1549341	2	11			I	1517493	13	4			I	1517493	19	3
	I	1537428	41	40			I	1554725	13	10			I	1507351	15	6			I	1522456	14	4		I	1536288	17	3				I	1550614	7	11			I	1517729	22	8			I	1517729	23	6
	I	1537481	36	45			I	1554967	11	5			I	1509184	8	1			I	1522461	11	4		I	1537385	23	0				I	1554639	8	17			I	1517889	19	4			I	1517889	18	4
	I	1537566	35	34			I	1556392	20	8			I	1512805	15	5			I	1524340	12	4		I	1537428	26	1				I	1554672	9	14			I	1518044	23	4			I	1518044	16	5
	I	1539017	22	36			I	1557698	15	4			I	1514624	13	3			I	1524353	13	5		I	1537481	20	3				I	1554724	8	13			I	1520217	7	3			I	1520217	10	5
	I	1541270	31	16			I	1557794	12	7			I	1515531	10	0			I	1524356	13	6		I	1537566	30	2				I	1554725	9	14			I	1522453	20	3			I	1522453	14	2
	I	1541745	27	33			I	1558064	13	11			I	1515544	8	1			I	1525982	7	3		I	1539017	26	4				I	1554967	10	12			I	1522456	21	2			I	1522456	15	2
	I	1547412	22	23			I	1558968	15	9			I	1517405	9	3			I	1526035	8	7		I	1541270	19	1				I	1556392	6	20			I	1522461	18	2			I	1522461	15	2
	I	1548566	34	33			I	1562795	14	4			I	1517493	17	1			I	1526063	8	7		I	1541745	16	1				I	1557698	3	13			I	1524340	12	4			I	1524340	21	7
	I	1549341	19	27			I	1563140	23	3			I	1517729	21	0			I	1526127	6	5		I	1543403	29	1				I	1557794	3	12			I	1524353	11	5			I	1524353	20	8
	I	1550614	27	28			I	1563426	15	8			I	1517889	25	5			I	1528978	6	3		I	1547412	20	0				I	1558064	4	14			I	1524356	11	4			I	1524356	20	8
	I	1554639	34	25			I	1564213	16	5			I	1518044	22	7			I	1529135	5	6		I	1548566	22	2				I	1558968	9	24			I	1525982	7	2			I	1525982	4	2
	I	1554672	36	24			I	1564232	16	7			I	1520217	19	3			I	1529216	10	5		I	1549341	10	2				I	1562795	6	12			I	1526035	7	0			I	1526035	7	4
	I	1554724	34	22			I	1565217	17	6			I	1522453	19	1			I	1529222	11	5		I	1550614	18	2				I	1563140	6	22			I	1526063	9	0			I	1526063	9	4
	I	1554725	32	22			I	1565390	19	8			I	1522456	19	1			I	1533064	15	2		I	1554639	19	1				I	1563426	8	21			I	1528978	8	4			I	1526127	5	1
	I	1554967	33	35			I	1565393	16	7			I	1522461	18	1			I	1533722	13	7		I	1554672	19	3				I	1564213	5	15			I	1529135	7	3			I	1528978	9	1
	I	1556392	15	20			I	1565467	16	9			I	1524340	29	3			I	1533826	6	5		I	1554724	18	1				I	1564232	3	14			I	1529216	8	1			I	1529135	7	2
	I	1557698	29	35			I	1567753	11	3			I	1524353	28	3			I	1533827	6	5		I	1554725	19	1				I	1565217	4	18			I	1529222	10	1			I	1529216	12	1
	I	1557794	33	33			I	1570655	17	4			I	1524356	28	3			I	1534299	7	3		I	1554967	11	0				I	1565390	1	20			I	1533064	15	4			I	1529222	11	0
	I	1558064	27	33			I	1570689	18	4			I	1526063	4	3			I	1536288	15	11		I	1556392	14	3				I	1565393	1	21			I	1533722	9	1			I	1533064	13	8
	I	1558968	33	33			I	1570831	17	4			I	1526127	5	1			I	1537385	6	8		I	1557698	27	2				I	1565467	2	19			I	1533826	13	2			I	1533722	20	4
	I	1562795	23	28			I	1571829	14	11			I	1528978	13	3			I	1537428	8	10		I	1557794	18	1				I	1567753	7	14			I	1533827	13	2			I	1533826	7	3
	I	1563140	28	41			I	1572258	22	6			I	1529135	6	2			I	1537481	7	6		I	1558064	17	1				I	1570655	5	24			I	1534299	8	0			I	1533827	7	3
	I	1563426	39	37			I	1574105	19	14			I	1529216	5	2			I	1537566	2	11		I	1558968	22	1				I	1570689	7	20			I	1536288	12	3			I	1534299	7	3
	I	1564213	37	31			I	1575532	14	2			I	1529222	6	2			I	1539017	10	7		I	1562795	22	0				I	1570831	6	19			I	1537385	15	2			I	1536288	11	7
	I	1564232	30	30			I	1575836	18	8			I	1533064	13	4			I	1541270	2	4		I	1563140	16	3				I	1571829	5	25			I	1537428	20	3			I	1537385	15	5
	I	1565217	22	32			I	1575865	19	7			I	1533722	21	5			I	1541745	10	2		I	1563426	24	3				I	1572258	10	16			I	1537481	19	1			I	1537428	13	4
	I	1565390	19	18			I	1578624	28	8			I	1533826	12	4			I	1543403	13	10		I	1564213	20	1				I	1574105	9	21			I	1537566	10	1			I	1537481	10	2
	I	1565393	15	20			I	1578642	28	12			I	1533827	12	4			I	1547412	12	4		I	1564232	20	1				I	1575532	4	10			I	1539017	15	1			I	1537566	10	4
	I	1565467	15	16			I	1579863	12	7			I	1534299	6	1			I	1548566	10	6		I	1565217	17	1				I	1575836	6	11			I	1541270	9	1			I	1541745	11	1
	I	1567753	25	26			I	1581196	22	11			I	1536288	19	5			I	1549341	4	3		I	1565390	8	1				I	1575865	6	9			I	1541745	8	2			I	1543403	9	8
	I	1570655	21	14			I	1581808	14	6			I	1537385	18	6			I	1550614	13	12		I	1565393	10	0				I	1578624	6	15			I	1543403	14	6			I	1547412	6	1
	I	1570689	24	17			I	1582134	6	6			I	1537428	20	5			I	1554639	11	2		I	1565467	14	0				I	1578642	5	19			I	1547412	7	1			I	1548566	12	6
	I	1570831	21	18			I	1582387	7	1			I	1537481	17	0			I	1554672	11	4		I	1567753	17	0				I	1579863	6	13			I	1548566	18	2			I	1549341	2	8
	I	1571829	30	34			I	1583086	17	6			I	1537566	10	2			I	1554724	14	6		I	1570655	12	0				I	1581196	8	11			I	1549341	9	1			I	1550614	16	9
	I	1572258	33	34			I	1583094	16	2			I	1539017	12	3			I	1554725	14	6		I	1570689	13	0				I	1581808	4	17			I	1550614	17	7			I	1554639	11	10
	I	1574105	26	33			I	1583100	15	2			I	1541270	6	0			I	1554967	13	4		I	1570831	23	1				I	1582134	3	7			I	1554639	15	4			I	1554672	9	8
	I	1575532	18	20			I	1583155	16	4			I	1541745	12	2			I	1557698	24	12		I	1571829	26	0				I	1582141	5	9			I	1554672	15	6			I	1554724	7	4
	I	1575836	24	22			I	1583199	15	4			I	1543403	14	5			I	1557794	14	4		I	1572258	24	5				I	1583086	2	11			I	1554724	19	3			I	1554725	7	4
	I	1575865	20	19			I	1583307	16	10			I	1547412	13	2			I	1558064	9	6		I	1574105	15	2				I	1583094	2	9			I	1554725	19	3			I	1554967	15	4
	I	1578642	20	34			I	1583361	12	6			I	1548566	20	7			I	1558968	4	3		I	1575532	13	1				I	1583100	2	12			I	1554967	19	4			I	1556392	14	3
	I	1579863	32	18			I	1583370	13	5			I	1549341	9	0			I	1562795	12	6		I	1575836	13	2				I	1583199	4	8			I	1556392	10	0			I	1557698	14	4
	I	1581196	22	37			I	1585381	10	8			I	1550614	19	6			I	1563140	17	5		I	1575865	12	2				I	1583307	7	13			I	1557698	14	3			I	1557794	9	5
	I	1581808	26	38			I	1586897	20	7			I	1554639	27	3			I	1563426	4	7		I	1578624	29	4				I	1583361	7	13			I	1557794	18	3			I	1558968	5	1
	I	1582134	7	17			I	1586901	20	7			I	1554672	23	4			I	1564213	24	15		I	1578642	29	4				I	1583370	8	13			I	1558064	9	4			I	1562795	18	2
	I	1582141	6	17			I	1586919	21	6			I	1554724	14	2			I	1564232	26	14		I	1579863	15	1				I	1585381	2	9			I	1558968	8	3			I	1563140	12	5
	I	1582387	18	10			I	1586928	19	5			I	1554725	14	2			I	1565217	7	6		I	1581196	23	1				I	1586901	6	14			I	1562795	23	10			I	1563426	13	3
	I	1583086	43	18			I	1586997	21	5			I	1554967	12	1			I	1565390	5	8		I	1581808	18	2				I	1586919	7	13			I	1563140	11	2			I	1564213	17	9
	I	1583094	43	15			I	1587001	20	5			I	1556392	17	1			I	1565393	5	7		I	1582134	10	1				I	1586928	7	13			I	1563426	19	1			I	1564232	17	8
	I	1583100	38	13			I	1587117	21	5			I	1557698	15	5			I	1567753	7	4		I	1582141	12	1				I	1586997	6	9			I	1564213	11	7			I	1565217	11	4
	I	1583155	30	15			I	1588551	14	11			I	1557794	14	6			I	1570689	14	1		I	1583086	20	0				I	1587001	6	11			I	1564232	14	6			I	1565390	7	8
	I	1583199	43	16			I	1588561	16	9			I	1558064	13	0			I	1570831	9	2		I	1583094	19	0				I	1587117	10	19			I	1565217	6	0			I	1565393	7	8
	I	1583307	34	33			I	1588590	16	9			I	1562795	22	3			I	1571829	14	7		I	1583100	18	0				I	1588551	3	19			I	1565390	5	2			I	1565467	9	7
	I	1583361	33	35			I	1588602	17	8			I	1563140	10	6			I	1572258	11	6		I	1583155	17	1				I	1588561	3	17			I	1565393	6	2			I	1567753	5	6
	I	1583370	35	36			I	1588855	25	14			I	1563426	9	7			I	1574105	4	4		I	1583199	15	1				I	1588590	3	16			I	1565467	12	3			I	1570655	19	5
	I	1585381	12	22			I	1589549	25	10			I	1564213	20	4			I	1575532	17	0		I	1583307	14	5				I	1588602	3	18			I	1567753	9	0			I	1570689	14	3
	I	1586919	28	21			I	1590007	19	7			I	1564232	27	3			I	1575836	8	2		I	1583361	16	4				I	1588855	7	25			I	1570655	16	6			I	1570831	13	0
	I	1586928	24	22			I	1590046	16	8			I	1565217	8	2			I	1575865	9	1		I	1583370	13	4				I	1589549	3	20			I	1570689	17	4			I	1571829	9	3
	I	1587001	36	12			I	1590071	18	8			I	1565390	6	6			I	1578624	8	0		I	1585381	6	2				I	1590007	8	17			I	1570831	10	1			I	1572258	11	5
	I	1587117	32	21			I	1591017	10	5			I	1565393	6	6			I	1578642	7	1		I	1586901	27	2				I	1590046	6	22			I	1571829	9	2			I	1574105	7	2
	I	1588551	34	30			I	1593447	22	7			I	1565467	4	2			I	1579863	16	4		I	1586919	30	1				I	1590071	7	19			I	1572258	10	0			I	1575532	4	2
	I	1588561	35	27			I	1593479	18	6			I	1567753	6	2			I	1581196	13	2		I	1586928	27	1				I	1591017	5	12			I	1574105	10	2			I	1575836	7	2
	I	1588590	36	25			I	1594717	22	9			I	1570655	21	4			I	1581808	19	1		I	1586997	21	1				I	1593447	12	21			I	1575532	8	2			I	1575865	6	3
	I	1588602	33	29			I	1595180	20	12			I	1570689	15	3			I	1582134	13	1		I	1587001	18	1				I	1593479	12	17			I	1575836	6	2			I	1578624	7	1
	I	1588855	24	26			I	1595248	24	12			I	1570831	12	2			I	1582141	13	1		I	1587117	12	1				I	1594717	7	16			I	1575865	6	2			I	1578642	5	2
	I	1589549	25	37			I	1596360	16	6			I	1571829	8	3			I	1582387	9	1		I	1588551	27	2				I	1595180	7	18			I	1578624	6	1			I	1579863	15	2
	I	1590007	20	25			I	1598869	13	5			I	1572258	14	5			I	1583086	9	2		I	1588561	29	2				I	1595248	6	19			I	1578642	5	1			I	1581196	7	1
	I	1590046	19	25			I	1600451	20	11			I	1574105	6	1			I	1583094	9	1		I	1588590	30	2				I	1596360	5	21			I	1579863	13	6			I	1581808	13	7
	I	1590071	23	24			I	1600696	17	11			I	1575532	14	0			I	1583100	12	1		I	1588602	23	2				I	1598869	3	11			I	1581196	11	0			I	1582134	8	6
	I	1591017	15	31			I	1600867	11	14			I	1575836	13	1			I	1583155	19	1		I	1588855	23	2				I	1600451	8	20			I	1581808	12	2			I	1582141	8	6
	I	1593447	30	18			I	1601017	15	12			I	1575865	9	2			I	1583199	18	0		I	1589549	25	2				I	1600696	8	23			I	1582134	8	2			I	1582387	4	6
	I	1593479	27	19			I	1601130	16	13			I	1578624	5	3			I	1583307	15	4		I	1590007	14	3				I	1600867	6	27			I	1582141	7	2			I	1583086	7	5
	I	1594717	31	29			I	1601147	20	12			I	1578642	6	3			I	1583361	21	3		I	1590046	13	4				I	1601017	3	27			I	1582387	6	1			I	1583094	8	6
	I	1595180	26	37			I	1601965	20	5			I	1579863	14	0			I	1583370	22	2		I	1590071	13	2				I	1601130	7	25			I	1583086	7	4			I	1583100	8	4
	I	1595248	36	31			I	1602593	13	4			I	1581196	11	0			I	1585381	7	1		I	1591017	18	2				I	1601147	7	25			I	1583094	7	1			I	1583155	9	2
	I	1596360	27	26			I	1605098	11	4			I	1581808	23	3			I	1586897	10	1		I	1593447	28	0				I	1601965	7	20			I	1583100	8	1			I	1583199	12	0
	I	1598869	30	32			I	1606208	15	5			I	1582134	7	1			I	1586901	9	1		I	1593479	27	0				I	1602593	5	8			I	1583155	13	0			I	1583307	7	3
	I	1600451	26	34			I	1606251	14	6			I	1582141	7	1			I	1586919	10	1		I	1594717	21	0				I	1603801	8	18			I	1583199	11	0			I	1583361	9	3
	I	1600696	31	50			I	1606457	17	5			I	1582387	11	4			I	1586928	9	0		I	1595180	14	2				I	1604842	4	14			I	1583307	17	4			I	1583370	9	3
	I	1600867	27	40			I	1606736	15	1			I	1583086	15	2			I	1586997	9	2		I	1595248	18	1				I	1605098	2	9			I	1583361	13	3			I	1585381	10	3
	I	1601017	25	47			I	1608108	16	9			I	1583094	15	2			I	1587001	9	2		I	1596360	16	0				I	1606208	4	21			I	1583370	13	5			I	1586897	10	3
	I	1601130	22	38			I	1608144	13	11			I	1583100	18	2			I	1587117	10	2		I	1598869	20	0				I	1606251	5	16			I	1585381	8	3			I	1586901	10	3
	I	1601147	25	40			I	1608145	12	9			I	1583155	15	0			I	1588551	12	1		I	1600451	24	0				I	1606457	3	16			I	1586897	9	2			I	1586919	11	4
	I	1601965	25	27			I	1608593	20	7			I	1583199	12	0			I	1588561	13	1		I	1600696	19	0				I	1606736	2	13			I	1586901	8	2			I	1586928	12	4
	I	1602593	28	21			I	1608765	20	12			I	1583307	19	1			I	1588590	13	0		I	1600867	23	2				I	1608108	7	13			I	1586919	10	2			I	1586997	11	3
	I	1603801	13	23			I	1609799	20	5			I	1583361	21	5			I	1588602	12	0		I	1601017	21	0				I	1608144	5	9			I	1586928	11	2			I	1587001	12	3
	I	1604842	29	24			I	1610434	14	10			I	1583370	22	6			I	1588855	17	6		I	1601130	25	3				I	1608145	5	9			I	1586997	13	1			I	1587117	19	10
	I	1605098	18	24			I	1610694	11	6			I	1585381	7	1			I	1589549	8	3		I	1601147	28	2				I	1608593	7	14			I	1587001	14	1			I	1588551	21	2
	I	1606208	35	21			I	1610703	11	6			I	1586897	12	1			I	1590007	10	1		I	1602593	15	3				I	1608765	5	21			I	1587117	20	6			I	1588561	18	2
	I	1606251	38	22			I	1610975	13	4			I	1586901	12	1			I	1590046	13	3		I	1603801	19	1				I	1609799	9	25			I	1588551	9	3			I	1588590	22	4
	I	1606457	32	19			I	1610986	14	5			I	1586919	13	2			I	1590071	16	3		I	1604842	20	0				I	1610434	4	21			I	1588561	7	3			I	1588602	21	5
	I	1606736	27	28			I	1611051	7	7			I	1586928	12	2			I	1591017	7	6		I	1605098	19	0				I	1610694	6	14			I	1588590	7	3			I	1588855	15	4
	I	1608108	30	24			I	1612296	16	6			I	1586997	7	1			I	1593447	10	3		I	1606208	25	2				I	1610703	6	15			I	1588602	12	2			I	1589549	8	3
	I	1608144	29	28			I	1615172	19	15			I	1587001	7	2			I	1593479	10	2		I	1606457	15	0				I	1610975	5	12			I	1588855	21	0			I	1590007	12	6
	I	1608145	30	27			I	1615178	20	13			I	1587117	18	2			I	1594717	19	1		I	1606736	23	0				I	1610986	3	13			I	1589549	7	5			I	1590046	11	9
	I	1608593	21	28			I	1615180	22	12			I	1588551	12	2			I	1595180	18	2		I	1608108	15	1				I	1611051	6	11			I	1590007	16	3			I	1590071	12	8
	I	1608765	23	39			I	1616116	18	12			I	1588561	10	3			I	1595248	11	2		I	1608144	12	0				I	1612296	6	18			I	1590046	21	2			I	1591017	5	5
	I	1609799	18	30			I	1620860	19	6			I	1588590	12	2			I	1596360	10	1		I	1608145	12	0				I	1615172	12	17			I	1590071	19	2			I	1593447	12	11
	I	1610434	33	27			I	1620949	13	1			I	1588602	15	1			I	1598869	14	4		I	1608593	10	1				I	1615178	11	17			I	1593447	12	2			I	1593479	14	11
	I	1610694	24	18			I	1621327	12	4			I	1588855	9	0			I	1600451	9	1		I	1608765	20	3				I	1615180	12	16			I	1593479	12	6			I	1594717	14	4
	I	1610703	23	18			I	1621356	10	2			I	1589549	10	3			I	1600696	16	2		I	1609799	29	2				I	1616116	4	25			I	1594717	12	3			I	1595180	17	2
	I	1610975	26	30			I	1622635	7	5			I	1590007	9	1			I	1600867	13	3		I	1610434	20	1				I	1620860	10	7			I	1595180	16	3			I	1595248	11	5
	I	1610986	26	27			I	1624199	24	7			I	1590046	11	1			I	1601017	11	8		I	1610694	13	0				I	1620949	3	5			I	1595248	15	3			I	1596360	9	4
	I	1611051	24	26			I	1624241	21	8			I	1590071	8	2			I	1601130	14	2		I	1610703	15	0				I	1621327	3	6			I	1596360	15	6			I	1598869	12	6
	I	1612296	15	23			I	1624599	15	7			I	1591017	9	1			I	1601147	14	6		I	1610975	21	4				I	1622635	2	7			I	1598869	11	2			I	1600451	9	5
	I	1615172	22	25			I	1626805	12	7			I	1593447	17	2			I	1601965	17	3		I	1610986	21	3				I	1624199	8	11			I	1600451	7	1			I	1600696	16	2
	I	1615178	20	25			I	1627709	20	5			I	1593479	17	3			I	1602593	11	0		I	1612296	9	1				I	1624241	6	12			I	1600696	10	1			I	1600867	13	4
	I	1615180	25	22			I	1628515	17	9			I	1594717	21	1			I	1603801	14	2		I	1615172	14	1				I	1624599	8	18			I	1600867	12	3			I	1601017	13	5
	I	1616116	12	19			I	1628741	21	10			I	1595180	15	2			I	1604842	23	4		I	1615180	16	1				I	1626805	3	13			I	1601017	10	1			I	1601130	11	7
	I	1620860	18	21			I	1630803	20	10			I	1595248	9	4			I	1605098	14	4		I	1616116	14	3				I	1627709	2	19			I	1601130	12	3			I	1601147	7	8
	I	1620949	13	18			I	1634202	17	8			I	1596360	13	4			I	1606208	13	1		I	1620860	22	2				I	1627945	7	24			I	1601147	13	4			I	1601965	13	7
	I	1621327	12	19			I	1635398	25	9			I	1598869	15	1			I	1606251	12	4		I	1620949	18	2				I	1628515	3	15			I	1601965	19	6			I	1602593	7	6
	I	1621356	14	18			I	1636767	21	9			I	1600451	11	5			I	1606457	12	6		I	1621327	11	1				I	1629498	4	17			I	1602593	13	2			I	1603801	12	6
	I	1622635	24	19			I	1636770	20	9			I	1600696	10	2			I	1606736	17	3		I	1622635	8	0				I	1630803	4	22			I	1603801	10	1			I	1604842	15	9
	I	1624199	21	24			I	1637247	22	7			I	1600867	16	5			I	1608108	24	3		I	1624199	15	0				I	1634202	6	14			I	1604842	9	5			I	1605098	7	11
	I	1624241	23	26			I	1638515	25	7			I	1601017	19	6			I	1608144	27	2		I	1624241	14	0				I	1635398	4	26			I	1605098	14	2			I	1606208	16	7
	I	1624599	22	19			I	1640029	20	8			I	1601130	15	2			I	1608145	27	2		I	1624599	16	2				I	1636767	10	22			I	1606208	15	4			I	1606251	18	6
	I	1626805	25	22			I	1640195	18	6			I	1601147	12	4			I	1608593	16	4		I	1627709	16	1				I	1636770	9	22			I	1606251	13	5			I	1606457	17	5
	I	1627709	18	29			I	1640743	11	2			I	1601965	19	4			I	1608765	11	2		I	1627945	20	4				I	1636823	9	23			I	1606457	12	4			I	1606736	17	10
	I	1627945	16	25			I	1647221	13	8			I	1602593	15	1			I	1609799	21	6		I	1628515	18	1				I	1637247	10	22			I	1606736	12	0			I	1608108	11	8
	I	1628515	28	35			I	1649292	15	3			I	1603801	11	2			I	1610434	26	4		I	1628741	22	1				I	1638515	7	23			I	1608108	16	8			I	1608144	13	7
	I	1628741	20	31			I	1649296	16	4			I	1604842	26	3			I	1610694	20	2		I	1629498	8	0				I	1640029	8	20			I	1608144	20	4			I	1608145	13	7
	I	1629498	21	23			I	1649397	14	6			I	1605098	9	5			I	1610703	26	3		I	1630803	21	1				I	1640195	9	19			I	1608145	20	4			I	1608593	18	5
	I	1630803	25	34			I	1649783	16	10			I	1606208	21	3			I	1610975	24	4		I	1634202	22	0				I	1640743	5	20			I	1608593	16	3			I	1608765	11	3
	I	1634202	21	30			I	1649959	17	14			I	1606251	16	5			I	1610986	23	4		I	1635398	19	1				I	1647221	5	20			I	1608765	20	3			I	1609799	17	5
	I	1635398	27	33			I	1651849	16	7			I	1606457	15	2			I	1611051	17	2		I	1636767	23	1				I	1649292	4	14			I	1609799	13	2			I	1610434	19	2
	I	1636767	28	45			I	1652730	22	10			I	1606736	12	2			I	1612296	8	2		I	1636770	23	1				I	1649296	4	15			I	1610434	15	6			I	1610694	14	5
	I	1636770	28	45			I	1653135	20	13			I	1608108	12	2			I	1615172	5	1		I	1636823	16	1				I	1649397	2	10			I	1610694	23	11			I	1610703	16	5
	I	1636823	32	34			I	1653147	18	10			I	1608144	16	1			I	1615178	5	1		I	1637247	18	0				I	1649783	6	15			I	1610703	17	11			I	1610975	18	7
	I	1637247	29	34			I	1653198	12	9			I	1608145	15	1			I	1615180	5	1		I	1638515	26	2				I	1649959	5	18			I	1610975	20	5			I	1610986	17	8
	I	1638515	27	39			I	1653520	16	10			I	1608593	14	1			I	1616116	20	1		I	1640029	18	3				I	1651849	6	25			I	1610986	21	4			I	1611051	10	4
	I	1640029	25	39			I	1653526	16	10			I	1608765	13	1			I	1620860	7	1		I	1640195	19	2				I	1652730	7	21			I	1611051	15	4			I	1612296	2	5
	I	1640195	37	27			I	1654081	16	6			I	1609799	18	4			I	1620949	11	1		I	1640743	19	0				I	1653135	5	13			I	1612296	9	1			I	1616116	8	3
	I	1640743	31	38			I	1654403	20	6			I	1610434	20	3			I	1621327	8	0		I	1647221	9	2				I	1653147	5	14			I	1615172	5	5			I	1620860	4	2
	I	1647221	12	38			I	1654749	10	8			I	1610694	18	5			I	1621356	12	0		I	1649292	12	1				I	1653198	6	10			I	1615178	5	5			I	1620949	5	2
	I	1649292	11	33			I	1655708	22	9			I	1610703	18	5			I	1622635	17	2		I	1649296	12	1				I	1653520	6	13			I	1615180	5	5			I	1622635	7	3
	I	1649296	12	37			I	1657526	29	12			I	1610975	20	2			I	1624199	13	2		I	1649397	10	2				I	1653526	5	17			I	1616116	12	1			I	1624199	5	3
	I	1649397	29	37			I	1657899	19	8			I	1610986	22	2			I	1624241	13	2		I	1649959	20	2				I	1654081	8	28			I	1620860	4	3			I	1624241	5	2
	I	1649783	21	40			I	1657940	21	8			I	1611051	18	3			I	1626805	13	0		I	1651849	17	1				I	1654403	6	22			I	1621327	7	0			I	1626805	9	1
	I	1649959	19	34			I	1658195	17	6			I	1612296	10	1			I	1627709	17	0		I	1652730	24	3				I	1654749	8	20			I	1621356	8	2			I	1627709	8	5
	I	1651849	37	32			I	1666359	14	4			I	1615172	8	2			I	1627945	12	2		I	1653135	23	1				I	1655708	7	26			I	1622635	9	5			I	1627945	13	5
	I	1652730	26	42			I	1666416	16	4			I	1615178	6	2			I	1628515	13	2		I	1653198	17	2				I	1657526	16	30			I	1624199	7	1			I	1628515	21	6
	I	1653135	23	35			I	1666618	20	15			I	1615180	7	2			I	1628741	15	3		I	1653520	28	2				I	1657899	14	11			I	1624241	6	3			I	1628741	10	3
	I	1653147	21	32			I	1667061	27	7			I	1616116	9	4			I	1629498	16	3		I	1653526	28	3				I	1657940	16	15			I	1626805	12	1			I	1629498	10	3
	I	1653198	24	25			I	1667091	24	6			I	1620860	7	1			I	1630803	13	6		I	1654081	27	4				I	1658195	7	17			I	1627709	7	2			I	1630803	13	6
	I	1653520	28	37			I	1667276	20	7			I	1620949	4	2			I	1635398	10	0		I	1654403	20	3				I	1663288	7	20			I	1627945	9	1			I	1634202	10	0
	I	1653526	27	38			I	1667280	19	9			I	1621327	6	1			I	1636767	9	0		I	1654749	23	3				I	1666359	9	17			I	1628515	9	1			I	1635398	7	3
	I	1654081	38	50			I	1668127	17	5			I	1621356	9	1			I	1636770	9	0		I	1655708	23	6				I	1666416	10	18			I	1628741	11	3			I	1636767	14	6
	I	1654403	31	34			I	1670812	19	7			I	1622635	10	3			I	1636823	10	1		I	1657526	28	3				I	1666618	7	20			I	1629498	15	2			I	1636770	14	6
	I	1654749	33	28			I	1673033	8	5			I	1624199	10	1			I	1637247	9	2		I	1657899	28	2				I	1667061	5	20			I	1630803	14	4			I	1636823	11	3
	I	1655708	35	33			I	1673060	10	5			I	1624241	10	1			I	1638515	36	0		I	1657940	25	3				I	1667091	6	23			I	1634202	14	0			I	1637247	5	1
	I	1657526	29	37			I	1673141	10	6			I	1626805	19	3			I	1640029	22	4		I	1658195	17	1				I	1667276	5	18			I	1635398	7	0			I	1638515	28	4
	I	1657899	27	39			I	1676304	11	12			I	1627709	10	2			I	1640195	13	2		I	1663288	17	3				I	1667280	5	19			I	1636767	5	2			I	1640029	11	7
	I	1657940	22	35			I	1679282	15	10			I	1627945	9	7			I	1640743	29	1		I	1666359	15	0				I	1668127	9	20			I	1636770	5	2			I	1640195	7	4
	I	1658195	24	35			I	1679735	13	10			I	1628515	11	2			I	1647221	22	2		I	1666416	21	0				I	1670812	8	16			I	1636823	8	1			I	1640743	13	8
	I	1663288	37	26			I	1679786	12	11			I	1628741	17	2			I	1649292	24	1		I	1666618	23	1				I	1673033	3	20			I	1637247	12	0			I	1647221	16	9
	I	1666359	24	23			I	1680874	12	9			I	1629498	15	2			I	1649296	21	1		I	1667061	27	3				I	1673141	5	21			I	1638515	19	5			I	1649292	18	5
	I	1666416	31	24			I	1683248	9	10			I	1630803	13	2			I	1649397	22	0		I	1667091	23	4				I	1676304	3	20			I	1640029	11	5			I	1649296	16	5
	I	1666618	34	29			I	1683512	9	5			I	1634202	9	2			I	1649783	22	2		I	1667276	26	1				I	1679282	7	20			I	1640195	10	3			I	1649397	20	12
	I	1667061	21	38			I	1686139	14	6			I	1635398	13	5			I	1649959	12	1		I	1667280	23	0				I	1679735	8	24			I	1640743	19	6			I	1649783	6	6
	I	1667091	26	32			I	1687738	19	14			I	1636767	8	3			I	1651849	20	1		I	1668127	24	3				I	1679786	6	21			I	1647221	15	3			I	1649959	11	5
	I	1667276	26	21			I	1687804	16	10			I	1636770	8	3			I	1652730	14	1		I	1670812	17	2				I	1680475	7	26			I	1649292	21	6			I	1651849	10	7
	I	1667280	25	22			I	1696901	23	11			I	1636823	12	3			I	1653135	22	0		I	1673033	12	0				I	1680874	2	10			I	1649296	21	6			I	1652730	10	5
	I	1668127	24	32			I	1698158	10	11			I	1637247	14	3			I	1653147	28	0		I	1673060	16	0				I	1683248	10	13			I	1649397	15	6			I	1653135	16	6
	I	1670812	23	31			I	1698646	21	9			I	1638515	20	5			I	1653198	25	1		I	1673141	16	1				I	1683512	5	10			I	1649783	16	1			I	1653147	17	7
	I	1673033	28	26			I	1700154	16	14			I	1640029	23	6			I	1653520	22	1		I	1676304	16	1				I	1686139	7	16			I	1649959	14	3			I	1653198	19	8
	I	1673060	26	26			I	1700575	12	0			I	1640195	15	6			I	1653526	25	0		I	1679282	21	5				I	1687738	9	19			I	1651849	22	4			I	1653520	23	10
	I	1673141	24	20			I	1701178	12	7			I	1640743	21	3			I	1654081	16	2		I	1679735	30	2				I	1687804	11	20			I	1652730	12	1			I	1653526	22	11
	I	1679282	33	37			I	1701332	12	9			I	1647221	17	1			I	1654403	9	2		I	1679786	32	2				I	1696901	5	22			I	1653135	18	4			I	1654081	10	2
	I	1679735	37	35			I	1701514	15	4			I	1649292	15	4			I	1654749	30	2		I	1680475	24	1				I	1698158	2	26			I	1653147	18	4			I	1654403	12	9
	I	1679786	28	37			I	1701863	10	2			I	1649296	15	4			I	1655708	12	1		I	1680874	15	3				I	1698646	4	18			I	1653198	19	5			I	1654749	16	13
	I	1680475	32	40			I	1701964	19	0			I	1649397	21	6			I	1657526	9	1		I	1683512	16	1				I	1700154	4	22			I	1653520	34	4			I	1655708	14	10
	I	1680874	17	34			I	1702089	8	4			I	1649783	26	6			I	1657899	22	8		I	1686139	16	2				I	1700575	3	11			I	1653526	34	4			I	1657526	5	1
	I	1683248	31	34			I	1702711	20	10			I	1649959	11	3			I	1657940	20	6		I	1687738	20	3				I	1701178	2	19			I	1654081	16	0			I	1657899	10	7
	I	1683512	29	16			I	1702835	26	13			I	1651849	17	1			I	1658195	13	2		I	1687804	20	3				I	1701514	6	23			I	1654403	15	1			I	1657940	14	8
	I	1686139	27	32			I	1709542	13	7			I	1652730	10	1			I	1663288	7	4		I	1696901	24	2				I	1701863	5	12			I	1654749	25	5			I	1658195	10	3
	I	1687738	23	31			I	1709581	14	6			I	1653135	20	8			I	1666359	10	1		I	1698158	14	2				I	1701964	3	17			I	1655708	8	7			I	1663288	9	5
	I	1687804	20	34			I	1709646	14	9			I	1653147	19	9			I	1666416	8	2		I	1698646	23	1				I	1702089	7	14			I	1657526	12	3			I	1666359	5	1
	I	1696901	37	39			I	1712435	12	7			I	1653198	16	7			I	1666618	7	1		I	1700154	19	1				I	1702711	14	13			I	1657899	17	2			I	1666618	4	4
	I	1698158	24	35			I	1715496	18	7			I	1653520	21	3			I	1667061	28	4		I	1700575	25	2				I	1702835	7	25			I	1657940	26	3			I	1667061	12	4
	I	1698646	25	36			I	1716250	24	7			I	1653526	21	3			I	1667091	26	5		I	1701178	15	2				I	1709581	3	12			I	1658195	19	2			I	1667091	13	8
	I	1700154	25	26			I	1717382	13	6			I	1654081	13	2			I	1667276	23	3		I	1701332	17	1				I	1709646	5	15			I	1663288	7	1			I	1667276	14	11
	I	1700575	32	23			I	1717426	16	5			I	1654403	16	2			I	1667280	23	3		I	1701514	21	4				I	1712435	8	23			I	1666359	12	1			I	1667280	14	11
	I	1701178	29	34			I	1718288	28	5			I	1654749	21	4			I	1668127	26	0		I	1701863	6	2				I	1715496	4	13			I	1666416	9	0			I	1668127	18	7
	I	1701332	20	31			I	1719086	20	13			I	1655708	23	3			I	1670812	11	3		I	1701964	11	3				I	1716250	9	24			I	1666618	8	1			I	1670812	13	9
	I	1701514	18	29			I	1719183	17	12			I	1657526	14	2			I	1673033	28	4		I	1702089	12	3				I	1717382	10	21			I	1667061	14	1			I	1673033	12	7
	I	1701863	18	27			I	1720376	15	5			I	1657899	18	6			I	1673060	31	4		I	1702711	23	2				I	1718288	2	9			I	1667091	14	3			I	1673060	12	13
	I	1701964	13	32			I	1720377	15	6			I	1657940	24	5			I	1673141	31	1		I	1702835	23	0				I	1719086	10	15			I	1667276	14	4			I	1673141	14	8
	I	1702089	17	29			I	1720522	7	6			I	1658195	16	3			I	1679735	18	5		I	1709542	17	0				I	1719183	10	17			I	1667280	14	4			I	1676304	8	4
	I	1702711	25	21			I	1721493	16	7			I	1663288	4	3			I	1679786	12	4		I	1709581	16	1				I	1720376	7	21			I	1668127	14	3			I	1679282	4	5
	I	1702835	23	31			I	1721502	15	7			I	1666359	6	1			I	1680475	23	1		I	1709646	18	0				I	1720377	7	21			I	1670812	16	3			I	1679735	14	6
	I	1709542	26	14			I	1727180	19	9			I	1666416	6	2			I	1680874	16	2		I	1712435	23	3				I	1720522	5	14			I	1673033	14	2			I	1680475	23	7
	I	1709581	32	17			I	1727222	20	11			I	1666618	12	4			I	1683248	32	9		I	1715496	18	1				I	1721493	8	15			I	1673060	17	2			I	1680874	10	7
	I	1709646	29	24			I	1729909	8	3			I	1667061	17	8			I	1683512	12	1		I	1716250	20	2				I	1721502	8	16			I	1673141	29	4			I	1683248	20	14
	I	1712435	31	31			I	1730067	13	6			I	1667091	19	6			I	1686139	24	4		I	1717382	15	3				I	1727180	4	16			I	1676304	5	3			I	1683512	15	5
	I	1716250	21	27			I	1730222	19	15			I	1667276	17	6			I	1687738	28	1		I	1717426	21	1				I	1727222	6	17			I	1679282	7	2			I	1686139	18	4
	I	1717382	22	39			I	1730619	26	23			I	1667280	17	5			I	1687804	32	4		I	1718288	19	1				I	1729909	3	14			I	1679735	16	4			I	1687738	12	16
	I	1717426	18	39			I	1732343	25	2			I	1668127	22	2			I	1696901	6	3		I	1719086	15	1				I	1730067	6	14			I	1679786	14	4			I	1687804	17	14
	I	1718288	21	23			I	1732348	21	2			I	1670812	18	5			I	1698158	24	1		I	1719183	16	3				I	1730222	8	24			I	1680475	21	4			I	1696901	10	10
	I	1719086	36	35			I	1734384	11	4			I	1673033	34	4			I	1698646	26	2		I	1720376	23	2				I	1730619	10	30			I	1680874	16	4			I	1698158	18	9
	I	1720376	31	16			I	1738586	9	10			I	1673060	36	4			I	1700154	25	7		I	1720377	24	2				I	1732343	5	23			I	1683248	38	4			I	1698646	19	5
	I	1720377	32	18			I	1738955	9	7			I	1673141	32	5			I	1700575	22	0		I	1720522	18	0				I	1732348	5	21			I	1683512	15	0			I	1700154	24	8
	I	1720522	24	13			I	1740998	15	7			I	1676304	10	1			I	1701178	16	1		I	1721493	22	2				I	1734384	5	20			I	1686139	18	4			I	1700575	17	3
	I	1721493	20	47			I	1745686	12	8			I	1679282	8	2			I	1701332	23	3		I	1721502	23	2				I	1738586	5	13			I	1687738	22	1			I	1701178	17	5
	I	1721502	19	45			I	1745716	14	8			I	1679735	19	0			I	1701514	26	2		I	1727180	17	3				I	1738955	8	15			I	1687804	26	5			I	1701332	17	7
	I	1727180	24	25			I	1748522	18	10			I	1679786	21	1			I	1701863	18	0		I	1727222	19	4				I	1740998	4	14			I	1696901	6	2			I	1701514	12	4
	I	1727222	23	30			I	1748624	12	12			I	1680475	28	5			I	1701964	23	3		I	1729909	7	2				I	1745686	8	14			I	1698158	28	7			I	1701863	13	4
	I	1729909	14	11			I	1750633	16	12			I	1680874	8	0			I	1702089	17	4		I	1730067	25	1				I	1745716	8	18			I	1698646	25	4			I	1701964	14	8
	I	1730067	25	19			I	1758794	19	15			I	1683248	25	4			I	1702711	23	1		I	1730222	20	3				I	1748522	3	18			I	1700154	19	3			I	1702089	21	5
	I	1730222	22	25			I	1760485	19	7			I	1683512	10	0			I	1702835	20	2		I	1730619	24	2				I	1748624	5	16			I	1700575	15	4			I	1702711	21	9
	I	1730619	24	36			I	1760494	20	9			I	1686139	30	4			I	1709542	8	2		I	1732343	18	3				I	1750633	9	16			I	1701178	16	7			I	1702835	25	3
	I	1732343	39	35			I	1760771	26	10			I	1687738	29	2			I	1709581	10	7		I	1732348	17	3				I	1758794	8	14			I	1701332	16	6			I	1709581	9	1
	I	1732348	34	39			I	1760772	25	11			I	1687804	29	4			I	1709646	11	6		I	1734384	17	1				I	1760485	7	17			I	1701514	15	5			I	1709646	10	1
	I	1734384	36	24			I	1763444	23	10			I	1696901	12	5			I	1712435	29	3		I	1738586	17	1				I	1760494	8	21			I	1701863	18	2			I	1712435	19	8
	I	1738586	28	46			I	1763495	16	10			I	1698158	32	2			I	1715496	6	3		I	1738955	23	3				I	1760771	6	24			I	1701964	17	3			I	1715496	3	5
	I	1740998	19	32			I	1765246	11	8			I	1698646	17	1			I	1717382	13	1		I	1740998	7	1				I	1760772	7	28			I	1702089	14	6			I	1717382	10	4
	I	1745686	26	27			I	1765833	22	9			I	1700154	31	4			I	1717426	10	2		I	1745686	26	1				I	1763444	7	30			I	1702711	23	2			I	1717426	9	5
	I	1745716	26	31			I	1765881	25	12			I	1700575	26	1			I	1718288	6	1		I	1745716	28	1				I	1763495	11	26			I	1702835	15	0			I	1718288	5	2
	I	1748522	33	33			I	1767057	20	6			I	1701178	16	6			I	1719086	15	3		I	1748522	23	4				I	1765246	9	12			I	1709542	7	3			I	1719086	15	4
	I	1748624	32	34			I	1767261	17	5			I	1701332	19	2			I	1719183	15	1		I	1748624	18	4				I	1765833	2	14			I	1709581	16	5			I	1719183	14	7
	I	1750633	25	24			I	1767287	19	3			I	1701514	18	2			I	1720376	13	3		I	1750633	27	2				I	1765881	3	16			I	1709646	13	3			I	1720376	7	3
	I	1758794	27	22			I	1767315	19	4			I	1701863	15	2			I	1720377	13	3		I	1758794	22	2				I	1767057	12	14			I	1712435	15	2			I	1720377	7	3
	I	1760485	32	32			I	1767728	14	8			I	1701964	20	4			I	1720522	21	2		I	1760485	15	3				I	1767261	14	16			I	1715496	3	3			I	1720522	9	1
	I	1760494	29	33			I	1767779	12	9			I	1702089	19	5			I	1721493	12	7		I	1760494	12	3				I	1767287	8	15			I	1717382	10	2			I	1721493	11	9
	I	1760771	32	26			I	1773139	20	2			I	1702711	26	2			I	1721502	14	7		I	1760771	29	2				I	1767315	10	27			I	1717426	15	4			I	1721502	11	8
	I	1760772	33	25			I	1777178	15	8			I	1702835	23	3			I	1727180	14	4		I	1760772	28	2				I	1767728	6	17			I	1718288	6	2			I	1727180	10	5
	I	1763444	34	38			I	1779461	10	5			I	1709542	14	0			I	1727222	7	4		I	1763444	22	3				I	1767779	6	19			I	1719086	14	3			I	1727222	13	2
	I	1763495	32	36			I	1779529	10	10			I	1709581	12	0			I	1729909	15	4		I	1763495	16	4				I	1773139	8	18			I	1719183	13	2			I	1729909	10	5
	I	1765246	14	18			I	1781611	14	9			I	1709646	11	1			I	1730067	22	6		I	1765246	10	1				I	1777178	6	22			I	1720376	8	3			I	1730067	14	6
	I	1765833	21	21			I	1781713	17	6			I	1712435	13	3			I	1730222	13	9		I	1765833	24	3				I	1779461	5	14			I	1720377	7	3			I	1730222	12	7
	I	1765881	25	18			I	1781769	15	5			I	1717382	7	1			I	1730619	12	3		I	1765881	21	3				I	1779529	5	20			I	1720522	6	0			I	1730619	15	7
	I	1767057	22	14			I	1783855	19	9			I	1717426	9	1			I	1732343	40	0		I	1767057	17	1				I	1781611	11	22			I	1721493	10	1			I	1732343	12	13
	I	1767261	22	24			I	1786375	15	8			I	1718288	12	1			I	1732348	38	1		I	1767261	25	0				I	1781713	8	24			I	1721502	11	1			I	1732348	10	13
	I	1767287	18	24			I	1787432	25	9			I	1719086	15	3			I	1734384	29	4		I	1767287	23	1				I	1781769	8	23			I	1727180	18	4			I	1734384	18	6
	I	1767315	22	22			I	1788926	20	10			I	1719183	19	1			I	1738586	19	6		I	1767728	21	0				I	1783855	6	18			I	1727222	20	1			I	1738586	20	9
	I	1767779	21	25			I	1789144	29	10			I	1720376	4	2			I	1738955	45	9		I	1767779	16	0				I	1786375	4	16			I	1729909	19	1			I	1738955	24	11
	I	1773139	41	38			I	1789897	21	3			I	1720377	4	2			I	1740998	19	2		I	1773139	20	5				I	1788926	4	21			I	1730067	21	4			I	1740998	9	5
	I	1777178	26	33			I	1790424	19	15			I	1720522	13	1			I	1745686	14	3		I	1777178	21	1				I	1789144	4	18			I	1730222	19	3			I	1745686	10	8
	I	1779461	16	32			I	1792528	12	5			I	1721493	21	2			I	1745716	19	6		I	1779529	13	1				I	1790424	6	31			I	1730619	14	3			I	1745716	11	8
	I	1779529	20	41			I	1792529	12	5			I	1721502	19	1			I	1748522	23	5		I	1781611	16	2				I	1791409	8	10			I	1732343	18	3			I	1748522	17	8
	I	1781611	24	34			I	1792562	13	4			I	1727180	24	2			I	1748624	21	5		I	1781713	23	0				I	1792528	6	27			I	1732348	17	3			I	1748624	14	10
	I	1781713	29	30			I	1792727	20	3			I	1727222	21	0			I	1750633	8	4		I	1781769	21	1				I	1792529	6	27			I	1734384	28	5			I	1750633	8	9
	I	1781769	30	36			I	1792757	21	4			I	1729909	24	2			I	1758794	21	2		I	1783855	21	3				I	1792562	7	33			I	1738586	20	5			I	1758794	14	5
	I	1783855	34	29			I	1792845	26	6			I	1730067	16	1			I	1760485	16	7		I	1786375	21	2				I	1792727	6	19			I	1738955	33	5			I	1760485	20	4
	I	1786375	27	27			I	1793341	12	8			I	1730222	13	2			I	1760494	16	8		I	1787432	32	1				I	1792757	7	18			I	1740998	11	3			I	1760494	18	5
	I	1788926	18	32			I	1794146	15	4			I	1730619	21	2			I	1760771	17	7		I	1788926	12	3				I	1792845	6	16			I	1745686	15	4			I	1760771	18	13
	I	1789144	26	32			I	1795274	12	6			I	1732343	21	4			I	1763444	9	2		I	1789144	15	3				I	1793341	1	17			I	1745716	17	1			I	1760772	17	13
	I	1789897	19	47			I	1795612	8	3			I	1732348	17	4			I	1763495	7	1		I	1789897	18	4				I	1794146	4	21			I	1748522	20	0			I	1763444	12	6
	I	1790424	28	25			I	1795957	12	6			I	1734384	33	3			I	1765246	11	1		I	1790424	24	2				I	1795274	4	12			I	1748624	22	4			I	1763495	11	10
	I	1792528	30	24			I	1797767	28	13			I	1738586	23	0			I	1765833	10	1		I	1791409	16	0				I	1795612	4	14			I	1750633	10	4			I	1765246	6	5
	I	1792529	30	24			I	1801554	28	15			I	1738955	21	3			I	1765881	11	1		I	1792528	15	2				I	1795957	3	24			I	1758794	19	5			I	1765833	11	5
	I	1792562	34	28			I	1801555	28	17			I	1740998	9	2			I	1767057	11	1		I	1792529	15	2				I	1797767	13	24			I	1760485	15	2			I	1765881	9	3
	I	1792727	14	32			I	1801725	22	8			I	1745686	17	1			I	1767261	13	3		I	1792562	17	1				I	1801554	2	16			I	1760494	15	2			I	1767261	9	3
	I	1792757	20	32			I	1801751	22	8			I	1745716	13	1			I	1767287	10	3		I	1792727	15	1				I	1801725	6	16			I	1760771	24	2			I	1767287	12	3
	I	1792845	27	23			I	1801988	20	13			I	1748522	25	1			I	1767315	12	3		I	1792757	9	2				I	1801751	6	16			I	1760772	23	2			I	1767315	10	4
	I	1793341	39	28			I	1802144	14	13			I	1748624	19	0			I	1767728	16	1		I	1792845	11	2				I	1801988	8	20			I	1763444	15	2			I	1767728	11	2
	I	1794146	17	31			I	1802151	14	15			I	1750633	15	1			I	1767779	12	2		I	1793341	18	5				I	1802144	4	21			I	1763495	17	4			I	1767779	10	2
	I	1795274	18	17			I	1802796	12	7			I	1758794	17	3			I	1773139	28	2		I	1794146	16	4				I	1802151	4	22			I	1765246	4	2			I	1773139	15	5
	I	1795612	35	28			I	1803320	26	5			I	1760485	23	1			I	1777178	21	4		I	1795274	15	1				I	1802796	4	20			I	1765833	9	3			I	1777178	14	11
	I	1795957	29	29			I	1803402	29	3			I	1760494	21	0			I	1779461	18	1		I	1795612	10	3				I	1803320	7	15			I	1765881	10	2			I	1779461	8	6
	I	1797767	39	36			I	1803452	24	4			I	1760771	16	4			I	1779529	13	6		I	1795957	18	1				I	1803402	4	17			I	1767057	10	1			I	1779529	10	9
	I	1801555	28	41			I	1803482	24	5			I	1760772	17	4			I	1781611	14	2		I	1797767	15	2				I	1803452	3	18			I	1767261	10	1			I	1781611	17	9
	I	1801725	37	28			I	1803483	25	4			I	1763444	17	5			I	1781713	19	1		I	1801554	18	1				I	1803482	2	19			I	1767287	9	1			I	1781713	17	1
	I	1801751	30	31			I	1803995	23	9			I	1763495	15	3			I	1781769	21	1		I	1801555	19	1				I	1803483	2	19			I	1767315	7	1			I	1781769	16	5
	I	1801988	33	23			I	1804162	29	10			I	1765246	9	0			I	1783855	6	1		I	1801725	24	1				I	1803995	15	20			I	1767728	9	0			I	1786375	12	3
	I	1802144	23	39			I	1805555	17	4			I	1765833	18	3			I	1786375	6	2		I	1801751	32	1				I	1804162	4	30			I	1767779	13	0			I	1787432	13	5
	I	1802151	23	42			I	1805576	18	5			I	1765881	15	1			I	1787432	13	1		I	1801988	23	0				I	1805555	4	26			I	1773139	24	4			I	1788926	8	3
	I	1802796	34	35			I	1805674	19	8			I	1767057	15	1			I	1788926	12	1		I	1802144	23	1				I	1805576	4	25			I	1777178	14	2			I	1789144	11	5
	I	1803320	23	34			I	1805726	21	6			I	1767261	15	1			I	1789144	9	2		I	1802151	26	1				I	1805674	7	26			I	1779461	10	4			I	1789897	12	8
	I	1803402	30	37			I	1809210	21	7			I	1767287	17	1			I	1789897	17	5		I	1802796	17	0				I	1805726	8	31			I	1779529	12	4			I	1790424	14	1
	I	1803452	32	30			I	1809323	23	5			I	1767315	13	2			I	1790424	14	1		I	1803320	17	1				I	1807883	9	6			I	1781611	21	6			I	1791409	8	2
	I	1803482	30	39			I	1809608	11	11			I	1767728	17	1			I	1791409	7	1		I	1803402	14	1				I	1809210	5	26			I	1781713	16	4			I	1792528	16	4
	I	1803483	33	38			I	1809996	19	10			I	1767779	14	0			I	1792528	16	1		I	1803452	16	1				I	1809323	9	17			I	1781769	16	2			I	1792529	16	4
	I	1803995	29	29			I	1810026	18	8			I	1773139	20	1			I	1792529	17	1		I	1803482	17	1				I	1809608	6	21			I	1783855	11	0			I	1792562	18	4
	I	1804162	36	39			I	1811043	15	10			I	1777178	23	1			I	1792562	21	3		I	1803483	14	1				I	1809996	6	15			I	1786375	10	4			I	1792727	14	3
	I	1805555	29	46			I	1811283	12	4			I	1779461	9	0			I	1792727	12	3		I	1803995	22	5				I	1810026	7	14			I	1787432	13	1			I	1792757	17	3
	I	1805576	25	40			I	1814219	23	9			I	1779529	17	3			I	1792757	12	3		I	1804162	30	1				I	1811043	8	13			I	1788926	7	1			I	1792845	7	3
	I	1805674	18	37			I	1817570	14	8			I	1781611	16	1			I	1792845	6	2		I	1805555	20	4				I	1811283	13	22			I	1789144	7	1			I	1793341	13	11
	I	1805726	21	39			I	1817983	12	9			I	1781713	17	2			I	1793341	20	4		I	1805576	16	4				I	1817570	3	18			I	1789897	14	4			I	1794146	11	6
	I	1807883	19	21			I	1822122	12	6			I	1781769	9	2			I	1794146	10	5		I	1805674	28	3				I	1817983	4	16			I	1790424	6	1			I	1795274	8	6
	I	1809608	20	33			I	1823018	9	8			I	1783855	10	1			I	1795274	7	2		I	1805726	29	2				I	1822122	9	9			I	1791409	9	5			I	1795612	11	3
	I	1809996	26	43			I	1823335	10	8			I	1786375	6	0			I	1795612	16	2		I	1807883	11	1				I	1823018	5	12			I	1792528	7	7			I	1795957	5	6
	I	1810026	22	41			I	1823447	10	4			I	1787432	19	0			I	1795957	10	2		I	1809210	25	4				I	1823335	4	17			I	1792529	7	7			I	1797767	13	4
	I	1811043	12	27			I	1823873	18	7			I	1788926	6	2			I	1797767	12	3		I	1809608	21	2				I	1823447	1	8			I	1792562	6	7			I	1801554	13	10
	I	1811283	19	29			I	1826227	8	6			I	1789144	9	1			I	1801554	17	8		I	1809996	20	3				I	1823873	8	17			I	1792727	5	8			I	1801555	13	10
	I	1814219	29	34			I	1826228	8	6			I	1789897	24	1			I	1801555	18	8		I	1810026	21	3				I	1826227	4	8			I	1792757	6	6			I	1801725	12	7
	I	1817570	17	29			I	1827838	18	8			I	1790424	13	1			I	1801725	19	7		I	1811043	27	0				I	1826228	4	8			I	1792845	7	4			I	1801751	11	6
	I	1817983	29	45			I	1828007	12	9			I	1791409	8	0			I	1801751	22	4		I	1811283	22	3				I	1827838	5	28			I	1793341	10	8			I	1801988	13	8
	I	1822122	27	35			I	1829469	12	9			I	1792528	14	2			I	1801988	22	4		I	1814219	20	3				I	1828007	4	16			I	1794146	10	7			I	1802144	11	7
	I	1823018	21	29			I	1829548	14	9			I	1792529	14	2			I	1802144	14	1		I	1817570	18	1				I	1829469	10	15			I	1795274	9	7			I	1802151	13	8
	I	1823335	16	29			I	1831741	11	11			I	1792562	20	1			I	1802151	15	1		I	1817983	17	1				I	1829548	5	21			I	1795612	17	6			I	1802796	24	9
	I	1823447	17	26			I	1831796	11	10			I	1792727	19	1			I	1802796	20	4		I	1822122	19	0				I	1831741	9	25			I	1795957	5	5			I	1803320	24	7
	I	1823873	28	34			I	1831933	20	7			I	1792757	20	1			I	1803320	29	2		I	1823018	17	0				I	1831796	8	25			I	1797767	19	0			I	1803402	18	7
	I	1826227	10	16			I	1832529	25	10			I	1792845	5	2			I	1803402	31	1		I	1823335	16	3				I	1831933	7	18			I	1801554	15	11			I	1803452	21	3
	I	1826228	12	13			I	1832653	24	8			I	1793341	17	2			I	1803452	17	2		I	1823447	12	2				I	1832529	10	16			I	1801555	15	11			I	1803482	15	3
	I	1827838	33	30			I	1834852	14	11			I	1794146	16	2			I	1803482	20	2		I	1823873	11	0				I	1832653	4	20			I	1801725	15	8			I	1803483	16	3
	I	1828007	32	29			I	1835509	18	9			I	1795274	19	3			I	1803483	19	2		I	1826227	8	2				I	1835509	7	11			I	1801751	19	7			I	1803995	21	11
	I	1829469	25	31			I	1835520	19	8			I	1795612	14	5			I	1803995	14	4		I	1826228	8	2				I	1835520	9	11			I	1801988	21	4			I	1804162	18	12
	I	1829548	39	38			I	1835544	19	7			I	1795957	11	2			I	1804162	16	2		I	1827838	23	3				I	1835544	8	9			I	1802144	14	8			I	1805555	14	8
	I	1831741	25	32			I	1836455	18	8			I	1797767	15	1			I	1805555	13	8		I	1828007	34	2				I	1836455	3	19			I	1802151	14	7			I	1805576	14	8
	I	1831796	20	35			I	1836817	17	1			I	1801554	18	3			I	1805576	13	7		I	1829469	29	2				I	1836817	3	5			I	1802796	13	8			I	1805674	18	6
	I	1831933	28	39			I	1836887	11	4			I	1801555	19	3			I	1805674	16	5		I	1829548	26	2				I	1836887	3	8			I	1803320	16	5			I	1805726	15	6
	I	1832529	33	22			I	1838627	14	7			I	1801725	18	2			I	1805726	13	5		I	1831741	24	3				I	1838627	8	17			I	1803402	11	6			I	1807883	8	3
	I	1832653	29	30			I	1838670	14	5			I	1801751	17	3			I	1807883	10	0		I	1831796	22	2				I	1838670	8	19			I	1803452	14	6			I	1809210	18	8
	I	1835509	27	43			I	1840800	18	12			I	1801988	24	3			I	1809210	16	3		I	1831933	22	0				I	1840800	6	22			I	1803482	17	4			I	1809323	18	10
	I	1835520	29	40			I	1841243	7	6			I	1802144	25	3			I	1809323	14	3		I	1832529	23	2				I	1841243	4	17			I	1803483	16	4			I	1809608	22	11
	I	1835544	27	39			I	1841291	7	4			I	1802151	25	3			I	1809608	29	5		I	1832653	27	0				I	1841291	4	18			I	1803995	16	12			I	1809996	20	10
	I	1836455	24	21			I	1841939	17	9			I	1802796	18	2			I	1809996	26	4		I	1834852	26	1				I	1841939	2	18			I	1804162	18	13			I	1810026	22	11
	I	1836817	27	8			I	1842001	16	7			I	1803320	30	2			I	1810026	21	5		I	1835509	13	1				I	1842001	6	16			I	1805555	19	7			I	1811043	16	7
	I	1836887	26	16			I	1842537	19	8			I	1803402	26	0			I	1811043	16	1		I	1835520	16	1				I	1842537	2	15			I	1805576	20	6			I	1811283	22	14
	I	1838627	24	28			I	1842842	18	7			I	1803452	27	2			I	1811283	41	5		I	1835544	14	2				I	1842842	1	10			I	1805674	13	6			I	1814219	11	2
	I	1838670	30	29			I	1843647	14	6			I	1803482	30	4			I	1814219	16	0		I	1836455	10	0				I	1843647	4	20			I	1805726	16	7			I	1817570	13	6
	I	1840800	29	29			I	1845174	23	11			I	1803483	30	4			I	1817570	19	6		I	1836817	16	1				I	1845174	3	20			I	1807883	3	5			I	1817983	15	6
	I	1841243	36	20			I	1845215	25	8			I	1803995	19	4			I	1817983	14	4		I	1836887	13	0				I	1845215	5	18			I	1809210	16	14			I	1822122	14	6
	I	1841291	25	23			I	1845576	17	10			I	1804162	24	1			I	1822122	28	1		I	1838627	24	4				I	1845423	1	17			I	1809323	17	8			I	1823018	4	3
	I	1841939	32	24			I	1845994	22	7			I	1805555	16	2			I	1823018	10	3		I	1838670	25	4				I	1845576	1	19			I	1809608	18	11			I	1823335	12	10
	I	1842001	29	25			I	1846451	17	6			I	1805576	15	3			I	1823335	9	4		I	1840800	22	1				I	1845994	6	22			I	1809996	15	10			I	1823447	8	11
	I	1842537	23	34			I	1846758	12	8			I	1805674	26	2			I	1823447	14	1		I	1841243	19	1				I	1846451	2	24			I	1810026	12	7			I	1823873	8	6
	I	1842842	34	41			I	1848536	22	5			I	1805726	20	1			I	1823873	12	5		I	1841291	16	1				I	1848536	5	15			I	1811043	10	6			I	1826227	5	3
	I	1843647	27	31			I	1849022	17	13			I	1807883	8	1			I	1827838	11	1		I	1841939	19	0				I	1849022	8	21			I	1811283	26	14			I	1826228	5	3
	I	1845174	34	24			I	1849058	11	12			I	1809210	22	3			I	1828007	12	2		I	1842001	26	0				I	1849058	8	20			I	1814219	9	2			I	1827838	14	2
	I	1845215	32	26			I	1849122	20	7			I	1809323	20	2			I	1829469	4	3		I	1842537	21	2				I	1849122	11	14			I	1817570	4	7			I	1828007	8	4
	I	1845423	20	22			I	1850249	12	7			I	1809608	30	4			I	1831741	18	2		I	1842842	19	3				I	1850249	6	16			I	1817983	7	7			I	1829469	6	7
	I	1845576	25	24			I	1852242	19	7			I	1809996	21	1			I	1831796	21	2		I	1843647	13	1				I	1852242	5	10			I	1822122	18	6			I	1829548	5	3
	I	1845994	33	27			I	1852279	14	13			I	1810026	19	3			I	1831933	22	5		I	1845174	21	4				I	1852279	6	15			I	1823018	7	8			I	1831741	17	12
	I	1846451	23	41			I	1856307	28	7			I	1811043	16	2			I	1832529	24	3		I	1845215	25	2				I	1856307	4	9			I	1823335	9	8			I	1831796	20	8
	I	1846758	13	25			I	1856961	19	8			I	1811283	28	2			I	1832653	13	1		I	1845423	15	1				I	1856961	5	25			I	1823447	10	4			I	1831933	13	10
	I	1848536	25	11			I	1857854	21	10			I	1814219	14	3			I	1834852	15	4		I	1845576	20	2				I	1857854	15	23			I	1823873	16	5			I	1832529	10	5
	I	1849022	31	24			I	1858802	18	13			I	1817570	20	2			I	1835509	41	7		I	1845994	23	3				I	1858802	6	12			I	1826227	4	3			I	1832653	9	5
	I	1849058	27	27			I	1861458	17	13			I	1817983	10	6			I	1835520	36	8		I	1846451	22	1				I	1861458	4	19			I	1826228	4	3			I	1834852	11	6
	I	1849122	19	37			I	1863902	26	12			I	1822122	19	3			I	1835544	32	9		I	1846758	11	1				I	1863902	5	33			I	1827838	10	8			I	1835509	20	17
	I	1850249	26	29			I	1870551	23	10			I	1823018	10	2			I	1836455	19	9		I	1848536	17	1				I	1870569	8	14			I	1828007	5	7			I	1835520	20	18
	I	1852242	25	29			I	1870569	19	11			I	1823335	15	3			I	1836887	40	6		I	1849022	22	1				I	2167978	5	7			I	1829469	5	2			I	1835544	18	18
	I	1852279	26	36			I	2167978	7	7			I	1823447	24	1			I	1838627	12	0		I	1849058	20	1				I	2631250	7	22			I	1829548	10	4			I	1836455	12	10
	I	1856307	43	14			I	2631250	14	7			I	1823873	24	1			I	1838670	14	1		I	1849122	19	0				I	2881749	8	17			I	1831741	14	4			I	1836817	17	4
	I	1856961	24	36			I	2881749	6	14			I	1827838	17	3			I	1840800	16	4		I	1850249	6	0				I	2902455	8	17			I	1831796	18	9			I	1836887	19	3
	I	1857854	29	25			I	2902455	25	12			I	1828007	15	3			I	1841243	7	3		I	1852242	12	3				I	2966076	12	20			I	1831933	8	9			I	1838627	8	7
	I	1858802	25	33			I	2966076	18	10			I	1829469	11	2			I	1841291	10	0		I	1852279	20	4				I	3035799	2	24			I	1832529	14	8			I	1838670	8	7
	I	1861458	28	30			I	3035799	10	8			I	1829548	7	1			I	1841939	13	2		I	1856307	22	0				I	3084070	0	21			I	1832653	12	7			I	1840800	12	8
	I	1863902	29	30			I	3084070	15	6			I	1831741	23	8			I	1842001	9	0		I	1856961	17	3				I	3683463	3	20			I	1834852	23	8			I	1841243	5	1
	I	1870551	19	26			I	3683463	7	11			I	1831796	25	1			I	1842537	9	7		I	1857854	21	3				I	4040232	1	26			I	1835509	18	12			I	1841291	6	6
	I	2167978	29	17			I	4040232	19	19			I	1831933	17	5			I	1842842	19	6		I	1858802	23	1				I	4044101	1	34			I	1835520	20	11			I	1841939	11	6
	I	2631250	34	28			I	4044101	28	14			I	1832529	18	3			I	1843647	16	2		I	1861458	18	1				I	4271054	1	32			I	1835544	21	10			I	1842001	13	5
	I	2902455	53	13			I	4271054	14	11			I	1832653	14	1			I	1845174	14	3		I	1863902	17	1				I	4315106	2	29			I	1836455	17	7			I	1842537	8	8
	I	2966076	58	11			I	4477168	16	8			I	1834852	19	2			I	1845215	16	2		I	1870551	14	1				I	4477168	0	9			I	1836817	13	5			I	1842842	16	11
	I	3035799	31	15			I	4648854	16	13			I	1835509	28	7			I	1845423	9	1		I	1870569	13	1				I	4648854	3	31			I	1836887	19	7			I	1843647	19	4
	I	3084070	38	8			I	5223758	14	16			I	1835520	28	8			I	1845576	7	1		I	2167978	5	4				I	5223758	2	25			I	1838627	8	6			I	1845174	24	10
	I	3683463	34	15			I	5245056	22	8			I	1836455	16	2			I	1845994	21	2		I	2631250	13	7				I	5245056	0	24			I	1838670	12	6			I	1845215	18	5
	I	4040232	52	16			I	5308922	14	18			I	1836817	19	1			I	1846451	23	11		I	2881749	17	6				I	5308922	1	29			I	1840800	8	10			I	1845423	10	6
	I	4044101	36	16			I	5445569	11	10			I	1836887	30	3			I	1846758	7	4		I	2902455	13	12				I	5445569	0	27			I	1841243	8	3			I	1845576	9	3
	I	4271054	57	20			I	5566915	19	13			I	1838627	20	2			I	1848536	17	0		I	2966076	18	7				I	5566915	1	24			I	1841291	12	5			I	1845994	16	9
	I	4315106	40	21			I	6065763	10	15			I	1838670	15	2			I	1849022	13	1		I	3035799	2	9				I	6065763	3	25			I	1841939	5	3			I	1846451	21	8
	I	4477168	35	16			I	6177086	12	14			I	1840800	9	1			I	1849058	17	2		I	3084070	10	5				I	6177086	0	19			I	1842001	6	4			I	1846758	5	5
	I	4648854	52	23			I	6264713	14	12			I	1841243	11	1			I	1849122	16	2		I	3683463	14	13				I	6264713	0	26			I	1842537	6	4			I	1848536	7	3
	I	5223758	46	18			I	6430854	23	13			I	1841291	15	1			I	1850249	20	5		I	4044101	15	8				I	6430854	0	32			I	1842842	17	13			I	1849022	15	7
	I	5245056	56	23			I	6462321	12	8			I	1841939	10	2			I	1852242	26	0		I	4271054	9	8				I	6462321	0	30			I	1843647	13	8			I	1849058	18	10
	I	5308922	51	23			I	6644132	18	15			I	1842001	10	2			I	1852279	27	1		I	4315106	22	8				I	6644132	2	29			I	1845174	13	9			I	1849122	20	6
	I	5445569	54	22			I	7269405	19	7			I	1842537	14	1			I	1856307	17	1		I	4477168	12	4				I	7269405	1	24			I	1845215	13	7			I	1850249	21	5
	I	5566915	48	16			I	7419318	14	12			I	1842842	29	3			I	1856961	15	2		I	4648854	12	12				I	7419318	1	27			I	1845423	7	6			I	1852242	16	3
	I	6065763	39	27			I	7731687	18	16			I	1843647	20	1			I	1857854	19	1		I	5223758	11	16				I	7731687	1	27			I	1845576	7	3			I	1852279	14	6
	I	6177086	46	25			I	7836307	12	19			I	1845174	22	2			I	1858802	18	3		I	5245056	13	7				I	7836307	2	25			I	1845994	11	7			I	1856307	14	1
	I	6264713	41	10			I	7971118	33	18			I	1845215	14	1			I	1861458	15	1		I	5308922	5	6				I	7971118	4	30			I	1846451	28	8			I	1856961	5	2
	I	6430854	45	23			I	8294583	11	18			I	1845423	15	0			I	1870551	9	1		I	5445569	15	10				I	8294583	0	21			I	1846758	9	4			I	1857854	11	12
	I	6462321	48	27			I	8359911	19	16			I	1845576	8	2			I	1870569	9	1		I	5566915	11	5				I	8359911	1	31			I	1848536	15	3			I	1858802	13	4
	I	7269405	34	18			I	8519705	14	24			I	1845994	25	3			I	2167978	12	6		I	6065763	10	8				I	8519705	1	32			I	1849022	17	4			I	1861458	12	6
	I	7419318	39	18			I	8676660	20	16			I	1846451	20	6			I	2631250	14	8		I	6177086	15	12				I	8676660	0	29			I	1849058	14	6			I	1863902	6	0
	I	7731687	42	21			I	8738449	20	14			I	1846758	19	3			I	2881749	9	3		I	6264713	10	7				I	8738449	1	30			I	1849122	19	2			I	1870551	5	7
	I	7836307	40	17			I	9012773	11	15			I	1848536	20	0			I	2902455	18	4		I	6462321	14	5				I	9012773	1	14			I	1850249	22	10			I	1870569	5	4
	I	7971118	53	20			I	9021127	15	10			I	1849022	18	0			I	2966076	17	7		I	6644132	9	6				I	9021127	1	23			I	1852242	10	5			I	2167978	12	11
	I	8294583	44	20			I	9093259	13	17			I	1849058	18	1			I	3035799	8	4		I	7269405	10	7				I	9091487	2	35			I	1852279	8	8			I	2631250	14	9
	I	8359911	46	20			I	9260359	14	11			I	1849122	20	4			I	3084070	5	2		I	7419318	14	5				I	9093259	4	26			I	1856307	17	3			I	2881749	4	10
	I	8519705	44	21			I	9260360	15	9			I	1850249	13	2			I	3683463	16	12		I	7731687	18	6				I	9260359	2	25			I	1856961	10	3			I	2902455	18	7
	I	8676660	47	21			I	9300347	15	13			I	1852242	23	3			I	4040232	6	4		I	7836307	17	6				I	9260360	2	25			I	1857854	15	6			I	2966076	14	10
	I	8738449	40	22			I	9393497	20	16			I	1852279	26	3			I	4044101	12	4		I	8294583	11	9				I	9300347	1	24			I	1858802	13	5			I	3035799	7	4
	I	9012773	42	22			I	9535125	27	16			I	1856307	25	2			I	4271054	10	11		I	8359911	22	8				I	9393497	1	27			I	1861458	10	7			I	3084070	7	1
	I	9021127	39	24			I	9723774	18	13			I	1856961	8	2			I	4315106	10	9		I	8519705	17	7				I	9535125	3	39			I	1870551	6	1			I	3683463	11	14
	I	9091487	42	26			I	9955783	13	13			I	1857854	23	1			I	4477168	11	6		I	8676660	19	10				I	9723774	2	32			I	1870569	6	1			I	4040232	5	10
	I	9093259	58	36			I	10155800	16	8			I	1858802	11	3			I	4648854	4	8		I	8738449	23	8				I	9791492	1	31			I	2167978	9	7			I	4044101	6	6
	I	9260359	42	28			I	10162186	16	8			I	1861458	17	5			I	5223758	4	15		I	9012773	9	8				I	10134554	3	25			I	2631250	17	8			I	4271054	8	16
	I	9260360	43	27			I	10220837	18	20			I	1863902	7	0			I	5245056	6	4		I	9021127	24	12				I	10155800	1	20			I	2881749	8	7			I	4315106	2	10
	I	9300347	41	13			I	10338463	18	13			I	1870551	10	2			I	5308922	6	16		I	9091487	18	11				I	10220837	1	33			I	2902455	12	6			I	4477168	10	7
	I	9393497	35	17			I	10344574	18	18			I	1870569	9	1			I	5445569	6	11		I	9093259	22	12				I	10338463	0	36			I	2966076	19	11			I	4648854	9	5
	I	9535125	40	25			I	10395270	13	13			I	2167978	14	1			I	5566915	5	13		I	9260359	18	10				I	10344574	1	27			I	3035799	10	1			I	5223758	12	13
	I	9723774	46	26			I	10402262	14	11			I	2631250	34	0			I	6065763	11	9		I	9260360	19	10				I	10395270	1	17			I	3683463	14	14			I	5245056	3	7
	I	9791492	32	29			I	10634434	23	18			I	2881749	8	0			I	6177086	11	17		I	9300347	11	5				I	10402262	1	21			I	4040232	12	1			I	5308922	6	15
	I	9955783	47	19			I	10807273	10	18			I	2902455	26	1			I	6264713	2	8		I	9393497	18	8				I	10634434	0	25			I	4044101	5	5			I	5445569	6	13
	I	10134554	35	24			I	11012097	27	14			I	2966076	32	1			I	6430854	10	13		I	9535125	16	8				I	10807273	2	32			I	4271054	13	12			I	5566915	7	13
	I	10155800	51	23			I	11090841	20	14			I	3035799	10	1			I	6462321	6	25		I	9723774	17	10				I	10935790	1	30			I	4315106	13	9			I	6065763	12	11
	I	10162186	40	18			I	11242856	10	10			I	3084070	11	0			I	6644132	3	8		I	9791492	21	9				I	11012097	1	30			I	4477168	13	5			I	6177086	5	11
	I	10220837	46	22			I	11634165	17	21			I	3683463	17	3			I	7269405	9	16		I	9955783	13	6				I	11090841	1	23			I	4648854	10	10			I	6264713	3	3
	I	10338463	35	21			I	11651464	11	10			I	4040232	9	2			I	7419318	4	16		I	10134554	22	10				I	11242856	0	34			I	5223758	20	9			I	6430854	7	10
	I	10344574	44	16			I	11870568	11	17			I	4044101	8	2			I	7731687	8	10		I	10155800	21	10				I	11260600	0	23			I	5308922	20	5			I	6462321	16	17
	I	10395270	23	12			I	11894731	16	11			I	4271054	24	3			I	7836307	6	18		I	10220837	12	13				I	11634165	4	23			I	5445569	9	6			I	6644132	7	17
	I	10402262	61	28			I	11972562	17	16			I	4315106	15	1			I	7971118	2	10		I	10338463	14	2				I	11651464	4	20			I	5566915	13	8			I	7269405	12	20
	I	10634434	38	19			I	12162925	19	2			I	4477168	15	3			I	8294583	6	11		I	10344574	17	5				I	11870568	6	27			I	6065763	12	6			I	7419318	9	17
	I	10807273	50	21			I	12356845	14	9			I	4648854	16	2			I	8359911	8	11		I	10395270	12	3				I	11894731	3	21			I	6177086	18	10			I	7731687	8	7
	I	10935790	30	23			I	12425400	22	12			I	5223758	18	4			I	8519705	6	14		I	10402262	12	9				I	11972562	1	22			I	6264713	9	3			I	7836307	14	25
	I	11012097	38	28			I	12435796	14	13			I	5245056	16	0			I	8676660	5	17		I	10634434	18	9				I	12162925	3	22			I	6430854	11	8			I	7971118	2	5
	I	11090841	41	19			I	12499575	20	5			I	5308922	19	5			I	8738449	12	16		I	10807273	13	6				I	12356845	5	26			I	6462321	19	16			I	8294583	10	11
	I	11242856	50	27			I	13006747	18	9			I	5445569	13	3			I	9012773	8	18		I	10935790	10	5				I	12425400	3	15			I	6644132	13	5			I	8359911	10	13
	I	11260600	33	12			I	13164539	15	7			I	5566915	21	3			I	9091487	8	14		I	11012097	10	9				I	12435796	5	23			I	7269405	15	10			I	8519705	10	21
	I	11634165	53	22			I	13866692	14	11			I	6065763	24	4			I	9093259	9	12		I	11090841	18	6				I	12499575	5	25			I	7419318	8	6			I	8676660	2	11
	I	11651464	39	13			I	13962694	24	5			I	6177086	25	1			I	9260359	13	12		I	11242856	10	13				I	13006747	4	15			I	7731687	8	11			I	8738449	11	24
	I	11870568	36	34			I	14116874	18	7			I	6264713	5	1			I	9260360	12	12		I	11260600	8	6				I	13164539	10	16			I	7836307	23	9			I	9012773	9	18
	I	11894731	26	17			I	14278219	14	11			I	6430854	15	0			I	9300347	5	14		I	11634165	13	13				I	13866692	7	16			I	7971118	12	1			I	9021127	1	6
	I	11972562	41	18			I	14964962	12	15			I	6462321	30	6			I	9393497	8	11		I	11870568	13	8				I	13962694	11	20			I	8294583	7	4			I	9091487	6	7
	I	12162925	57	29			II	2424	5	42			I	6644132	14	1			I	9535125	2	4		I	11894731	8	11				I	14116874	11	14			I	8359911	9	5			I	9093259	8	16
	I	12356845	49	31			II	12558	0	29			I	7269405	28	5			I	9723774	7	6		I	11972562	16	13				I	14278219	7	13			I	8519705	11	6			I	9260359	10	18
	I	12425400	37	20			II	506319	3	16			I	7419318	20	2			I	9791492	3	4		I	12162925	8	10				I	14964962	8	17			I	8676660	11	8			I	9260360	10	17
	I	12435796	42	16			II	788604	2	29			I	7731687	1	11			I	9955783	14	16		I	12356845	14	11				II	2424	23	3			I	8738449	16	3			I	9300347	3	9
	I	12499575	35	23			II	1058121	2	25			I	7836307	12	29			I	10134554	6	9		I	12425400	9	8				II	12558	22	7			I	9012773	12	8			I	9393497	5	12
	I	13006747	46	10			II	1203290	2	25			I	7971118	4	8			I	10155800	8	18		I	12435796	23	9				II	506319	30	13			I	9021127	10	3			I	9535125	5	10
	I	13164539	42	20			II	1217376	2	26			I	8294583	10	5			I	10162186	10	6		I	12499575	18	13				II	788604	19	4			I	9091487	14	5			I	9723774	6	9
	I	13866692	43	26			II	1257386	2	26			I	8359911	8	19			I	10220837	7	17		I	13006747	23	9				II	1058121	22	8			I	9093259	11	5			I	9791492	3	4
	I	13962694	24	20			II	1692564	3	35			I	8519705	13	12			I	10338463	2	8		I	13164539	16	5				II	1203290	22	2			I	9260359	20	7			I	9955783	7	23
	I	14278219	44	17			II	1693117	1	29			I	8676660	8	14			I	10344574	7	14		I	13866692	16	6				II	1217376	14	4			I	9260360	20	7			I	10134554	6	15
	I	14808315	22	35			II	1783932	2	28			I	8738449	6	14			I	10395270	0	12		I	13962694	21	8				II	1257386	22	7			I	9300347	7	6			I	10155800	11	11
	I	14964962	24	48			II	1825076	1	25			I	9012773	14	22			I	10402262	11	16		I	14116874	12	6				II	1692564	14	9			I	9393497	10	5			I	10162186	1	6
	II	2424	27	46			II	1912746	3	19			I	9021127	2	8			I	10634434	6	8		I	14278219	7	7				II	1693117	20	11			I	9535125	9	4			I	10220837	5	9
	II	12558	21	36			II	1941335	3	42			I	9091487	1	12			I	10807273	9	24		I	14808315	10	5				II	1783932	22	9			I	9723774	15	7			I	10338463	6	9
	II	506319	26	36			II	1998363	4	31			I	9093259	8	14			I	10935790	4	8		I	14964962	17	2				II	1825076	18	8			I	9791492	6	2			I	10344574	3	14
	II	788604	23	25			II	2052908	2	20			I	9260359	15	18			I	11012097	6	12		II	2424	16	9				II	1912746	27	6			I	9955783	14	9			I	10395270	6	9
	II	1058121	41	31			II	2095148	6	27			I	9260360	14	18			I	11090841	6	6		II	12558	16	18				II	1941335	26	4			I	10134554	8	5			I	10402262	12	19
	II	1203290	37	23			II	2095880	0	19			I	9300347	6	7			I	11242856	7	20		II	506319	11	10				II	1998363	20	10			I	10155800	11	4			I	10634434	9	12
	II	1217376	39	31			II	2154729	3	30			I	9393497	6	14			I	11260600	3	6		II	788604	10	9				II	2052908	23	9			I	10162186	14	8			I	10807273	7	14
	II	1257386	34	29			II	2260627	1	34			I	9535125	7	7			I	11634165	5	16		II	1058121	15	11				II	2095148	18	5			I	10220837	18	6			I	10935790	6	6
	II	1692564	44	35			II	2560122	2	26			I	9723774	9	11			I	11651464	7	28		II	1217376	12	12				II	2095880	14	3			I	10338463	10	2			I	11012097	4	8
	II	1693117	31	34			II	2603383	3	12			I	9791492	1	7			I	11870568	3	18		II	1257386	8	10				II	2154729	20	6			I	10344574	10	6			I	11090841	6	15
	II	1783932	26	28			II	2603399	3	12			I	9955783	11	18			I	11894731	3	10		II	1692564	10	7				II	2260627	19	8			I	10395270	15	5			I	11242856	7	16
	II	1825076	40	26			II	2611955	3	28			I	10134554	2	29			I	11972562	6	7		II	1783932	8	13				II	2560122	19	9			I	10402262	10	6			I	11260600	6	12
	II	1912746	31	33			II	2730179	0	17			I	10155800	4	14			I	12162925	10	12		II	1825076	18	8				II	2603383	14	1			I	10634434	6	6			I	11634165	7	10
	II	1941335	33	25			II	2737860	1	28			I	10162186	5	8			I	12356845	5	11		II	1912746	9	14				II	2603399	10	1			I	10807273	17	12			I	11651464	10	37
	II	1998363	33	33			II	2863201	1	25			I	10220837	8	15			I	12425400	8	25		II	1941335	16	15				II	2611955	20	4			I	10935790	5	6			I	11870568	4	15
	II	2052908	42	32			II	2926925	1	23			I	10338463	6	6			I	12435796	5	9		II	1998363	16	14				II	2730179	15	3			I	11012097	9	5			I	11894731	3	10
	II	2095148	32	26			II	2953187	0	25			I	10344574	3	11			I	12499575	5	21		II	2052908	9	13				II	2737860	24	4			I	11090841	13	8			I	11972562	2	10
	II	2095880	36	21			II	3021069	2	21			I	10395270	3	4			I	13006747	14	5		II	2095148	10	7				II	2863201	23	3			I	11242856	14	13			I	12162925	3	10
	II	2154729	47	35			II	3026232	0	20			I	10402262	5	11			I	13164539	18	5		II	2095880	11	7				II	2926925	13	6			I	11260600	5	2			I	12356845	12	11
	II	2260627	37	37			II	3115888	9	14			I	10634434	3	9			I	13866692	31	2		II	2154729	11	10				II	2953187	12	6			I	11634165	19	11			I	12425400	8	19
	II	2560122	30	31			II	3274176	11	18			I	10807273	11	18			I	13962694	15	2		II	2260627	9	10				II	3021069	18	3			I	11651464	20	13			I	12435796	7	10
	II	2603383	34	6			II	3342450	4	21			I	10935790	3	6			I	14116874	21	10		II	2560122	11	13				II	3026232	15	4			I	11870568	4	20			I	12499575	6	10
	II	2603399	35	9			II	3342456	5	20			I	11012097	8	15			I	14278219	10	4		II	2603399	7	8				II	3115888	13	7			I	11894731	2	15			I	13006747	5	7
	II	2611955	26	25			II	3451003	12	9			I	11090841	5	8			I	14808315	19	2		II	2611955	13	4				II	3274176	12	4			I	11972562	1	11			I	13164539	5	21
	II	2730179	41	34			II	3795845	4	12			I	11242856	15	18			I	14964962	14	3		II	2730179	9	19				II	3342450	19	3			I	12162925	3	17			I	13866692	16	14
	II	2737860	30	24			II	3814975	14	16			I	11260600	3	6			II	2424	5	4		II	2737860	16	13				II	3342456	20	3			I	12356845	6	12			I	13962694	11	8
	II	2863201	23	36			II	4008068	10	11			I	11634165	6	9			II	12558	4	7		II	2863201	9	4				II	3451003	28	12			I	12425400	4	17			I	14116874	9	11
	II	2926925	33	35			II	4127914	6	18			I	11651464	5	28			II	506319	18	15		II	2926925	14	10				II	3795845	22	6			I	12435796	5	10			I	14278219	6	12
	II	2953187	39	27			II	4237723	4	14			I	11870568	1	13			II	788604	3	7		II	2953187	12	10				II	3814975	14	9			I	12499575	4	18			I	14808315	4	19
	II	3021069	27	40			II	4360646	9	18			I	11894731	3	9			II	1058121	15	11		II	3021069	17	8				II	4008068	21	2			I	13006747	7	11			I	14964962	1	19
	II	3026232	20	18			II	4421768	7	7			I	11972562	2	10			II	1203290	2	8		II	3026232	10	12				II	4127914	23	9			I	13164539	8	9			II	2424	4	9
	II	3115888	28	28			II	4440438	14	25			I	12162925	0	17			II	1217376	10	12		II	3115888	8	6				II	4360646	15	8			I	13866692	21	13			II	12558	3	11
	II	3274176	27	27			II	4558418	11	14			I	12356845	3	21			II	1257386	18	20		II	3274176	5	18				II	4421768	25	3			I	13962694	6	9			II	506319	5	18
	II	3342450	24	44			II	5232475	15	21			I	12425400	3	29			II	1692564	10	23		II	3342450	4	17				II	4440438	20	9			I	14116874	8	16			II	788604	2	10
	II	3342456	25	44			II	5253849	19	21			I	12435796	0	17			II	1693117	3	9		II	3342456	2	15				II	4558418	17	5			I	14278219	4	12			II	1058121	5	19
	II	3451003	29	38			II	5536132	8	17			I	12499575	1	16			II	1783932	2	8		II	3451003	10	23				II	5232475	21	8			I	14808315	6	26			II	1203290	3	9
	II	3795845	45	43			II	5536140	9	16			I	13006747	2	13			II	1825076	16	20		II	3795845	13	12				II	5253849	21	6			I	14964962	5	22			II	1217376	5	17
	II	3814975	36	34			II	5536142	10	16			I	13164539	7	19			II	1912746	9	14		II	3814975	16	15				II	5536132	23	5			II	2424	4	4			II	1257386	9	17
	II	4008068	24	28			II	5655201	15	21			I	13866692	2	27			II	1941335	7	10		II	4008068	10	12				II	5536140	23	4			II	12558	7	6			II	1692564	11	17
	II	4127914	30	29			II	5718538	12	14			I	13962694	1	13			II	1998363	11	11		II	4127914	10	11				II	5536142	24	5			II	506319	12	11			II	1693117	6	14
	II	4237723	27	31			II	5744152	20	18			I	14116874	5	21			II	2052908	16	24		II	4237723	8	12				II	5655201	19	4			II	788604	6	10			II	1783932	3	10
	II	4421768	26	28			II	5776363	17	18			I	14278219	2	17			II	2095148	1	8		II	4360646	7	17				II	5718538	20	9			II	1058121	12	10			II	1825076	8	31
	II	4440438	45	49			II	5860803	9	18			I	14808315	0	39			II	2095880	8	6		II	4421768	8	9				II	5744152	24	5			II	1203290	7	11			II	1912746	6	20
	II	4558418	34	43			II	6006260	12	18			I	14964962	1	13			II	2154729	12	12		II	4440438	15	16				II	5776363	27	12			II	1217376	11	7			II	1941335	3	21
	II	5232475	50	18			II	6094776	15	22			II	2424	2	16			II	2260627	9	11		II	4558418	8	12				II	5860803	19	10			II	1257386	14	17			II	1998363	10	17
	II	5253849	55	28			II	6491434	7	26			II	12558	4	21			II	2560122	7	18		II	5232475	15	23				II	6006260	31	5			II	1692564	10	16			II	2052908	7	15
	II	5536132	36	24			II	6563845	9	14			II	506319	3	14			II	2603383	21	0		II	5253849	12	7				II	6094776	21	9			II	1693117	5	12			II	2095148	3	10
	II	5536140	42	23			II	6624196	12	15			II	788604	6	21			II	2603399	23	0		II	5536132	8	15				II	6563845	14	4			II	1783932	10	10			II	2095880	2	16
	II	5536142	40	24			II	6650867	11	21			II	1058121	1	16			II	2611955	19	2		II	5536140	7	16				II	6601842	26	6			II	1825076	15	20			II	2154729	6	20
	II	5655201	37	20			II	6718923	12	11			II	1203290	2	19			II	2730179	13	4		II	5536142	8	16				II	6624196	18	6			II	1912746	16	9			II	2260627	4	21
	II	5718538	49	24			II	7066882	16	18			II	1217376	2	12			II	2737860	12	1		II	5655201	10	15				II	6650867	22	11			II	1941335	13	14			II	2560122	3	20
	II	5744152	61	27			II	7066889	16	22			II	1257386	8	19			II	2863201	13	3		II	5718538	6	18				II	6718923	31	7			II	1998363	14	9			II	2603383	6	5
	II	5776363	50	25			II	7100198	9	20			II	1692564	5	36			II	2926925	7	1		II	5744152	12	17				II	7066889	22	10			II	2052908	14	16			II	2603399	8	3
	II	5860803	35	18			II	7127248	15	22			II	1693117	4	10			II	2953187	25	3		II	5776363	19	21				II	7127248	29	6			II	2095148	5	9			II	2611955	5	21
	II	6006260	38	17			II	7255719	11	14			II	1783932	3	14			II	3021069	41	7		II	5860803	8	12				II	7255719	18	6			II	2095880	11	10			II	2730179	3	15
	II	6094776	38	23			II	7335286	17	13			II	1825076	5	17			II	3026232	13	4		II	6006260	15	18				II	7335286	13	6			II	2154729	8	12			II	2737860	2	14
	II	6491434	40	22			II	7607313	9	25			II	1912746	3	18			II	3115888	24	6		II	6094776	9	18				II	7607313	27	7			II	2260627	13	9			II	2863201	4	15
	II	6563845	45	16			II	8120014	13	21			II	1941335	4	18			II	3274176	14	6		II	6491434	6	12				II	8120014	20	11			II	2560122	9	9			II	2926925	5	15
	II	6601842	40	12			II	8235908	12	20			II	1998363	2	28			II	3342450	5	2		II	6601842	10	14				II	8576591	17	5			II	2603383	11	4			II	3021069	12	20
	II	6624196	45	17			II	8576591	7	14			II	2052908	5	27			II	3342456	6	2		II	6624196	10	17				II	8902263	14	2			II	2603399	11	4			II	3026232	5	14
	II	6650867	46	19			II	8902263	10	9			II	2095148	3	23			II	3451003	15	1		II	6650867	11	23				II	9096187	14	5			II	2611955	6	8			II	3115888	11	24
	II	6718923	52	20			II	9309859	7	17			II	2095880	3	21			II	3795845	25	6		II	6718923	27	11				II	9309859	33	8			II	2730179	15	10			II	3274176	4	23
	II	7066882	55	18			II	9610991	7	12			II	2154729	3	21			II	3814975	11	1		II	7066882	10	11				II	9610991	11	6			II	2737860	16	5			II	3342450	0	12
	II	7066889	59	20			II	9800820	13	18			II	2260627	6	17			II	4008068	28	3		II	7066889	8	12				II	9800820	19	9			II	2863201	16	2			II	3342456	0	12
	II	7100198	41	25			II	10080716	12	15			II	2560122	3	21			II	4127914	10	0		II	7100198	13	17				II	10080716	10	7			II	2926925	6	4			II	3451003	5	13
	II	7127248	53	19			II	10111741	14	13			II	2603383	4	9			II	4237723	30	4		II	7127248	9	12				II	10111741	20	8			II	2953187	12	7			II	3795845	6	24
	II	7255719	26	17			II	10179534	13	10			II	2603399	4	9			II	4360646	15	2		II	7255719	3	10				II	10179534	14	6			II	3021069	31	15			II	3814975	3	17
	II	7335286	40	19			II	10415072	17	20			II	2611955	1	22			II	4421768	11	4		II	7335286	9	14				II	10415072	15	9			II	3026232	8	1			II	4008068	3	24
	II	7607313	52	22			II	10633674	16	15			II	2730179	2	14			II	4440438	18	2		II	7607313	7	17				II	10853367	16	11			II	3115888	25	9			II	4127914	3	15
	II	8120014	52	26			II	10853367	8	15			II	2737860	8	13			II	4558418	21	3		II	8120014	5	19				II	10900467	18	5			II	3274176	16	4			II	4237723	6	24
	II	8235908	53	27			II	10900467	11	16			II	2863201	2	18			II	5232475	17	3		II	8576591	8	17				II	11057334	32	8			II	3342450	8	5			II	4360646	4	18
	II	8576591	42	21			II	11057334	9	21			II	2926925	2	15			II	5253849	23	2		II	8902263	5	20				II	11057630	28	6			II	3342456	9	4			II	4421768	6	12
	II	8902263	59	23			II	11057630	19	16			II	2953187	2	14			II	5536132	17	3		II	9096187	12	17				II	11118843	17	5			II	3451003	11	4			II	4440438	3	14
	II	9096187	47	18			II	11118843	13	18			II	3021069	11	36			II	5536140	20	3		II	9309859	10	9				II	11134673	17	6			II	3795845	18	7			II	4558418	5	21
	II	9309859	45	18			II	11134673	8	12			II	3026232	3	14			II	5536142	21	3		II	9610991	7	20				II	11154572	25	13			II	3814975	6	3			II	5232475	12	5
	II	9610991	35	13			II	11154572	13	21			II	3115888	5	33			II	5655201	32	3		II	9800820	9	20				II	11154576	26	13			II	4008068	26	3			II	5253849	14	12
	II	9800820	51	21			II	11154576	13	21			II	3274176	3	18			II	5718538	28	3		II	10080716	8	20				II	11431352	19	10			II	4127914	10	3			II	5536132	14	6
	II	10080716	52	22			II	11431352	18	18			II	3342450	3	18			II	5744152	15	3		II	10111741	5	14				II	11472813	23	4			II	4237723	19	4			II	5536140	10	7
	II	10111741	46	26			II	11472813	16	18			II	3342456	2	19			II	5776363	16	5		II	10179534	9	7				II	11736928	20	13			II	4360646	20	6			II	5536142	11	7
	II	10179534	46	20			II	11736928	11	12			II	3451003	10	15			II	5860803	21	3		II	10415072	15	18				II	12052289	15	6			II	4421768	13	3			II	5655201	16	8
	II	10415072	43	21			II	12052289	11	13			II	3795845	5	21			II	6006260	15	0		II	10633674	6	16				II	12068480	23	11			II	4440438	15	3			II	5718538	12	8
	II	10633674	35	25			II	12068480	13	18			II	3814975	5	11			II	6094776	24	2		II	10853367	9	14				II	12167959	18	7			II	4558418	23	5			II	5744152	6	5
	II	10853367	31	20			II	12167959	0	25			II	4008068	4	24			II	6491434	14	4		II	10900467	6	13				II	12213144	9	3			II	5232475	9	9			II	5776363	15	12
	II	10900467	46	23			II	12213144	0	14			II	4127914	4	11			II	6563845	23	3		II	11057334	6	21				II	12268745	10	3			II	5253849	15	6			II	5860803	18	10
	II	11057334	44	18			II	12268745	0	16			II	4237723	4	17			II	6601842	26	10		II	11057630	9	22				II	12298532	21	6			II	5536132	16	6			II	6006260	12	3
	II	11057630	61	27			II	12298307	0	24			II	4360646	5	26			II	6624196	18	6		II	11118843	7	11				II	12300787	13	5			II	5536140	17	6			II	6094776	23	8
	II	11118843	37	25			II	12298532	1	22			II	4421768	2	11			II	6650867	10	4		II	11134673	5	13				II	12300927	11	4			II	5536142	17	6			II	6491434	7	6
	II	11134673	46	17			II	12299496	0	26			II	4440438	3	8			II	6718923	16	8		II	11154572	12	23				II	12301022	4	4			II	5655201	15	9			II	6563845	10	12
	II	11154572	56	19			II	12300787	5	31			II	4558418	4	19			II	7066882	17	3		II	11154576	12	23				II	12301024	4	5			II	5718538	13	11			II	6601842	20	15
	II	11154576	57	19			II	12300927	0	35			II	5232475	2	20			II	7066889	18	4		II	11431352	6	13				II	12301025	4	5			II	5744152	10	12			II	6624196	22	7
	II	11431352	50	23			II	12301022	1	18			II	5253849	4	20			II	7100198	30	12		II	11472813	8	20				II	12301086	7	1			II	5776363	14	8			II	6650867	8	6
	II	11472813	52	17			II	12301025	1	16			II	5536132	1	10			II	7127248	23	2		II	11736928	11	18				II	12301181	11	5			II	5860803	16	8			II	6718923	23	11
	II	11736928	41	17			II	12301181	0	25			II	5536140	3	12			II	7255719	7	3		II	12052289	10	10				II	12301198	8	3			II	6006260	10	10			II	7066882	8	7
	II	12052289	42	30			II	12301198	0	25			II	5536142	3	13			II	7335286	17	5		II	12068480	8	21				II	12301219	8	4			II	6094776	21	5			II	7066889	9	6
	II	12068480	36	27			II	12301219	1	27			II	5655201	7	15			II	7607313	22	4		II	12167959	8	9				II	12301624	9	4			II	6491434	6	4			II	7100198	23	14
	II	12167959	39	16			II	12301624	1	27			II	5718538	3	26			II	8120014	13	10		II	12213144	5	6				II	12301629	8	4			II	6563845	15	9			II	7127248	12	9
	II	12213144	20	8			II	12301629	2	23			II	5744152	4	17			II	8235908	15	7		II	12298307	9	12				II	12301727	13	3			II	6601842	15	13			II	7255719	8	4
	II	12268745	19	16			II	12301727	2	25			II	5776363	4	16			II	8576591	27	10		II	12298532	9	6				II	12301768	16	3			II	6624196	13	11			II	7335286	15	9
	II	12298307	42	19			II	12301768	1	26			II	5860803	13	22			II	8902263	14	9		II	12300787	6	5				II	12302525	19	16			II	6650867	11	8			II	7607313	17	4
	II	12298532	31	11			II	12302525	1	34			II	6006260	6	9			II	9096187	21	8		II	12300927	7	5				II	12303530	21	10			II	6718923	13	8			II	8120014	17	8
	II	12300787	24	22			II	12303530	2	31			II	6094776	9	11			II	9309859	12	4		II	12301022	2	4				II	12303775	19	6			II	7066882	11	6			II	8235908	15	15
	II	12300927	17	14			II	12303775	2	43			II	6491434	4	20			II	9610991	6	4		II	12301086	5	3				II	12304155	12	4			II	7066889	11	8			II	8576591	24	15
	II	12301022	8	12			II	12304155	0	32			II	6563845	10	23			II	9800820	4	3		II	12301181	8	11				II	12304665	23	9			II	7100198	19	5			II	8902263	14	8
	II	12301024	9	11			II	12304665	2	27			II	6601842	12	25			II	10080716	22	5		II	12301198	7	12				II	12304987	25	9			II	7127248	12	5			II	9096187	11	7
	II	12301025	8	14			II	12304987	0	21			II	6624196	5	27			II	10111741	24	7		II	12301219	5	12				II	12305001	23	11			II	7255719	10	5			II	9309859	7	7
	II	12301086	14	6			II	12305001	1	22			II	6650867	5	9			II	10179534	20	3		II	12301624	8	11				II	12305114	22	9			II	7335286	13	8			II	9610991	15	5
	II	12301181	20	16			II	12305114	0	35			II	6718923	6	27			II	10415072	16	5		II	12301727	9	14				II	12305455	15	14			II	7607313	20	13			II	9800820	7	6
	II	12301198	17	16			II	12305455	0	35			II	7066882	4	19			II	10633674	23	8		II	12301768	11	13				II	12305551	20	10			II	8120014	18	8			II	10080716	9	10
	II	12301219	15	16			II	12305551	0	27			II	7066889	4	21			II	10853367	13	8		II	12302525	18	12				II	12305574	21	9			II	8235908	23	8			II	10111741	16	7
	II	12301624	34	18			II	12305574	1	22			II	7100198	6	24			II	10900467	13	6		II	12303530	7	14				II	12305577	22	10			II	8576591	22	8			II	10179534	14	5
	II	12301629	42	20			II	12305577	0	23			II	7127248	6	14			II	11057334	18	11		II	12303775	9	12				II	12305584	22	9			II	8902263	14	12			II	10415072	13	5
	II	12301727	40	21			II	12305584	0	20			II	7255719	4	9			II	11057630	24	8		II	12304155	8	7				II	12305814	14	2			II	9096187	17	5			II	10633674	6	13
	II	12301768	40	23			II	12305814	0	28			II	7335286	10	18			II	11118843	21	10		II	12304665	9	13				II	12305824	13	2			II	9309859	10	10			II	10853367	8	9
	II	12302525	47	22			II	12305824	0	28			II	7607313	7	20			II	11134673	20	8		II	12304987	7	20				II	12305844	10	3			II	9610991	9	10			II	10900467	10	7
	II	12303530	36	18			II	12305844	0	30			II	8120014	4	28			II	11154572	13	4		II	12305001	7	20				II	12305856	10	3			II	9800820	8	5			II	11057334	16	8
	II	12303775	40	14			II	12305856	0	29			II	8235908	4	29			II	11154576	13	4		II	12305114	9	18				II	12306181	30	2			II	10080716	5	11			II	11057630	9	14
	II	12304665	46	18			II	12306181	0	23			II	8576591	10	37			II	11431352	11	1		II	12305455	7	12				II	12306302	24	8			II	10111741	14	8			II	11118843	12	9
	II	12304987	63	26			II	12306288	1	27			II	8902263	4	18			II	11472813	20	7		II	12305551	10	10				II	12306346	19	5			II	10179534	9	11			II	11134673	12	10
	II	12305001	67	27			II	12306302	1	24			II	9096187	8	21			II	11736928	14	5		II	12305574	10	10				II	12306409	9	7			II	10415072	7	7			II	11154572	10	20
	II	12305455	30	28			II	12306346	0	27			II	9309859	2	12			II	12052289	19	7		II	12305577	10	8				II	12306451	10	9			II	10633674	11	9			II	11154576	10	20
	II	12305551	38	17			II	12306409	0	21			II	9610991	2	11			II	12068480	11	5		II	12305584	11	11				II	12306453	10	9			II	10853367	8	5			II	11431352	7	4
	II	12305574	36	16			II	12306451	0	21			II	9800820	2	8			II	12167959	9	3		II	12305814	8	19				II	12306461	11	8			II	10900467	14	12			II	11472813	16	14
	II	12305577	35	14			II	12306453	0	21			II	10080716	1	28			II	12213144	8	4		II	12305824	6	17				II	12306462	11	8			II	11057334	12	9			II	11736928	11	8
	II	12305584	41	13			II	12306461	0	23			II	10111741	2	30			II	12268745	9	2		II	12305844	4	17				II	12306586	14	6			II	11057630	19	12			II	12052289	9	14
	II	12305814	23	25			II	12306462	0	22			II	10179534	0	30			II	12298307	22	11		II	12305856	2	17				II	12306607	18	8			II	11118843	16	9			II	12068480	7	4
	II	12305824	18	21			II	12306586	3	24			II	10415072	0	24			II	12298532	11	4		II	12306181	18	7				II	12306614	19	7			II	11134673	14	10			II	12167959	3	4
	II	12305844	18	22			II	12306607	3	21			II	10633674	2	20			II	12300787	4	2		II	12306288	15	10				II	12306717	24	9			II	11154572	12	4			II	12213144	13	5
	II	12305856	16	24			II	12306614	2	23			II	10853367	1	14			II	12300927	7	4		II	12306302	16	11				II	12306755	17	6			II	11154576	12	4			II	12268745	10	0
	II	12306181	45	29			II	12306717	1	15			II	10900467	1	14			II	12301022	7	2		II	12306346	14	11				II	12306801	9	6			II	11431352	9	4			II	12298307	14	9
	II	12306288	56	32			II	12306755	1	23			II	11057334	1	27			II	12301024	7	2		II	12306409	9	9				II	12306942	17	7			II	11472813	11	12			II	12298532	17	9
	II	12306302	55	26			II	12306801	1	25			II	11057630	0	18			II	12301025	7	2		II	12306451	6	9				II	12306990	22	7			II	11736928	14	12			II	12299496	9	6
	II	12306346	50	29			II	12306942	1	33			II	11118843	2	23			II	12301086	11	3		II	12306453	6	9				II	12307048	27	3			II	12052289	19	6			II	12300787	3	4
	II	12306409	21	21			II	12306990	1	36			II	11134673	3	22			II	12301181	5	3		II	12306461	6	8				II	12307096	24	4			II	12068480	9	10			II	12300927	5	2
	II	12306451	8	23			II	12307048	3	31			II	11154572	1	22			II	12301198	6	2		II	12306462	4	8				II	12307135	24	4			II	12167959	7	5			II	12301022	5	2
	II	12306453	8	23			II	12307096	2	26			II	11154576	1	21			II	12301219	8	2		II	12306586	13	6				II	12307374	3	4			II	12213144	6	3			II	12301024	5	2
	II	12306461	10	28			II	12307135	1	24			II	11431352	2	12			II	12301624	19	8		II	12306607	15	8				II	12308656	1	8			II	12268745	13	6			II	12301025	4	2
	II	12306462	9	26			II	12307374	0	25			II	11472813	2	23			II	12301629	20	8		II	12306614	14	7				II	12308701	3	9			II	12298307	18	10			II	12301086	5	4
	II	12306586	32	22			II	12308656	1	27			II	11736928	4	18			II	12301727	15	6		II	12306717	9	9				II	12308768	7	8			II	12298532	11	7			II	12301181	8	2
	II	12306607	31	23			II	12308701	1	28			II	12052289	6	22			II	12301768	22	9		II	12306755	5	6				II	12309076	5	1			II	12299496	6	2			II	12301198	6	3
	II	12306614	33	18			II	12308768	0	31			II	12068480	0	10			II	12302525	7	7		II	12306801	6	8				II	12309080	6	1			II	12300787	3	3			II	12301219	5	4
	II	12306717	36	22			II	12309076	1	14			II	12167959	1	13			II	12303530	15	6		II	12306942	6	8				II	12309089	6	1			II	12300927	5	4			II	12301624	20	9
	II	12306755	22	24			II	12309080	0	11			II	12213144	1	14			II	12303775	8	4		II	12306990	8	5				II	12309292	7	3			II	12301022	2	5			II	12301629	19	9
	II	12306801	14	22			II	12309089	0	15			II	12268745	2	10			II	12304155	13	3		II	12307048	7	7				II	12309303	7	3			II	12301024	2	5			II	12301727	27	4
	II	12306942	38	21			II	12309292	0	18			II	12298307	3	27			II	12304665	11	0		II	12307096	6	9				II	12309388	16	1			II	12301025	2	5			II	12301768	24	8
	II	12306990	49	21			II	12309303	0	16			II	12298532	1	27			II	12304987	6	6		II	12307135	8	9				II	12310915	21	11			II	12301086	5	7			II	12302525	15	5
	II	12307048	34	23			II	12309310	1	12			II	12301022	2	14			II	12305001	7	6		II	12307374	2	10				II	12311880	12	4			II	12301181	2	6			II	12303530	6	5
	II	12307096	33	25			II	12309388	1	18			II	12301024	2	14			II	12305114	11	6		II	12308656	0	24				II	12313655	19	4			II	12301198	3	7			II	12303775	8	6
	II	12307135	30	28			II	12310915	2	32			II	12301025	2	14			II	12305455	19	9		II	12308701	0	26				II	12314302	22	8			II	12301219	2	7			II	12304155	15	7
	II	12307374	6	29			II	12311880	1	33			II	12301086	2	13			II	12305551	25	12		II	12308768	5	19				II	12314416	29	4			II	12301624	21	12			II	12304987	10	3
	II	12308656	10	20			II	12313655	0	14			II	12301181	2	10			II	12305574	21	12		II	12309292	5	8				II	12314443	28	4			II	12301629	19	13			II	12305001	10	3
	II	12308701	21	17			II	12314302	1	31			II	12301198	3	9			II	12305577	22	14		II	12309303	5	9				II	12314626	22	4			II	12301727	14	7			II	12305114	9	3
	II	12308768	30	20			II	12314416	1	30			II	12301219	3	14			II	12305584	21	13		II	12309310	6	9				II	12319009	27	4			II	12301768	23	10			II	12305455	15	5
	II	12309076	18	17			II	12314443	1	35			II	12301624	1	31			II	12305814	16	9		II	12309388	15	10				II	12321141	12	2			II	12302525	7	5			II	12305551	11	7
	II	12309080	18	15			II	12314626	0	35			II	12301629	1	36			II	12305824	15	9		II	12310915	7	12				II	12322712	25	8			II	12303530	10	3			II	12305574	9	4
	II	12309089	14	14			II	12319009	1	39			II	12301727	2	24			II	12305844	11	11		II	12311880	3	18				II	12322790	20	5			II	12303775	13	3			II	12305577	9	4
	II	12309292	18	12			II	12321141	0	24			II	12301768	1	33			II	12305856	7	8		II	12313655	13	13				II	12322956	24	6			II	12304155	10	8			II	12305584	12	5
	II	12309303	18	11			II	12322712	0	26			II	12302525	2	16			II	12306181	15	10		II	12314302	14	14				II	12323507	16	2			II	12304665	8	5			II	12305814	10	5
	II	12309310	17	11			II	12322790	0	24			II	12303530	0	17			II	12306288	20	9		II	12314416	10	10				II	12324748	23	8			II	12304987	15	7			II	12305824	7	7
	II	12309388	34	12			II	12322835	0	21			II	12303775	3	17			II	12306302	19	9		II	12314443	8	14				II	12324750	23	9			II	12305001	12	6			II	12305844	4	7
	II	12310915	23	21			II	12322956	0	23			II	12304155	1	24			II	12306346	12	13		II	12314626	8	13				II	12325328	20	3			II	12305114	11	6			II	12305856	3	7
	II	12311880	17	15			II	12323507	0	24			II	12304665	0	7			II	12306409	2	13		II	12319009	13	13				II	12326138	17	5			II	12305455	9	8			II	12306181	8	13
	II	12313655	36	14			II	12324748	1	49			II	12304987	0	19			II	12306451	4	7		II	12321141	9	5				II	12327335	15	6			II	12305551	18	9			II	12306288	17	8
	II	12314302	44	24			II	12324750	2	44			II	12305001	0	19			II	12306453	4	7		II	12322712	8	14				II	12327623	10	0			II	12305574	9	11			II	12306302	13	8
	II	12314416	50	24			II	12325328	2	38			II	12305114	0	23			II	12306461	2	7		II	12322790	11	9				II	12328200	17	2			II	12305577	10	10			II	12306346	15	8
	II	12314443	46	19			II	12326138	0	35			II	12305455	1	15			II	12306462	4	8		II	12322835	9	8				II	12328528	20	2			II	12305584	9	10			II	12306409	7	8
	II	12314626	50	21			II	12327335	1	23			II	12305551	2	13			II	12306586	11	14		II	12322956	8	15				II	12328955	26	7			II	12305814	10	11			II	12306451	3	8
	II	12319009	47	28			II	12327623	0	17			II	12305574	1	15			II	12306607	14	14		II	12323507	13	11				II	12329603	17	4			II	12305824	9	10			II	12306453	3	7
	II	12321141	40	19			II	12328200	2	17			II	12305577	1	17			II	12306614	17	12		II	12324748	13	19				II	12329751	14	3			II	12305844	8	12			II	12306461	0	9
	II	12322712	42	18			II	12328528	1	34			II	12305584	1	19			II	12306717	22	11		II	12324750	13	20				II	12330749	22	5			II	12305856	4	12			II	12306462	1	9
	II	12322790	46	22			II	12328955	1	31			II	12305814	2	28			II	12306755	17	10		II	12325328	15	10				II	12333169	23	6			II	12306181	16	9			II	12306586	17	6
	II	12322835	51	23			II	12329603	1	26			II	12305824	2	30			II	12306801	7	15		II	12326138	10	9				II	12334271	24	2			II	12306288	18	8			II	12306607	14	7
	II	12322956	37	27			II	12329751	1	32			II	12305844	1	29			II	12306942	19	13		II	12327335	13	8				II	12334357	26	6			II	12306302	18	10			II	12306614	15	7
	II	12323507	40	21			II	12330749	1	25			II	12305856	1	27			II	12306990	17	12		II	12327623	5	8				II	12334366	27	5			II	12306346	21	12			II	12306717	17	7
	II	12324748	26	20			II	12331620	0	32			II	12306181	2	17			II	12307048	18	11		II	12328200	15	11				II	12335011	24	4			II	12306409	14	11			II	12306755	11	6
	II	12324750	25	21			II	12333169	0	32			II	12306288	3	16			II	12307096	12	8		II	12328528	9	14				II	12335050	21	7			II	12306451	4	8			II	12306801	1	13
	II	12325328	33	26			II	12334271	2	22			II	12306302	2	19			II	12307135	8	9		II	12328955	13	14				II	12335311	19	3			II	12306453	4	8			II	12306942	16	10
	II	12326138	38	18			II	12334357	1	32			II	12306346	3	18			II	12307374	0	6		II	12329603	10	11				II	12335612	12	6			II	12306461	1	6			II	12306990	14	9
	II	12327335	47	28			II	12334366	1	37			II	12306409	4	18			II	12308656	7	5		II	12329751	9	15				II	12335893	25	2			II	12306462	1	6			II	12307048	17	11
	II	12328200	46	26			II	12335011	4	31			II	12306451	1	21			II	12308701	7	10		II	12330749	4	5				II	12336832	25	5			II	12306586	21	11			II	12307096	15	9
	II	12328528	41	21			II	12335050	2	41			II	12306453	1	19			II	12308768	14	6		II	12331620	6	13				II	12336966	18	8			II	12306607	17	8			II	12307135	20	6
	II	12328955	37	16			II	12335311	2	33			II	12306461	0	17			II	12309076	4	3		II	12333169	9	8				II	12337666	19	6			II	12306614	16	8			II	12307374	3	7
	II	12329603	45	18			II	12335612	0	28			II	12306462	0	18			II	12309080	4	3		II	12334271	16	13				II	12337667	19	5			II	12306717	19	6			II	12308656	3	4
	II	12329751	49	26			II	12335893	1	23			II	12306586	4	20			II	12309089	2	6		II	12334366	11	6				II	12337779	24	8			II	12306755	15	9			II	12308701	5	6
	II	12330749	19	11			II	12336832	0	31			II	12306607	3	18			II	12309388	4	2		II	12335011	11	7				II	12339115	27	7			II	12306801	9	9			II	12308768	13	2
	II	12331620	28	12			II	12336966	0	27			II	12306614	3	21			II	12310915	12	11		II	12335311	5	8				II	12339275	18	8			II	12306942	15	8			II	12309076	4	2
	II	12333169	53	17			II	12337666	1	26			II	12306717	1	19			II	12311880	4	4		II	12335612	6	11				II	12339348	18	3			II	12306990	13	7			II	12309080	4	2
	II	12334271	32	17			II	12337667	1	26			II	12306755	0	15			II	12313655	13	5		II	12335893	6	11				II	12339975	22	3			II	12307048	16	5			II	12309292	5	4
	II	12334357	35	12			II	12337779	0	29			II	12306801	0	21			II	12314302	6	1		II	12336832	6	17				II	12340693	24	4			II	12307096	13	5			II	12309303	3	5
	II	12334366	34	10			II	12339115	0	41			II	12306942	2	24			II	12314416	7	4		II	12336966	10	13				II	12342420	18	3			II	12307135	6	5			II	12309310	3	5
	II	12335011	48	21			II	12339275	1	24			II	12306990	3	22			II	12314443	5	5		II	12337666	6	6				II	12343187	12	0			II	12308656	3	6			II	12309388	6	4
	II	12335050	42	27			II	12339348	0	25			II	12307048	2	24			II	12314626	11	4		II	12337667	6	6				II	12343257	12	1			II	12308701	8	9			II	12310915	10	7
	II	12335311	35	20			II	12339975	0	28			II	12307096	2	25			II	12319009	11	5		II	12337779	4	14				II	12344191	17	6			II	12308768	11	9			II	12311880	4	6
	II	12335612	55	29			II	12340693	0	35			II	12307135	1	23			II	12321141	11	5		II	12339115	11	14				II	12344260	14	3			II	12309076	5	2			II	12313655	12	4
	II	12335893	41	23			II	12342420	0	28			II	12307374	0	15			II	12322712	16	7		II	12339275	9	15				II	12345401	19	5			II	12309080	5	2			II	12314302	8	5
	II	12336832	45	18			II	12343187	0	17			II	12308656	0	13			II	12322790	16	4		II	12339348	7	13				II	12346162	19	5			II	12309089	4	3			II	12314416	5	8
	II	12336966	43	17			II	12343257	0	17			II	12308701	0	16			II	12322835	16	6		II	12339975	8	5				II	12349302	19	7			II	12309388	7	3			II	12314443	9	8
	II	12337666	35	15			II	12344191	1	24			II	12308768	1	8			II	12322956	21	8		II	12340693	10	9				II	12349390	16	2			II	12310915	7	11			II	12314626	11	11
	II	12337667	36	19			II	12344260	1	23			II	12309076	2	9			II	12323507	12	7		II	12342420	5	13				II	12349606	32	4			II	12311880	2	6			II	12319009	18	7
	II	12337779	41	19			II	12345401	0	25			II	12309080	2	10			II	12324748	10	1		II	12343187	6	10				II	12351937	15	3			II	12313655	5	5			II	12321141	10	5
	II	12339115	62	21			II	12346162	1	13			II	12309089	2	12			II	12324750	10	1		II	12343257	5	11				II	12352526	11	3			II	12314302	6	2			II	12322712	19	5
	II	12339275	35	15			II	12349302	0	23			II	12309292	0	6			II	12326138	6	7		II	12344191	14	12				II	12352557	16	2			II	12314416	9	3			II	12322790	14	6
	II	12339348	41	23			II	12349390	2	25			II	12309303	0	7			II	12327335	11	10		II	12344260	6	12				II	12353772	31	5			II	12314443	10	3			II	12322835	14	3
	II	12339975	34	19			II	12349606	1	23			II	12309310	0	8			II	12327623	4	7		II	12345401	3	8				II	12353959	20	9			II	12314626	15	7			II	12322956	18	10
	II	12340693	52	21			II	12351937	1	34			II	12309388	0	9			II	12328200	17	8		II	12346162	12	6				II	12354377	18	5			II	12319009	9	9			II	12323507	13	6
	II	12342420	47	13			II	12352526	1	23			II	12310915	1	21			II	12328528	6	5		II	12349302	11	7				II	12355727	25	5			II	12321141	16	7			II	12324748	12	4
	II	12343187	31	16			II	12352557	0	23			II	12311880	0	6			II	12328955	7	3		II	12349390	11	9				II	12355932	17	3			II	12322712	9	9			II	12324750	12	4
	II	12343257	31	19			II	12353772	0	15			II	12313655	2	11			II	12329603	8	2		II	12349606	15	10				II	12356060	18	1			II	12322790	10	10			II	12325328	6	2
	II	12344191	43	18			II	12353959	2	38			II	12314302	1	15			II	12329751	11	2		II	12351937	8	13				II	12356166	22	4			II	12322835	11	7			II	12326138	11	6
	II	12344260	39	20			II	12354377	0	31			II	12314416	0	18			II	12330749	4	6		II	12352526	2	6				II	12360211	24	2			II	12322956	9	17			II	12327335	12	9
	II	12345401	37	17			II	12355727	1	36			II	12314443	0	18			II	12331620	7	1		II	12352557	4	5				II	12361028	16	6			II	12323507	11	11			II	12327623	8	5
	II	12346162	45	21			II	12355932	0	36			II	12314626	0	15			II	12333169	18	14		II	12353772	2	13				II	12361029	16	6			II	12324748	4	3			II	12328200	11	7
	II	12349302	38	13			II	12356166	1	26			II	12319009	3	19			II	12334271	8	3		II	12353959	9	9				II	12361464	25	6			II	12324750	4	3			II	12328528	5	2
	II	12349390	36	17			II	12360211	0	28			II	12321141	1	20			II	12334357	7	5		II	12354377	12	9				II	12361519	16	3			II	12325328	8	1			II	12328955	6	5
	II	12349606	45	17			II	12360788	0	20			II	12322712	1	29			II	12334366	6	5		II	12355727	7	16				II	12362052	22	6			II	12326138	9	8			II	12329603	9	3
	II	12351937	46	11			II	12361028	0	19			II	12322790	2	22			II	12335011	13	7		II	12355932	11	12				II	12362446	28	5			II	12327335	14	5			II	12329751	6	9
	II	12352526	26	10			II	12361029	0	20			II	12322835	1	25			II	12335050	9	10		II	12356060	5	11				II	12363545	24	2			II	12327623	6	5			II	12330749	2	4
	II	12352557	29	11			II	12361464	0	23			II	12322956	3	24			II	12335612	11	7		II	12356166	10	11				II	12363665	16	6			II	12328200	16	9			II	12331620	5	2
	II	12353772	31	11			II	12361519	0	21			II	12323507	0	12			II	12335893	10	8		II	12360211	9	13				II	12364432	23	1			II	12328955	10	10			II	12333169	13	4
	II	12353959	30	19			II	12362052	0	20			II	12324748	0	9			II	12336832	8	4		II	12360788	7	10				II	12366760	14	2			II	12329603	9	5			II	12334271	6	4
	II	12354377	41	23			II	12362446	1	22			II	12324750	0	9			II	12336966	4	8		II	12361028	9	11				II	12368261	29	11			II	12329751	13	5			II	12334357	8	8
	II	12355727	57	22			II	12363545	0	28			II	12325328	1	12			II	12337666	9	7		II	12361029	9	10				II	12368266	30	11			II	12330749	6	5			II	12334366	7	7
	II	12355932	44	13			II	12363665	1	26			II	12326138	1	15			II	12337667	9	7		II	12361464	6	15				II	12369210	7	1			II	12331620	4	7			II	12335011	12	4
	II	12356060	34	24			II	12364432	1	34			II	12327335	1	12			II	12337779	12	3		II	12361519	8	16				II	12371350	14	2			II	12333169	14	6			II	12335050	8	3
	II	12356166	34	21			II	12366760	1	20			II	12327623	0	14			II	12339115	5	5		II	12362052	12	11				II	12372260	12	1			II	12334271	5	3			II	12335311	3	3
	II	12360211	35	15			II	12368261	1	29			II	12328200	0	13			II	12339275	14	13		II	12362446	12	15				II	12372489	18	3			II	12334357	7	3			II	12335612	7	5
	II	12360788	24	11			II	12368266	1	31			II	12328528	0	11			II	12339348	3	7		II	12363545	11	7				II	12372799	18	2			II	12334366	7	2			II	12335893	13	9
	II	12361028	37	15			II	12369210	0	16			II	12328955	2	6			II	12339975	7	1		II	12364432	6	11				II	12372955	20	3			II	12335011	11	6			II	12336832	6	5
	II	12361029	38	15			II	12371350	0	15			II	12329603	2	15			II	12340693	17	3		II	12366760	8	8				II	12373170	25	3			II	12335050	12	10			II	12336966	4	3
	II	12361464	42	20			II	12372260	3	20			II	12329751	2	14			II	12342420	8	3		II	12368261	10	9				II	12373445	14	1			II	12335311	3	4			II	12337666	4	4
	II	12361519	37	20			II	12372367	4	30			II	12330749	0	11			II	12343187	19	11		II	12368266	11	10				II	12374670	16	7			II	12335612	8	7			II	12337667	4	3
	II	12362052	60	17			II	12372489	1	24			II	12331620	0	8			II	12343257	21	8		II	12369210	4	6				II	12378781	11	0			II	12335893	8	10			II	12337779	14	4
	II	12362446	51	17			II	12372799	2	22			II	12333169	3	16			II	12344191	34	13		II	12371350	3	7				II	12378953	9	2			II	12336832	6	6			II	12339115	13	5
	II	12363545	32	19			II	12372955	1	27			II	12334357	1	7			II	12344260	23	12		II	12372260	6	11				II	12380666	24	4			II	12336966	2	6			II	12339275	12	7
	II	12363665	46	17			II	12373170	2	24			II	12334366	1	7			II	12345401	10	9		II	12372367	8	10				II	12381333	22	2			II	12337666	3	4			II	12339348	12	4
	II	12364432	54	12			II	12373445	0	12			II	12335011	1	13			II	12346162	12	7		II	12372489	8	11				II	12381483	14	3			II	12337667	3	4			II	12340693	18	10
	II	12366760	44	20			II	12374670	1	17			II	12335050	2	16			II	12349302	8	3		II	12372799	11	11				II	12381506	15	3			II	12337779	8	8			II	12343187	14	9
	II	12368261	50	19			II	12378781	0	23			II	12335311	0	8			II	12349390	10	7		II	12372955	6	12				II	12382174	15	4			II	12339115	9	9			II	12343257	14	7
	II	12368266	49	19			II	12378953	0	23			II	12335612	1	14			II	12349606	9	8		II	12373170	9	5				II	12382946	19	3			II	12339275	10	8			II	12344191	35	18
	II	12369210	25	10			II	12380666	3	39			II	12335893	1	21			II	12351937	9	8		II	12373445	2	6				II	12383546	30	4			II	12339348	9	7			II	12344260	20	16
	II	12371350	26	14			II	12381333	0	28			II	12336832	1	12			II	12352526	8	0		II	12378781	8	9				II	12384160	4	6			II	12339975	6	3			II	12345401	13	5
	II	12372260	45	16			II	12381483	0	27			II	12336966	1	11			II	12352557	7	0		II	12378953	5	10				II	12384443	20	4			II	12340693	11	9			II	12346162	13	7
	II	12372367	43	15			II	12381506	0	27			II	12337666	1	15			II	12353772	8	7		II	12380666	10	13				II	12384603	21	5			II	12342420	6	7			II	12349302	5	3
	II	12372489	53	16			II	12382174	0	17			II	12337667	1	15			II	12353959	17	10		II	12381333	5	12				II	12385456	19	5			II	12343187	21	11			II	12349390	15	3
	II	12372799	38	18			II	12382946	0	27			II	12337779	2	14			II	12354377	12	7		II	12381483	5	18				II	12385701	20	5			II	12343257	25	14			II	12349606	13	4
	II	12372955	38	20			II	12383546	2	35			II	12339115	2	18			II	12355727	14	7		II	12381506	8	17				II	12385889	23	7			II	12344260	7	9			II	12351937	3	3
	II	12373170	34	17			II	12384160	0	25			II	12339275	0	14			II	12355932	9	1		II	12382174	4	5				II	12386425	23	4			II	12345401	9	13			II	12353772	8	6
	II	12373445	23	6			II	12384443	1	26			II	12339348	2	17			II	12356060	3	3		II	12382946	6	8				II	12386727	25	3			II	12346162	9	5			II	12353959	9	6
	II	12374670	49	9			II	12384603	2	28			II	12339975	1	11			II	12356166	3	3		II	12383546	5	13				II	12386932	18	4			II	12349302	6	7			II	12354377	14	9
	II	12378781	38	14			II	12385456	1	24			II	12340693	3	22			II	12360211	5	7		II	12384160	3	20				II	12387482	25	6			II	12349390	8	5			II	12355727	11	7
	II	12378953	36	16			II	12385889	1	20			II	12343187	2	21			II	12360788	5	4		II	12384603	16	9				II	12387925	22	3			II	12349606	15	8			II	12355932	10	2
	II	12380666	36	18			II	12386425	1	32			II	12343257	2	17			II	12361028	7	4		II	12385456	5	10				II	12388254	18	9			II	12351937	5	3			II	12356060	4	3
	II	12381333	52	18			II	12386727	2	27			II	12344191	3	36			II	12361029	7	4		II	12385701	4	10				II	12388670	27	5			II	12353772	11	8			II	12356166	6	3
	II	12381483	28	22			II	12386932	1	23			II	12344260	4	28			II	12361464	18	8		II	12385889	8	14				II	12389546	23	4			II	12353959	12	7			II	12360211	6	8
	II	12381506	29	20			II	12387482	1	27			II	12345401	0	12			II	12361519	12	7		II	12386425	10	14				II	12389558	25	3			II	12354377	11	10			II	12360788	11	2
	II	12382174	14	12			II	12387925	0	46			II	12346162	1	14			II	12362052	27	10		II	12386727	6	6				II	12389872	22	2			II	12355727	7	5			II	12361464	18	10
	II	12382946	44	19			II	12388670	1	35			II	12349302	1	12			II	12362446	13	10		II	12386932	7	9				II	12389934	25	2			II	12355932	3	5			II	12361519	22	9
	II	12383546	45	18			II	12389546	0	35			II	12349390	1	12			II	12363545	18	7		II	12387482	8	9				II	12390112	19	5			II	12360211	5	5			II	12362052	15	13
	II	12384160	21	20			II	12389558	0	34			II	12349606	1	19			II	12363665	13	10		II	12387925	10	14				II	12390372	13	11			II	12360788	12	4			II	12362446	20	5
	II	12384443	42	19			II	12389872	0	27			II	12351937	2	10			II	12364432	10	4		II	12388254	10	20				II	12390533	17	7			II	12361464	16	3			II	12363545	15	7
	II	12384603	54	16			II	12389934	0	24			II	12352526	2	5			II	12366760	22	5		II	12388670	10	17				II	12390537	14	8			II	12361519	16	5			II	12363665	9	9
	II	12385456	32	20			II	12390112	0	16			II	12352557	2	8			II	12368261	13	9		II	12389546	14	18				II	12390734	20	5			II	12362052	22	12			II	12364432	7	7
	II	12385701	40	24			II	12390372	1	22			II	12353772	1	21			II	12368266	12	9		II	12389558	12	17				II	12391489	16	5			II	12362446	8	8			II	12366760	11	11
	II	12385889	57	29			II	12390537	0	23			II	12353959	5	26			II	12369210	14	6		II	12389872	8	7				II	12391529	14	5			II	12363545	5	12			II	12368261	12	2
	II	12386425	52	27			II	12390734	1	22			II	12354377	2	13			II	12371350	3	3		II	12389934	10	8				II	12391605	20	6			II	12363665	14	11			II	12368266	12	2
	II	12386727	44	26			II	12391489	0	23			II	12355727	2	21			II	12372260	4	5		II	12390112	8	12				II	12391626	21	5			II	12364432	5	3			II	12369210	12	4
	II	12386932	32	15			II	12391529	0	22			II	12355932	1	12			II	12372367	13	7		II	12390372	6	12				II	12391763	20	8			II	12366760	11	8			II	12371350	8	4
	II	12387482	43	23			II	12391605	0	22			II	12360788	0	16			II	12372489	12	4		II	12390533	11	5				II	12391764	20	8			II	12368261	9	8			II	12372260	5	10
	II	12387925	50	20			II	12391626	0	23			II	12361028	0	11			II	12372799	14	5		II	12390734	9	13				II	12392590	15	3			II	12368266	8	7			II	12372367	5	10
	II	12388254	49	24			II	12391763	0	25			II	12361029	0	13			II	12372955	12	2		II	12391489	14	12				II	12392761	21	3			II	12369210	15	9			II	12372489	12	6
	II	12388670	40	24			II	12391764	0	23			II	12361464	1	26			II	12373170	12	2		II	12391529	14	15				II	12393021	20	3			II	12371350	8	4			II	12372799	11	13
	II	12389546	53	11			II	12392590	0	30			II	12361519	1	26			II	12374670	12	7		II	12391605	15	17				II	12393096	21	7			II	12372260	4	7			II	12372955	8	8
	II	12389558	62	11			II	12392761	2	26			II	12362052	1	30			II	12378781	5	5		II	12391626	12	18				II	12393559	18	0			II	12372367	8	9			II	12373170	10	5
	II	12389872	46	10			II	12393021	1	31			II	12362446	1	13			II	12378953	12	11		II	12391763	11	12				II	12393672	22	1			II	12372489	13	3			II	12373445	7	2
	II	12389934	50	10			II	12393096	1	33			II	12363545	2	23			II	12380666	6	8		II	12391764	9	11				II	12394612	19	6			II	12372799	8	7			II	12374670	11	4
	II	12390112	29	8			II	12393559	0	16			II	12363665	3	18			II	12381333	10	7		II	12392590	12	10				II	12395990	6	7			II	12372955	7	6			II	12378781	12	6
	II	12390372	30	13			II	12393672	1	18			II	12364432	0	14			II	12381483	4	4		II	12392761	11	10				II	12396689	23	5			II	12373170	5	6			II	12378953	13	4
	II	12390533	33	6			II	12394612	0	22			II	12366760	3	17			II	12381506	5	5		II	12393021	6	10				II	12397103	18	7			II	12373445	3	5			II	12380666	9	6
	II	12390537	27	12			II	12395990	0	25			II	12368261	1	15			II	12382174	7	4		II	12393096	7	7				II	12397953	20	5			II	12374670	13	10			II	12381333	10	5
	II	12390734	44	21			II	12396689	1	28			II	12368266	0	16			II	12382946	14	5		II	12393559	8	12				II	12398392	19	3			II	12378781	10	6			II	12381483	8	6
	II	12391489	35	17			II	12397103	1	47			II	12369210	3	18			II	12383546	19	9		II	12393672	7	9				II	12400217	18	3			II	12378953	10	6			II	12381506	6	5
	II	12391529	34	15			II	12397953	0	33			II	12371350	0	13			II	12384160	4	2		II	12394612	7	8				II	12402499	20	5			II	12380666	6	0			II	12382174	4	7
	II	12391605	39	12			II	12398392	2	45			II	12372260	0	14			II	12384443	5	8		II	12395990	4	6				II	12402612	24	6			II	12381333	6	6			II	12382946	26	4
	II	12391626	47	12			II	12400217	5	28			II	12372367	2	14			II	12384603	11	6		II	12397103	9	22				II	12404424	22	2			II	12381483	8	7			II	12383546	14	6
	II	12391763	48	23			II	12402499	0	22			II	12372489	2	20			II	12385456	16	11		II	12397953	15	13				II	12404435	22	3			II	12381506	7	9			II	12384160	1	7
	II	12391764	47	24			II	12402612	0	21			II	12372799	2	16			II	12385701	17	4		II	12398392	14	15				II	12404583	24	5			II	12382946	9	10			II	12384443	10	7
	II	12392590	51	14			II	12404424	0	18			II	12372955	1	11			II	12385889	21	5		II	12400217	10	12				II	12404758	23	2			II	12383546	11	10			II	12384603	15	9
	II	12392761	52	29			II	12404435	1	17			II	12373170	1	14			II	12386425	11	10		II	12402499	14	15				II	12406001	10	2			II	12384160	3	10			II	12385456	16	14
	II	12393021	42	17			II	12404583	1	22			II	12373445	0	12			II	12386727	17	5		II	12402612	12	14				II	12406006	10	2			II	12384443	10	6			II	12385701	15	14
	II	12393096	51	16			II	12404758	1	27			II	12374670	1	21			II	12386932	10	4		II	12404424	8	4				II	12406120	8	3			II	12384603	12	5			II	12385889	24	13
	II	12393559	27	18			II	12406001	0	20			II	12378781	0	12			II	12387482	19	14		II	12404435	7	4				II	12406123	9	3			II	12385456	15	17			II	12386425	15	5
	II	12393672	37	22			II	12406006	0	21			II	12378953	2	19			II	12387925	5	3		II	12404583	6	10				II	12406126	8	4			II	12385701	15	17			II	12386727	15	6
	II	12394612	32	20			II	12406120	1	26			II	12380666	1	15			II	12388254	5	7		II	12404758	5	8				II	12406215	20	2			II	12385889	9	15			II	12386932	7	4
	II	12395990	10	21			II	12406123	0	27			II	12381333	0	12			II	12388670	16	8		II	12406001	4	10				II	12406234	21	3			II	12386425	17	11			II	12387482	21	4
	II	12396689	40	12			II	12406126	0	22			II	12381483	0	13			II	12389546	19	9		II	12406006	4	9				II	12406236	23	3			II	12386727	18	8			II	12387925	7	3
	II	12397103	41	18			II	12406215	1	31			II	12381506	0	12			II	12389558	19	8		II	12406123	5	8				II	12406239	25	3			II	12386932	15	5			II	12388254	9	10
	II	12397953	32	24			II	12406234	1	30			II	12382946	3	25			II	12389872	5	2		II	12406126	5	7				II	12408225	25	3			II	12387482	16	15			II	12388670	18	3
	II	12398392	39	17			II	12406236	1	33			II	12383546	1	28			II	12389934	6	5		II	12406215	11	9				II	12408505	20	3			II	12387925	8	3			II	12389546	18	7
	II	12400217	40	12			II	12406239	1	32			II	12384160	0	13			II	12390112	8	5		II	12406234	11	8				II	12409296	32	4			II	12388254	8	9			II	12389558	20	7
	II	12402499	53	24			II	12408225	0	25			II	12384443	2	16			II	12390533	7	0		II	12406236	11	8				II	12409509	18	4			II	12388670	10	9			II	12389872	9	5
	II	12402612	39	22			II	12408505	0	15			II	12384603	4	15			II	12390537	7	0		II	12406239	12	8				II	12409857	25	5			II	12389546	16	17			II	12389934	11	3
	II	12404424	42	17			II	12409296	0	20			II	12385456	2	26			II	12390734	5	1		II	12408225	6	13				II	12409999	25	12			II	12389558	15	15			II	12390112	10	3
	II	12404435	46	15			II	12409509	2	30			II	12385701	2	30			II	12391489	7	5		II	12408505	7	13				II	12410048	21	9			II	12389872	6	9			II	12390372	8	4
	II	12404583	45	19			II	12409857	1	26			II	12385889	2	26			II	12391529	8	4		II	12409296	10	11				II	12410064	18	10			II	12389934	5	7			II	12390533	5	5
	II	12404758	44	22			II	12409999	1	26			II	12386425	2	20			II	12391605	9	7		II	12409509	20	14				II	12410224	23	2			II	12390112	6	6			II	12390537	5	6
	II	12406001	12	15			II	12410048	3	26			II	12386727	1	16			II	12391626	6	9		II	12409857	12	12				II	12410817	15	3			II	12390372	5	3			II	12390734	3	7
	II	12406006	12	17			II	12410064	2	24			II	12386932	0	14			II	12391763	17	11		II	12409999	10	9				II	12411542	24	8			II	12390533	6	3			II	12391489	14	5
	II	12406120	6	17			II	12410224	1	14			II	12387482	4	24			II	12391764	17	11		II	12410048	8	8				II	12411661	29	5			II	12390537	6	3			II	12391529	7	6
	II	12406123	6	15			II	12410817	1	22			II	12387925	0	11			II	12392590	8	5		II	12410064	9	6				II	12412299	29	1			II	12391489	12	2			II	12391605	5	9
	II	12406126	6	17			II	12411542	1	25			II	12388254	1	17			II	12392761	10	6		II	12410224	9	5				II	12412877	29	10			II	12391605	11	7			II	12391626	5	7
	II	12406215	23	14			II	12411661	1	19			II	12388670	1	27			II	12393021	13	9		II	12411542	7	15				II	12415929	21	6			II	12391626	13	7			II	12391763	8	12
	II	12406234	30	15			II	12412299	0	33			II	12389546	1	22			II	12393096	9	8		II	12411661	8	18				II	12416011	18	3			II	12391763	9	14			II	12391764	8	12
	II	12406236	29	14			II	12412877	0	24			II	12389558	2	19			II	12393559	12	10		II	12412299	12	9				II	12419357	18	1			II	12391764	9	13			II	12392590	8	6
	II	12406239	29	12			II	12415929	3	30			II	12389872	0	18			II	12393672	5	3		II	12412877	15	12				II	12424050	19	7			II	12392590	11	7			II	12392761	9	3
	II	12408225	56	17			II	12416011	3	35			II	12389934	1	15			II	12394612	6	4		II	12415929	13	14				II	12425989	22	3			II	12392761	14	5			II	12393021	11	15
	II	12408505	46	23			II	12419357	0	29			II	12390112	2	13			II	12395990	2	6		II	12416011	11	12				II	12436048	18	7			II	12393021	15	11			II	12393096	20	8
	II	12409509	50	21			II	12424050	2	25			II	12390372	0	6			II	12396689	5	5		II	12419357	8	12				II	12437580	17	7			II	12393096	13	6			II	12393559	13	3
	II	12409857	48	23			II	12425989	1	31			II	12390533	0	7			II	12397103	9	6		II	12424050	13	15				II	12437855	23	1			II	12393559	7	13			II	12393672	4	3
	II	12409999	39	26			II	12436048	1	22			II	12390537	0	7			II	12398392	6	3		II	12425989	9	11				II	12438139	21	3			II	12393672	6	4			II	12394612	8	6
	II	12410048	41	23			II	12437580	1	25			II	12390734	0	12			II	12400217	18	6		II	12436048	9	7				II	12443222	21	4			II	12394612	5	1			II	12395990	5	11
	II	12410064	40	26			II	12437855	3	22			II	12391489	1	16			II	12402499	21	5		II	12437580	9	17				II	12451982	25	7			II	12395990	1	5			II	12396689	2	4
	II	12410224	42	21			II	12438139	1	37			II	12391529	1	15			II	12402612	24	6		II	12437855	6	8				II	12453658	20	5			II	12397103	10	5			II	12397103	13	11
	II	12410817	33	10			II	12443222	2	22			II	12391605	1	18			II	12404424	16	8		II	12438139	17	8				II	12455098	28	3			II	12398392	5	6			II	12397953	8	4
	II	12411542	50	19			II	12451982	3	27			II	12391626	2	12			II	12404435	15	10		II	12443222	9	10				II	12458240	19	3			II	12400217	10	10			II	12398392	6	7
	II	12411661	49	28			II	12453658	1	21			II	12391763	2	30			II	12404583	18	7		II	12451982	16	10				II	12458449	16	4			II	12402499	21	15			II	12400217	17	8
	II	12412299	46	21			II	12455098	0	30			II	12391764	2	31			II	12404758	10	4		II	12453658	11	7				II	12458689	20	6			II	12402612	20	9			II	12402499	14	10
[truncated: 25,743 more rows]

## Sheet: C. Treatment B reads
Replicate 1B	#CHROM	POS	Reads_JU2825	Reads_JU1249		Replicate 2B	#CHROM	POS	Reads_JU2825	Reads_JU1249		Replicate 3B	#CHROM	POS	Reads_JU2825	Reads_JU1249		Replicate 4B	#CHROM	POS	Reads_JU2825	Reads_JU1249		Replicate 5B	#CHROM	POS	Reads_JU2825	Reads_JU1249		Replicate 6B	#CHROM	POS	Reads_JU2825	Reads_JU1249		Replicate 7B	#CHROM	POS	Reads_JU2825	Reads_JU1249		Replicate 8B	#CHROM	POS	Reads_JU2825	Reads_JU1249
	I	3048	24	2			I	3048	7	16			I	3048	12	6			I	3048	10	2			I	3048	16	8			I	3048	8	8			I	3048	17	9			I	3048	14	5
	I	3659	12	8			I	3659	2	18			I	3659	15	9			I	3659	19	9			I	3659	16	7			I	3659	16	14			I	3659	15	6			I	3659	9	5
	I	3736	14	7			I	3736	5	19			I	3736	16	4			I	3736	15	10			I	3736	10	7			I	3736	18	12			I	3736	15	4			I	3736	19	3
	I	3979	12	2			I	3979	4	19			I	3979	32	4			I	3979	16	8			I	3979	19	7			I	5527	12	11			I	3979	24	8			I	3979	23	6
	I	5527	19	5			I	5527	3	23			I	5527	6	2			I	5527	5	4			I	5527	19	17			I	6313	11	15			I	5527	7	3			I	5527	8	1
	I	6313	16	1			I	6313	6	13			I	6313	18	4			I	6313	18	11			I	6313	11	9			I	6314	14	13			I	6313	24	5			I	6313	14	3
	I	6314	16	1			I	6314	6	13			I	6314	19	4			I	6314	19	11			I	6314	10	9			I	7565	13	21			I	6314	24	5			I	6314	14	3
	I	7565	25	4			I	7565	5	25			I	7565	14	2			I	7565	18	8			I	7565	28	15			I	8267	17	15			I	7565	14	2			I	7565	14	3
	I	8267	18	4			I	8267	7	11			I	8267	17	5			I	8267	13	4			I	8267	17	14			I	9007	5	10			I	8267	10	3			I	8267	18	10
	I	9007	10	5			I	9007	3	11			I	9007	7	1			I	9007	7	0			I	9007	10	6			I	10291	14	11			I	9007	9	3			I	9007	6	4
	I	10291	19	5			I	10291	2	21			I	10291	24	4			I	10291	14	10			I	10291	19	5			I	11350	15	9			I	10291	15	2			I	10291	16	5
	I	11350	9	3			I	11350	5	13			I	11350	14	1			I	11350	12	7			I	11350	6	4			I	15024	14	15			I	11350	6	6			I	11350	18	6
	I	15024	23	5			I	15024	3	17			I	15024	17	4			I	15024	23	8			I	15024	15	7			I	15196	14	23			I	15024	20	8			I	15024	23	8
	I	15196	26	5			I	15196	9	14			I	15196	9	2			I	15196	13	14			I	15196	8	9			I	18032	11	6			I	15196	17	6			I	15196	16	7
	I	18032	15	7			I	16359	1	20			I	16359	20	3			I	16359	10	7			I	16359	13	6			I	18297	14	16			I	16359	8	9			I	16359	14	8
	I	18297	17	6			I	18032	1	16			I	18032	11	6			I	18032	10	6			I	18032	17	7			I	18679	15	10			I	18032	14	3			I	18032	13	6
	I	18679	7	7			I	18297	2	11			I	18297	9	2			I	18297	10	6			I	18297	20	9			I	19317	9	7			I	18297	13	2			I	18297	10	5
	I	19317	8	6			I	18679	3	16			I	18679	12	4			I	18679	14	3			I	19317	14	4			I	21431	9	16			I	18679	5	5			I	18679	9	2
	I	21431	17	4			I	19317	4	8			I	19317	12	2			I	19317	13	3			I	23395	19	6			I	23395	18	13			I	19317	8	4			I	19317	8	4
	I	23395	18	5			I	21431	3	11			I	21431	14	5			I	21431	8	7			I	23398	18	6			I	23398	18	12			I	21431	7	2			I	21431	12	5
	I	23398	17	5			I	23395	5	12			I	23395	36	11			I	23395	24	10			I	23508	11	7			I	23508	12	11			I	23395	28	11			I	23395	31	11
	I	23508	18	8			I	23398	5	12			I	23398	35	11			I	23398	25	10			I	23917	20	13			I	23917	15	11			I	23398	27	11			I	23398	29	11
	I	23917	21	6			I	23508	7	20			I	23508	41	4			I	23508	12	16			I	23942	24	10			I	23942	17	11			I	23508	24	11			I	23508	29	12
	I	23942	20	5			I	23917	8	18			I	23917	10	5			I	23917	15	7			I	25034	15	8			I	25034	17	21			I	23917	13	6			I	23917	14	3
	I	25034	14	2			I	23942	9	16			I	23942	7	4			I	23942	12	4			I	25314	13	10			I	25314	12	19			I	23942	11	4			I	23942	9	2
	I	25314	20	5			I	25034	5	22			I	25034	12	3			I	25034	3	7			I	26827	17	13			I	26827	13	19			I	25034	11	6			I	25034	5	4
	I	26827	16	4			I	25314	2	29			I	25314	15	6			I	25314	11	3			I	32533	24	4			I	32839	12	14			I	25314	17	6			I	25314	16	5
	I	32533	20	0			I	26827	10	20			I	26827	13	2			I	26827	14	5			I	32839	14	7			I	32927	9	12			I	26827	18	0			I	26827	7	6
	I	32839	23	3			I	32533	5	23			I	32533	15	1			I	32533	7	5			I	32927	18	5			I	38161	19	13			I	32533	12	4			I	32533	17	5
	I	32927	13	6			I	32839	4	10			I	32839	11	4			I	32839	13	6			I	38161	18	5			I	41980	18	12			I	32839	19	3			I	32839	10	6
	I	38161	18	3			I	32927	5	11			I	32927	17	5			I	32927	13	7			I	41151	9	3			I	43181	10	17			I	32927	15	5			I	32927	8	7
	I	41151	12	2			I	38161	3	11			I	38161	25	6			I	38161	26	9			I	41980	11	7			I	43212	7	18			I	38161	23	7			I	38161	26	8
	I	41980	24	7			I	41151	2	8			I	41151	11	3			I	41980	6	16			I	43181	12	7			I	44309	18	14			I	41151	7	2			I	41151	11	3
	I	43181	10	4			I	41980	3	15			I	41980	15	4			I	43181	19	5			I	43212	15	6			I	44393	20	19			I	41980	19	9			I	41980	12	3
	I	43212	12	5			I	43181	7	13			I	43181	13	8			I	43212	19	5			I	44309	14	7			I	47662	14	8			I	43181	16	12			I	43181	21	8
	I	44309	26	2			I	43212	3	11			I	43212	16	4			I	44309	18	8			I	44393	13	8			I	49843	13	9			I	43212	20	13			I	43212	25	6
	I	44393	22	3			I	44309	2	25			I	44309	25	5			I	44393	13	14			I	44902	21	8			I	54156	14	15			I	44309	14	9			I	44309	21	11
	I	44902	15	3			I	44393	4	22			I	44393	16	1			I	44902	13	8			I	47662	21	13			I	55927	12	18			I	44393	16	13			I	44393	29	3
	I	47662	14	5			I	44902	3	20			I	44902	13	6			I	47662	12	4			I	49843	17	14			I	56338	12	14			I	44902	17	6			I	44902	19	8
	I	49843	24	2			I	47662	4	15			I	47662	16	6			I	49843	8	2			I	54156	27	15			I	56846	14	13			I	47662	19	7			I	47662	16	7
	I	54156	18	5			I	49843	4	10			I	49843	6	1			I	54156	24	6			I	55927	20	6			I	57333	14	26			I	49843	5	3			I	49843	10	2
	I	55927	22	4			I	54156	5	22			I	54156	10	1			I	55927	19	4			I	56338	20	9			I	59600	18	16			I	54156	25	11			I	54156	27	6
	I	56338	24	3			I	55927	4	14			I	55927	25	4			I	56338	7	10			I	56846	9	4			I	60328	18	14			I	55927	19	9			I	55927	23	5
	I	56846	14	1			I	56338	4	15			I	56338	17	5			I	56846	25	11			I	57333	15	7			I	61160	8	18			I	56338	17	8			I	56338	12	6
	I	57333	21	2			I	56846	7	16			I	56846	30	8			I	57333	24	7			I	59600	19	6			I	61169	11	17			I	57333	26	13			I	56846	19	12
	I	59600	22	3			I	57333	8	16			I	57333	29	4			I	59600	15	15			I	60328	21	6			I	64044	18	14			I	59600	19	10			I	57333	33	8
	I	60328	20	4			I	60328	2	17			I	60328	10	4			I	60328	12	8			I	61160	15	13			I	65206	19	18			I	60328	8	10			I	59600	21	10
	I	61160	24	6			I	61160	3	23			I	61160	29	8			I	61160	22	14			I	61169	15	11			I	65787	10	10			I	61160	19	7			I	60328	22	5
	I	61169	27	7			I	61169	3	21			I	61169	30	9			I	61169	19	13			I	64044	20	16			I	66015	14	10			I	61169	21	7			I	61160	25	5
	I	64044	38	4			I	64044	4	22			I	64044	7	6			I	64044	7	6			I	65206	20	11			I	66407	11	18			I	64044	8	5			I	61169	26	5
	I	65206	17	7			I	65206	3	18			I	65206	23	4			I	65206	16	8			I	65787	15	6			I	66673	9	13			I	65206	17	4			I	64044	13	6
	I	66015	13	6			I	65787	1	17			I	65787	19	7			I	65787	14	7			I	66015	19	9			I	66938	9	15			I	65787	18	6			I	65206	15	5
	I	66673	19	3			I	66015	5	16			I	66015	34	5			I	66015	14	7			I	66407	19	9			I	67321	21	23			I	66015	13	6			I	65787	16	8
	I	66938	21	5			I	66407	1	14			I	66407	24	6			I	66407	16	12			I	66673	18	8			I	67487	12	13			I	66407	24	8			I	66015	25	16
	I	67321	14	3			I	66673	3	14			I	66673	21	10			I	66673	12	15			I	66938	14	14			I	68277	15	23			I	66673	28	3			I	66407	14	10
	I	67487	8	7			I	66938	4	18			I	66938	24	7			I	66938	14	11			I	67321	23	6			I	69833	10	18			I	66938	19	6			I	66673	32	8
	I	68277	15	5			I	67321	5	14			I	67321	21	9			I	67321	22	7			I	67487	17	8			I	70902	11	12			I	67321	15	2			I	66938	23	10
	I	69833	19	5			I	67487	6	12			I	67487	15	5			I	67487	15	8			I	69833	13	4			I	72302	17	16			I	67487	9	3			I	67321	19	6
	I	70902	20	6			I	68277	6	15			I	68277	10	0			I	68277	15	6			I	70902	12	9			I	72660	16	21			I	68277	13	9			I	67487	21	6
	I	72302	16	12			I	69833	2	19			I	69833	11	2			I	69833	10	4			I	72302	22	9			I	76465	15	10			I	69833	5	6			I	68277	13	8
	I	72660	10	6			I	72302	3	19			I	70902	11	1			I	70902	6	5			I	72660	16	13			I	76755	15	16			I	70902	15	2			I	69833	16	1
	I	76465	22	2			I	72660	4	21			I	72302	11	3			I	72302	13	6			I	76465	18	8			I	77905	12	18			I	72302	18	8			I	70902	6	9
	I	76755	16	5			I	76465	2	13			I	72660	20	7			I	72660	21	14			I	76755	12	8			I	78088	9	10			I	72660	15	9			I	72302	9	3
	I	77905	17	7			I	76755	1	10			I	76465	4	5			I	76465	9	4			I	77905	11	6			I	79484	12	6			I	76465	6	3			I	72660	15	5
	I	78088	17	3			I	77905	2	22			I	76755	8	1			I	76755	10	2			I	78088	10	3			I	80133	8	8			I	76755	12	3			I	76465	3	3
	I	80133	17	2			I	78088	4	10			I	77905	8	2			I	77905	10	6			I	79484	15	6			I	82089	6	10			I	77905	5	4			I	76755	4	2
	I	82089	13	4			I	79484	5	14			I	78088	10	4			I	78088	10	5			I	80133	19	4			I	82248	10	23			I	78088	5	6			I	78088	12	1
	I	82248	21	3			I	80133	2	11			I	79484	13	3			I	79484	7	6			I	82089	16	10			I	83173	12	13			I	79484	7	2			I	79484	6	1
	I	83173	27	5			I	82089	1	6			I	82089	15	5			I	80133	3	5			I	82248	20	5			I	83287	18	16			I	80133	9	2			I	80133	9	1
	I	83287	16	2			I	82248	3	12			I	82248	7	1			I	82089	10	10			I	83173	27	8			I	84180	13	15			I	82089	14	10			I	82089	12	1
	I	84180	12	3			I	83173	5	15			I	83173	18	1			I	82248	4	4			I	83287	18	6			I	90474	15	15			I	82248	5	4			I	82248	10	0
	I	90474	23	4			I	83287	3	19			I	83287	14	5			I	83173	12	7			I	84180	15	11			I	92447	10	16			I	83173	13	4			I	83173	14	5
	I	92447	18	3			I	84180	6	16			I	84180	11	2			I	83287	9	4			I	90474	19	6			I	92616	11	19			I	83287	11	3			I	83287	11	3
	I	92616	18	5			I	90474	0	14			I	90474	10	2			I	84180	10	2			I	92447	22	12			I	96144	12	23			I	84180	14	3			I	84180	7	4
	I	96144	19	8			I	92447	9	21			I	92447	19	7			I	90474	7	5			I	92616	18	8			I	103330	24	22			I	90474	12	1			I	90474	11	2
	I	103330	19	6			I	92616	7	23			I	92616	10	8			I	92447	12	5			I	96144	35	8			I	103372	20	20			I	92447	20	1			I	92447	21	5
	I	103372	19	6			I	96144	4	21			I	96144	6	0			I	92616	9	3			I	103330	16	13			I	105395	12	18			I	92616	9	4			I	92616	12	6
	I	105395	22	10			I	103330	6	15			I	103330	20	5			I	96144	9	4			I	103372	17	11			I	105891	16	12			I	96144	15	4			I	96144	9	3
	I	105891	17	5			I	103372	9	18			I	103372	15	7			I	103330	14	11			I	105395	21	6			I	108121	10	9			I	103330	11	3			I	103330	23	4
	I	108121	17	4			I	105395	2	20			I	105395	11	3			I	103372	12	9			I	105891	18	7			I	108300	9	16			I	103372	17	5			I	103372	18	4
	I	108300	22	1			I	105891	3	19			I	105891	9	1			I	105395	9	7			I	108121	14	9			I	108362	13	15			I	105395	14	7			I	105395	14	5
	I	108362	27	1			I	108121	1	17			I	108121	14	5			I	105891	13	2			I	108300	10	6			I	108364	13	16			I	105891	13	1			I	105891	9	2
	I	108364	26	1			I	108300	5	25			I	108300	5	3			I	108121	8	9			I	108362	15	7			I	108785	9	8			I	108121	13	4			I	108121	9	2
	I	108785	11	3			I	108362	6	23			I	108362	3	6			I	108362	6	3			I	108364	16	7			I	108803	8	7			I	108300	10	5			I	108300	9	2
	I	108803	10	2			I	108364	6	22			I	108364	3	6			I	108364	7	3			I	108785	13	6			I	109787	13	17			I	108362	9	6			I	108362	9	0
	I	108812	9	2			I	108785	7	18			I	108785	12	5			I	108785	8	6			I	108803	9	8			I	110524	14	20			I	108364	8	6			I	108364	9	0
	I	109787	19	5			I	108803	6	16			I	108803	9	5			I	108803	8	6			I	109787	13	8			I	114263	12	9			I	108785	12	0			I	108785	10	3
	I	110524	24	4			I	108812	7	18			I	108812	9	4			I	108812	6	5			I	110524	23	8			I	115058	6	17			I	108803	7	0			I	108803	9	2
	I	114263	18	0			I	109787	4	16			I	109787	18	5			I	109787	16	7			I	114263	19	5			I	116720	10	12			I	108812	7	0			I	108812	9	1
	I	115058	16	3			I	114263	10	24			I	110524	19	3			I	110524	15	7			I	115058	18	10			I	117089	9	8			I	109787	15	7			I	109787	25	5
	I	116720	17	1			I	115058	4	13			I	114263	20	4			I	114263	14	5			I	116720	6	8			I	119816	11	12			I	110524	16	10			I	110524	18	6
	I	117089	8	1			I	116720	6	11			I	115058	14	5			I	115058	13	5			I	117089	18	4			I	120615	6	18			I	114263	17	7			I	114263	21	4
	I	119816	20	3			I	117089	4	14			I	116720	23	12			I	116720	17	12			I	119816	18	6			I	120653	9	24			I	115058	21	6			I	115058	15	2
	I	120615	15	6			I	119816	2	10			I	117089	19	8			I	117089	16	10			I	120653	17	7			I	121024	15	26			I	116720	17	7			I	116720	19	7
	I	120653	16	7			I	120615	2	12			I	119816	17	5			I	119816	32	9			I	121024	20	13			I	122715	7	11			I	117089	15	8			I	117089	16	6
	I	121024	19	2			I	120653	1	13			I	120615	20	11			I	120615	11	14			I	122715	20	11			I	124344	13	18			I	119816	32	13			I	119816	21	13
	I	122715	19	1			I	121024	4	17			I	120653	20	11			I	120653	12	11			I	124344	14	7			I	124546	14	13			I	120615	25	8			I	120615	26	7
	I	124546	8	4			I	122715	2	18			I	121024	20	4			I	121024	15	12			I	124546	24	5			I	126111	10	14			I	120653	17	9			I	120653	25	10
	I	126111	16	5			I	124344	3	25			I	122715	33	7			I	122715	18	9			I	128077	8	9			I	128077	8	17			I	121024	13	6			I	121024	26	4
	I	128077	15	2			I	124546	4	12			I	124344	8	5			I	124344	8	2			I	130380	14	7			I	128085	5	17			I	122715	12	6			I	122715	17	7
	I	128085	13	2			I	126111	1	14			I	124546	6	3			I	124546	5	2			I	130381	14	7			I	130380	9	13			I	124344	12	7			I	124344	12	7
	I	130380	10	4			I	128077	2	10			I	126111	15	6			I	126111	13	3			I	132320	19	11			I	130381	9	13			I	124546	6	2			I	124546	10	4
	I	130381	10	4			I	128085	2	11			I	128077	12	2			I	128077	8	5			I	135382	21	7			I	132320	17	20			I	126111	13	3			I	126111	9	4
	I	132320	22	8			I	130380	7	11			I	128085	12	2			I	128085	9	4			I	136145	9	4			I	135382	15	13			I	128077	12	2			I	128077	2	6
	I	135382	13	5			I	130381	6	12			I	130380	11	3			I	130380	14	10			I	136684	12	9			I	136145	9	8			I	128085	11	5			I	128085	2	6
	I	136145	16	3			I	135382	2	20			I	130381	12	3			I	130381	13	10			I	137640	21	7			I	136684	21	12			I	130380	12	7			I	130380	19	8
	I	136684	18	4			I	136684	2	15			I	132320	30	6			I	132320	21	10			I	137689	19	11			I	137640	8	19			I	130381	12	7			I	130381	18	7
	I	137640	21	2			I	137640	4	29			I	135382	8	4			I	135382	4	3			I	137767	21	10			I	137689	9	16			I	135382	10	9			I	132320	30	12
	I	137689	17	5			I	137689	4	19			I	136145	15	8			I	136145	10	8			I	137772	19	12			I	137767	11	12			I	136145	14	9			I	136145	18	6
	I	137767	10	7			I	137767	3	10			I	136684	22	11			I	136684	28	12			I	140299	16	7			I	137772	12	12			I	136684	22	10			I	136684	34	13
	I	137772	11	5			I	137772	2	12			I	137640	24	4			I	137640	17	7			I	141375	18	11			I	140299	16	16			I	137640	15	5			I	137640	12	7
	I	140299	19	5			I	140299	3	21			I	137689	16	5			I	137689	13	6			I	143789	15	11			I	141375	19	15			I	137689	11	6			I	137689	17	7
	I	141375	31	6			I	141375	7	15			I	137767	19	9			I	137767	13	6			I	146442	9	12			I	143789	16	8			I	137767	9	8			I	137767	21	4
	I	146442	13	4			I	143789	8	16			I	137772	20	8			I	137772	15	6			I	146942	16	16			I	146942	13	14			I	137772	9	9			I	137772	22	4
	I	146942	10	3			I	146442	1	20			I	140299	25	7			I	140299	13	13			I	148424	23	10			I	148424	19	8			I	140299	25	9			I	140299	22	6
	I	148424	24	3			I	146942	4	28			I	141375	19	6			I	141375	12	5			I	150985	23	13			I	150985	17	14			I	141375	13	5			I	141375	14	6
	I	150985	22	5			I	148424	6	12			I	143789	7	6			I	143789	4	4			I	153380	16	8			I	153380	13	14			I	143789	11	4			I	143789	17	2
	I	153380	19	2			I	150985	3	17			I	146442	21	3			I	146442	14	11			I	154159	16	9			I	154159	11	19			I	146442	16	4			I	146442	19	11
	I	154159	19	6			I	153380	1	14			I	146942	30	6			I	146942	15	9			I	155058	10	8			I	155058	11	14			I	146942	16	7			I	148424	9	6
	I	155058	7	2			I	154159	6	18			I	148424	15	2			I	148424	9	10			I	157815	20	7			I	157398	22	16			I	148424	14	7			I	150985	23	3
	I	157398	15	5			I	155058	3	8			I	150985	21	5			I	150985	19	7			I	158105	15	12			I	157815	18	9			I	150985	24	7			I	153380	18	5
	I	157815	22	7			I	157398	7	22			I	153380	22	6			I	153380	15	14			I	159475	19	7			I	158105	15	11			I	153380	18	6			I	154159	14	9
	I	158105	12	7			I	157815	6	13			I	154159	23	3			I	154159	14	6			I	160560	12	7			I	159475	17	15			I	154159	17	7			I	155058	5	2
	I	159475	12	2			I	158105	5	22			I	155058	6	4			I	155058	5	1			I	161913	14	13			I	160560	10	16			I	155058	3	3			I	157398	5	1
	I	160560	19	5			I	159475	0	10			I	157815	8	0			I	157398	5	2			I	163347	13	2			I	161913	10	10			I	157398	5	1			I	158105	4	3
	I	161913	12	1			I	160560	4	17			I	158105	13	2			I	157815	5	1			I	164048	24	15			I	163347	15	14			I	158105	4	6			I	159475	22	3
	I	163347	19	3			I	161913	4	14			I	159475	13	8			I	158105	8	4			I	166340	15	6			I	164048	10	19			I	159475	13	3			I	160560	17	3
	I	164048	14	10			I	163347	4	16			I	160560	12	4			I	159475	12	7			I	168219	12	4			I	166340	14	10			I	160560	17	6			I	161913	22	6
	I	166340	23	3			I	164048	4	18			I	161913	13	3			I	160560	13	6			I	171656	17	2			I	168219	12	8			I	161913	16	6			I	163347	19	13
	I	168219	13	4			I	166340	2	16			I	163347	19	8			I	161913	12	8			I	172510	11	12			I	171656	11	14			I	163347	23	7			I	164048	22	13
	I	171656	20	2			I	168219	2	13			I	164048	23	7			I	163347	20	7			I	174521	16	8			I	172510	13	15			I	164048	14	13			I	166340	9	1
	I	172510	13	7			I	171656	5	16			I	166340	4	2			I	164048	18	13			I	175036	19	13			I	174521	11	14			I	166340	5	2			I	168219	11	3
	I	174521	15	3			I	172510	1	16			I	168219	12	4			I	166340	6	4			I	175769	19	3			I	175036	17	15			I	168219	14	3			I	171656	13	3
	I	175769	19	4			I	174521	3	15			I	171656	16	5			I	168219	6	7			I	175782	18	5			I	175769	18	10			I	171656	13	2			I	172510	16	4
	I	175782	21	3			I	175036	8	22			I	172510	19	4			I	171656	10	10			I	176983	21	9			I	175782	15	11			I	172510	7	5			I	174521	15	4
	I	176983	18	5			I	175769	5	16			I	174521	22	7			I	172510	12	2			I	177333	19	10			I	176983	21	13			I	174521	17	7			I	175036	15	4
	I	177333	22	4			I	175782	5	15			I	175036	16	9			I	174521	9	9			I	178679	21	8			I	177333	20	23			I	175036	14	2			I	175769	16	8
	I	178679	15	4			I	176983	1	23			I	175769	7	2			I	175036	17	7			I	178713	22	8			I	178713	16	21			I	175769	16	7			I	175782	18	6
	I	178713	17	6			I	177333	9	15			I	175782	9	3			I	175769	15	10			I	179651	11	11			I	179651	8	19			I	175782	14	5			I	176983	11	4
	I	179783	15	5			I	178679	0	13			I	176983	14	6			I	175782	15	7			I	181210	19	12			I	179783	12	15			I	176983	14	10			I	177333	19	4
	I	181210	24	7			I	178713	1	11			I	177333	17	2			I	176983	13	4			I	181442	20	13			I	181210	13	12			I	177333	9	3			I	178679	17	6
	I	181442	16	1			I	179651	4	18			I	178679	15	6			I	177333	9	3			I	189636	10	6			I	181442	11	8			I	178679	11	6			I	178713	13	5
	I	189636	17	0			I	181210	6	25			I	178713	10	6			I	178679	14	7			I	189916	14	6			I	189636	7	12			I	178713	11	4			I	179651	9	0
	I	189916	12	5			I	181442	3	16			I	179783	12	2			I	178713	11	5			I	192950	13	7			I	189916	12	14			I	179651	6	4			I	179783	8	3
	I	192950	11	1			I	189636	4	15			I	181210	15	12			I	179651	6	1			I	194583	17	12			I	194583	9	9			I	179783	8	4			I	181210	18	5
	I	194583	25	3			I	189916	5	15			I	181442	13	6			I	179783	12	8			I	196760	20	7			I	196760	16	16			I	181210	12	7			I	181442	25	8
	I	196760	23	4			I	192950	3	14			I	189636	13	4			I	181210	16	8			I	196881	20	12			I	196881	7	18			I	181442	11	5			I	189636	11	5
	I	196881	19	2			I	194583	5	18			I	189916	14	5			I	181442	20	8			I	200075	17	12			I	203395	13	10			I	189636	15	3			I	189916	21	4
	I	200075	25	4			I	196760	3	24			I	192950	24	5			I	189636	10	3			I	203395	18	7			I	208969	10	11			I	189916	13	5			I	192950	16	3
	I	203395	15	2			I	196881	4	21			I	194583	9	2			I	189916	15	3			I	208969	13	11			I	208981	10	8			I	192950	15	5			I	194583	4	3
	I	208969	8	3			I	200075	2	24			I	196760	10	3			I	192950	8	4			I	208981	11	9			I	210521	10	9			I	194583	4	4			I	196881	6	4
	I	208981	5	2			I	203395	8	12			I	196881	10	2			I	196760	7	1			I	210521	17	6			I	210602	18	8			I	196760	8	2			I	200075	15	4
	I	210521	21	2			I	208969	3	17			I	200075	26	7			I	196881	14	3			I	210602	17	7			I	213244	10	14			I	196881	6	2			I	203395	11	2
	I	210602	21	2			I	208981	3	19			I	203395	7	3			I	200075	20	8			I	213244	20	7			I	213527	9	15			I	200075	31	10			I	210521	4	5
	I	213244	20	5			I	210521	5	14			I	208969	8	0			I	203395	11	1			I	213527	11	9			I	213529	9	13			I	203395	8	2			I	210602	12	3
	I	213527	16	7			I	210602	6	18			I	208981	8	0			I	208969	9	5			I	213529	12	9			I	214376	18	9			I	208969	4	4			I	213244	13	2
	I	213529	16	8			I	213244	5	17			I	210521	11	5			I	208981	9	5			I	214376	16	12			I	221811	10	8			I	208981	4	4			I	213527	23	1
	I	214376	30	2			I	213527	1	17			I	210602	14	6			I	210521	7	5			I	221811	6	7			I	221965	11	7			I	210521	10	3			I	213529	22	1
	I	221811	12	0			I	213529	2	14			I	213244	9	1			I	210602	6	5			I	221965	11	7			I	222097	7	11			I	210602	11	0			I	214376	9	6
	I	221965	14	4			I	214376	6	24			I	213527	16	6			I	213244	6	0			I	222097	12	8			I	225200	14	7			I	213244	8	5			I	221811	12	4
	I	222097	7	4			I	221811	4	6			I	213529	16	6			I	213527	14	11			I	225200	18	4			I	227526	15	13			I	213527	11	4			I	221965	11	4
	I	225200	28	5			I	221965	2	7			I	214376	10	7			I	213529	14	10			I	227526	11	12			I	227787	15	13			I	213529	11	4			I	222097	12	2
	I	227526	14	5			I	222097	3	6			I	221811	6	5			I	214376	6	1			I	227787	16	10			I	227854	16	7			I	214376	10	4			I	225200	16	1
	I	227787	16	4			I	225200	8	11			I	221965	9	4			I	221811	9	6			I	227854	16	6			I	231513	15	10			I	221811	10	6			I	227526	19	8
	I	227854	19	4			I	227526	4	14			I	222097	5	3			I	221965	16	4			I	231513	15	10			I	233031	12	10			I	221965	8	6			I	227787	18	6
	I	231513	19	9			I	227787	8	14			I	225200	21	1			I	222097	12	6			I	233628	20	8			I	233628	14	9			I	222097	12	3			I	227854	24	6
	I	233031	16	1			I	227854	5	19			I	227526	20	5			I	225200	9	6			I	233764	22	11			I	233764	10	14			I	225200	15	3			I	231513	25	11
	I	233628	16	3			I	231513	0	18			I	227787	21	3			I	227526	17	9			I	233940	17	10			I	233940	13	13			I	227526	24	8			I	233031	15	2
	I	233764	11	8			I	233628	3	9			I	227854	27	7			I	227787	16	13			I	234758	17	11			I	234758	25	18			I	227787	15	7			I	233628	19	4
	I	233940	16	9			I	233764	3	13			I	231513	13	4			I	227854	22	10			I	235193	17	6			I	235193	18	11			I	227854	12	10			I	233764	12	9
	I	234758	28	6			I	233940	7	13			I	233031	15	4			I	231513	16	6			I	235413	14	9			I	235413	15	14			I	231513	8	11			I	233940	20	4
	I	235193	26	5			I	234758	7	15			I	233628	17	2			I	233031	12	4			I	235509	23	15			I	235509	15	13			I	233031	20	3			I	234758	23	4
	I	235413	17	4			I	235193	7	10			I	233764	19	1			I	233628	7	6			I	235981	18	7			I	235981	20	21			I	233628	12	3			I	235193	15	1
	I	235509	18	5			I	235413	5	19			I	233940	16	3			I	233764	6	8			I	236208	12	8			I	236208	18	17			I	233764	20	8			I	235413	29	2
	I	235981	23	4			I	235509	3	19			I	234758	17	6			I	233940	14	5			I	236523	17	7			I	236523	19	13			I	233940	29	10			I	235509	21	4
	I	236208	13	6			I	235981	4	22			I	235193	17	3			I	234758	14	11			I	236748	26	11			I	236748	20	16			I	234758	19	13			I	235981	22	5
	I	236523	17	11			I	236208	5	18			I	235413	21	0			I	235193	17	4			I	237299	14	9			I	237299	17	11			I	235193	19	3			I	236208	16	6
	I	237556	18	2			I	236523	5	18			I	235509	15	2			I	235413	19	1			I	237556	14	11			I	237556	14	13			I	235413	18	3			I	236523	16	3
	I	239689	20	6			I	236748	10	26			I	235981	22	7			I	235509	10	8			I	239689	24	15			I	239689	12	17			I	235509	19	8			I	236748	8	3
	I	242133	19	2			I	237299	4	14			I	236208	17	6			I	235981	17	7			I	242133	17	9			I	242133	14	15			I	235981	21	5			I	237299	19	3
	I	243006	15	10			I	239689	6	28			I	236523	21	5			I	236208	7	5			I	243006	30	12			I	243006	18	10			I	236208	19	7			I	237556	13	6
	I	246113	13	0			I	242133	2	13			I	236748	11	3			I	236748	13	2			I	246113	9	10			I	246113	13	13			I	236523	17	8			I	239689	12	8
	I	246114	12	0			I	243006	5	22			I	237299	11	0			I	237299	8	4			I	246114	8	10			I	246114	13	13			I	236748	19	1			I	242133	7	2
	I	246927	12	4			I	246113	4	15			I	237556	10	5			I	237556	8	6			I	246927	15	13			I	246927	13	18			I	237299	6	6			I	243006	18	1
	I	247091	17	4			I	246114	4	15			I	239689	17	6			I	239689	8	10			I	247091	18	9			I	247091	11	17			I	237556	10	4			I	246113	8	9
	I	247468	16	3			I	246927	2	15			I	242133	7	4			I	242133	5	5			I	247468	13	6			I	247468	11	9			I	239689	23	7			I	246114	7	9
	I	249472	10	2			I	247091	5	24			I	243006	18	3			I	243006	10	2			I	249472	18	13			I	249472	16	14			I	242133	10	3			I	246927	10	1
	I	249864	21	3			I	247468	3	10			I	246113	12	3			I	246113	13	6			I	249864	16	8			I	249864	15	13			I	243006	10	3			I	247091	4	2
	I	250171	15	6			I	249472	7	17			I	246114	12	3			I	246114	13	6			I	250171	20	9			I	250171	8	15			I	246113	17	3			I	247468	13	2
	I	250801	21	1			I	249864	5	10			I	247091	7	2			I	246927	6	7			I	250801	17	12			I	250801	11	8			I	246114	16	2			I	249472	25	4
	I	254042	16	0			I	250171	5	23			I	247468	9	4			I	247091	5	6			I	253029	12	11			I	253029	10	10			I	246927	8	4			I	249864	20	5
	I	254442	14	1			I	250801	6	7			I	249472	19	2			I	247468	3	6			I	254042	12	2			I	254042	16	8			I	247091	13	6			I	250171	9	1
	I	254893	22	3			I	253029	8	7			I	249864	18	8			I	249472	12	3			I	254442	18	5			I	254442	11	10			I	247468	14	6			I	250801	19	6
	I	254928	20	3			I	254042	4	16			I	250171	5	1			I	249864	14	12			I	254893	15	3			I	254893	12	11			I	249472	16	2			I	253029	18	8
	I	255782	17	5			I	254442	0	10			I	250801	16	4			I	250171	5	3			I	254928	14	7			I	254928	17	13			I	249864	21	7			I	254042	9	5
	I	257676	18	5			I	254893	3	7			I	253029	15	5			I	250801	25	6			I	255782	20	9			I	255782	20	14			I	250171	5	2			I	254442	5	1
	I	262360	11	4			I	254928	4	7			I	254042	16	6			I	253029	19	8			I	257676	18	5			I	257676	19	7			I	250801	14	7			I	254893	14	1
	I	262560	22	2			I	255782	4	13			I	254442	6	1			I	254042	11	8			I	258406	19	12			I	258406	8	14			I	253029	11	4			I	254928	13	4
	I	262703	20	4			I	257676	7	21			I	254893	13	2			I	254442	6	0			I	262360	17	9			I	262360	5	15			I	254042	16	3			I	255782	9	8
	I	264746	18	2			I	258406	1	14			I	254928	15	3			I	254893	8	7			I	262560	18	15			I	262560	19	18			I	254442	7	5			I	257676	16	7
	I	265364	15	3			I	262360	1	14			I	255782	17	5			I	254928	9	10			I	262703	19	11			I	262703	17	19			I	254893	14	0			I	262360	10	5
	I	267098	15	6			I	262560	4	24			I	257676	28	10			I	255782	17	2			I	264746	18	13			I	264746	11	16			I	254928	13	0			I	262560	16	3
	I	267874	18	2			I	262703	3	14			I	258406	10	3			I	257676	11	10			I	265364	20	6			I	267098	17	16			I	255782	18	4			I	262703	17	3
	I	268057	23	5			I	264746	2	17			I	262360	8	1			I	258406	14	4			I	267098	18	6			I	268168	18	15			I	257676	17	9			I	264746	17	6
	I	268168	24	6			I	265364	5	17			I	262560	9	1			I	262360	8	3			I	267874	15	11			I	272886	15	16			I	258406	15	6			I	265364	16	2
	I	272552	14	5			I	267098	4	25			I	262703	6	0			I	262560	14	4			I	268057	21	10			I	275468	16	14			I	262360	11	6			I	267098	9	3
	I	272886	15	8			I	267874	1	17			I	264746	19	8			I	262703	11	8			I	268168	16	8			I	276638	10	15			I	262560	16	5			I	267874	7	4
	I	275468	20	12			I	268168	3	22			I	265364	16	4			I	264746	20	10			I	272552	20	11			I	277324	16	10			I	262703	16	3			I	268057	21	3
	I	276638	17	4			I	272552	4	22			I	267098	13	2			I	265364	12	8			I	272886	18	7			I	277551	13	9			I	264746	12	13			I	268168	17	7
	I	277551	15	3			I	272886	3	20			I	267874	13	6			I	267098	8	4			I	275468	22	12			I	278987	10	10			I	265364	12	2			I	272552	10	5
	I	278987	16	3			I	275468	2	17			I	268057	11	5			I	267874	13	7			I	276638	15	5			I	279097	14	8			I	267098	11	7			I	272886	9	3
	I	279097	15	4			I	276638	2	18			I	268168	17	4			I	268057	12	5			I	277324	11	10			I	280063	9	9			I	267874	10	4			I	275468	14	2
	I	280063	14	3			I	277324	3	12			I	272552	17	3			I	268168	10	6			I	277551	8	4			I	280420	11	8			I	268057	14	7			I	276638	14	3
	I	280420	25	1			I	277551	3	10			I	272886	8	5			I	272552	16	3			I	278987	8	5			I	282511	29	8			I	268168	14	3			I	277324	17	7
	I	282511	19	5			I	278987	2	13			I	275468	8	2			I	272886	13	5			I	279097	10	5			I	283454	10	12			I	272552	17	2			I	277551	21	5
	I	283454	15	2			I	279097	6	15			I	276638	11	3			I	275468	10	7			I	280063	23	9			I	284186	10	12			I	272886	11	7			I	278987	17	2
	I	284473	22	3			I	280063	3	16			I	277324	19	8			I	276638	7	8			I	280420	21	3			I	284473	16	18			I	275468	9	5			I	279097	14	6
	I	284480	23	3			I	280420	5	11			I	277551	16	6			I	277324	10	6			I	282511	17	10			I	284480	16	20			I	276638	16	3			I	280063	22	9
	I	285919	24	5			I	282511	6	12			I	278987	14	2			I	277551	12	9			I	283454	12	6			I	285919	16	10			I	277324	14	5			I	280420	13	2
	I	288732	24	6			I	283454	3	14			I	279097	14	2			I	278987	17	4			I	284186	11	12			I	288891	15	15			I	277551	13	5			I	282511	12	3
	I	288891	23	4			I	284186	5	17			I	280063	16	4			I	279097	9	8			I	284473	20	11			I	288934	12	13			I	278987	22	5			I	283454	15	4
	I	288934	29	7			I	284473	7	15			I	280420	8	2			I	280063	13	11			I	284480	22	12			I	289660	9	15			I	279097	12	5			I	284186	22	3
	I	289660	21	5			I	284480	7	16			I	282511	7	3			I	280420	19	6			I	285919	20	10			I	289808	12	12			I	280063	14	6			I	284473	17	7
	I	289808	23	9			I	285919	5	12			I	283454	15	5			I	282511	7	3			I	288732	12	11			I	292438	17	16			I	280420	4	3			I	284480	15	8
	I	292438	17	3			I	288891	8	18			I	284473	19	6			I	283454	7	7			I	288891	16	8			I	293332	12	12			I	282511	17	2			I	285919	9	3
	I	293332	19	2			I	289660	6	20			I	284480	21	8			I	284186	23	10			I	288934	18	8			I	293418	22	11			I	283454	15	6			I	288732	9	4
	I	293418	24	3			I	289808	4	26			I	285919	6	2			I	284473	13	11			I	289660	14	15			I	293633	17	14			I	284186	18	3			I	288891	13	3
	I	293633	18	2			I	292438	7	17			I	288732	11	3			I	284480	12	11			I	289808	19	14			I	293782	16	18			I	284473	18	10			I	288934	20	4
	I	293782	14	8			I	293332	4	15			I	288891	14	4			I	285919	7	5			I	292438	22	8			I	294297	14	14			I	284480	15	10			I	289660	13	2
	I	294297	9	5			I	293418	7	18			I	288934	19	6			I	288732	8	4			I	293332	12	10			I	298011	9	19			I	288732	12	5			I	289808	12	6
	I	298011	21	4			I	293633	6	19			I	289660	11	3			I	288891	12	7			I	293418	13	8			I	298719	20	8			I	288891	8	5			I	292438	8	2
	I	298719	27	5			I	293782	6	21			I	289808	14	1			I	288934	13	8			I	293633	22	13			I	299281	16	18			I	288934	13	4			I	293332	17	7
	I	299281	19	5			I	294297	4	12			I	292438	7	3			I	289660	9	7			I	293782	22	10			I	299293	14	14			I	289660	13	2			I	293418	19	3
	I	299293	19	4			I	298011	6	19			I	293332	18	4			I	289808	11	4			I	294297	23	9			I	299521	17	14			I	289808	8	3			I	293633	16	11
	I	299521	22	5			I	298719	4	16			I	293418	20	4			I	292438	12	3			I	298011	15	13			I	299688	18	13			I	292438	8	1			I	293782	14	6
	I	299688	17	3			I	299281	2	17			I	293633	18	5			I	293332	10	8			I	298719	17	7			I	300697	10	17			I	293332	16	7			I	298011	16	6
	I	300697	20	9			I	299293	1	16			I	293782	26	3			I	293418	24	6			I	299281	18	7			I	302902	12	7			I	293418	11	6			I	298719	12	5
	I	302902	13	0			I	299521	7	9			I	294297	7	3			I	293633	16	5			I	299293	18	6			I	304058	18	11			I	293633	13	4			I	299281	21	3
	I	304058	21	3			I	299688	8	21			I	298011	17	3			I	293782	5	4			I	299521	16	5			I	304264	10	11			I	293782	11	5			I	299293	22	1
	I	304264	16	3			I	300697	4	18			I	298719	13	5			I	294297	14	2			I	299688	16	14			I	307096	17	9			I	294297	14	3			I	299521	16	5
	I	307096	20	8			I	302902	4	10			I	299281	15	3			I	298011	14	7			I	300697	16	4			I	308461	14	11			I	298011	18	2			I	299688	21	6
	I	308461	17	3			I	304058	2	16			I	299293	14	4			I	298719	9	4			I	302902	10	3			I	313944	20	12			I	298719	13	3			I	300697	16	9
	I	313944	14	5			I	304264	2	10			I	299521	17	4			I	299281	11	8			I	304058	19	11			I	314355	15	13			I	299281	13	6			I	302902	16	5
	I	314355	11	1			I	307096	4	22			I	299688	27	9			I	299293	10	8			I	304264	20	7			I	315018	14	15			I	299293	16	6			I	304264	13	3
	I	315018	14	3			I	308461	3	7			I	300697	24	7			I	299521	17	12			I	307096	15	5			I	316697	16	16			I	299521	23	8			I	307096	27	8
	I	316697	22	4			I	313944	3	15			I	302902	15	5			I	299688	19	10			I	308461	9	7			I	316721	21	19			I	299688	22	9			I	308461	16	7
	I	316721	20	2			I	314355	2	16			I	304058	11	5			I	300697	15	7			I	313944	16	9			I	317372	15	10			I	300697	16	8			I	313944	16	10
	I	317372	13	6			I	315018	3	12			I	304264	14	3			I	302902	17	7			I	314355	13	7			I	317947	15	12			I	302902	10	7			I	314355	35	8
	I	317947	19	3			I	316697	8	23			I	307096	21	7			I	304058	8	4			I	315018	13	17			I	319709	6	12			I	304058	14	3			I	315018	14	7
	I	319709	14	2			I	316721	5	21			I	308461	17	3			I	304264	19	12			I	316697	19	8			I	323368	14	12			I	304264	24	4			I	316721	18	5
	I	323368	14	4			I	317372	2	20			I	313944	15	6			I	307096	11	8			I	316721	23	9			I	323385	13	8			I	307096	22	9			I	317372	14	11
	I	323385	12	4			I	317947	6	19			I	314355	21	5			I	308461	11	6			I	317372	15	10			I	323610	13	20			I	308461	22	5			I	317947	13	6
	I	323610	20	2			I	319709	2	11			I	315018	18	9			I	313944	17	5			I	317947	18	14			I	323725	14	16			I	313944	10	7			I	319709	11	4
	I	323725	20	4			I	323368	3	18			I	316697	16	2			I	314355	22	14			I	319709	13	8			I	323808	10	20			I	314355	26	8			I	323368	18	10
	I	323808	19	3			I	323385	3	13			I	316721	18	4			I	315018	12	8			I	323368	11	8			I	323866	14	11			I	315018	21	11			I	323385	16	9
	I	323866	17	3			I	323610	3	14			I	317372	15	6			I	316697	12	5			I	323385	12	8			I	324389	10	5			I	316697	18	2			I	323610	13	5
	I	324389	20	2			I	323725	2	15			I	317947	17	2			I	316721	14	5			I	323610	9	5			I	324785	12	9			I	316721	15	2			I	323725	15	4
	I	324785	15	5			I	323808	6	13			I	319709	19	8			I	317372	12	7			I	323725	16	9			I	324896	20	5			I	317372	19	9			I	323808	18	7
	I	324896	19	0			I	323866	7	16			I	323368	17	3			I	317947	17	2			I	323808	19	10			I	328414	12	4			I	317947	15	5			I	323866	26	7
	I	328414	17	5			I	324389	5	9			I	323385	16	3			I	319709	8	7			I	323866	12	9			I	331713	16	10			I	319709	9	6			I	324389	22	7
	I	331713	12	4			I	324896	4	20			I	323610	22	4			I	323368	21	6			I	324389	13	6			I	337000	14	18			I	323368	16	8			I	324785	10	3
	I	332996	16	3			I	328414	2	10			I	323725	12	5			I	323610	9	6			I	324785	19	11			I	337025	10	14			I	323385	14	8			I	324896	7	0
	I	337000	19	4			I	331713	1	13			I	323808	15	3			I	323725	10	8			I	324896	31	10			I	341630	16	13			I	323610	13	3			I	331713	11	5
	I	337025	16	0			I	332996	1	7			I	323866	17	2			I	323808	8	9			I	328414	16	6			I	341736	13	13			I	323725	14	2			I	332996	9	3
	I	337243	16	1			I	337000	3	14			I	324389	16	9			I	323866	10	14			I	331713	8	12			I	348226	14	8			I	323808	6	4			I	337000	11	2
	I	341630	21	3			I	337025	4	9			I	324785	10	3			I	324389	19	17			I	337000	16	6			I	348582	13	13			I	323866	16	4			I	337025	13	3
	I	341736	22	2			I	337243	2	11			I	324896	18	5			I	324785	12	6			I	337025	19	3			I	348609	12	13			I	324389	16	4			I	337243	12	1
	I	348226	18	4			I	341630	2	10			I	331713	19	4			I	324896	9	8			I	337243	8	5			I	350439	16	7			I	324785	15	5			I	341630	18	7
	I	348582	14	2			I	341736	5	20			I	332996	23	4			I	328414	4	6			I	341630	14	6			I	355603	19	11			I	324896	18	7			I	341736	14	3
	I	348609	12	1			I	348226	3	25			I	337000	7	2			I	331713	11	8			I	341736	16	8			I	360610	22	16			I	328414	8	2			I	348226	9	3
	I	350439	14	4			I	348582	5	13			I	337025	9	1			I	332996	14	7			I	348226	11	3			I	360844	15	12			I	331713	6	7			I	348582	19	12
	I	355603	13	2			I	348609	7	11			I	337243	15	7			I	337000	13	7			I	348582	8	5			I	364024	9	9			I	332996	15	8			I	348609	17	7
	I	356931	18	4			I	350439	3	4			I	341630	26	2			I	337025	10	7			I	348609	12	4			I	366574	7	8			I	337000	6	2			I	355603	21	3
	I	360610	17	4			I	355603	8	17			I	341736	11	2			I	337243	11	6			I	350439	12	5			I	367405	16	5			I	337025	10	2			I	356931	6	1
	I	360844	19	6			I	356931	7	16			I	348226	13	6			I	341630	24	5			I	355603	12	6			I	369753	5	10			I	337243	13	3			I	360610	18	12
	I	364024	16	4			I	360610	5	24			I	348582	14	4			I	341736	11	8			I	356931	18	9			I	370339	16	11			I	341630	16	8			I	360844	22	4
	I	366574	3	5			I	360844	8	19			I	348609	11	4			I	348226	15	4			I	360610	28	10			I	370751	7	10			I	341736	14	4			I	364024	17	3
	I	367405	16	3			I	364024	3	10			I	350439	6	1			I	348582	18	13			I	360844	23	4			I	371511	10	11			I	348226	12	2			I	366574	4	7
	I	369753	8	2			I	366574	3	7			I	355603	24	5			I	348609	16	10			I	364024	19	6			I	373275	10	13			I	348582	20	7			I	367405	13	5
	I	370339	10	4			I	367405	8	15			I	356931	9	5			I	355603	17	11			I	366574	9	2			I	373440	7	6			I	348609	18	7			I	369753	9	3
	I	371511	21	4			I	369753	2	8			I	360610	14	4			I	356931	6	4			I	367405	19	5			I	378499	14	12			I	355603	14	8			I	370339	14	5
	I	373275	21	4			I	370339	3	7			I	360844	22	6			I	360610	16	7			I	369753	16	4			I	378988	10	12			I	356931	10	5			I	370751	9	8
	I	373440	8	4			I	370751	2	8			I	364024	16	0			I	360844	22	6			I	370339	8	4			I	379448	15	10			I	360610	13	12			I	371511	11	5
	I	378499	18	7			I	371511	3	14			I	366574	15	6			I	364024	17	6			I	370751	9	4			I	382007	9	12			I	360844	9	7			I	373275	10	4
	I	378988	20	2			I	373275	5	14			I	367405	16	4			I	366574	12	5			I	371511	14	8			I	383260	14	10			I	364024	20	4			I	373440	9	1
	I	379448	14	5			I	378499	3	14			I	369753	11	5			I	367405	19	7			I	373275	17	5			I	383431	17	13			I	366574	9	6			I	378499	15	8
	I	382007	30	4			I	378988	4	15			I	370339	14	7			I	369753	4	6			I	373440	10	8			I	387162	7	10			I	367405	19	4			I	378988	23	13
	I	383260	18	2			I	379448	2	14			I	370751	9	4			I	370339	14	8			I	378499	10	6			I	388924	12	6			I	369753	16	6			I	379448	25	15
	I	387162	15	2			I	382007	3	16			I	371511	8	5			I	370751	7	9			I	378988	23	11			I	388952	14	3			I	370339	13	5			I	382007	20	11
	I	388924	11	4			I	383260	7	12			I	373275	8	2			I	371511	6	3			I	379448	13	10			I	390371	15	14			I	370751	6	4			I	383260	19	3
	I	388952	11	6			I	383431	0	12			I	373440	6	4			I	373275	7	6			I	382007	17	11			I	392326	19	15			I	371511	9	6			I	383431	20	4
	I	390371	21	4			I	387162	7	16			I	378499	20	5			I	373440	4	5			I	383260	15	5			I	392685	9	8			I	373275	13	3			I	387162	7	2
	I	391502	12	4			I	388924	8	9			I	378988	19	4			I	378499	12	7			I	383431	19	6			I	392950	10	11			I	373440	11	2			I	388924	15	5
	I	392326	22	4			I	388952	7	9			I	379448	33	12			I	378988	13	11			I	387162	18	9			I	395272	5	14			I	378499	17	3			I	388952	14	5
	I	392685	20	2			I	390371	5	12			I	382007	19	6			I	379448	25	20			I	388924	17	3			I	395417	8	20			I	378988	22	6			I	390371	21	12
	I	392950	17	3			I	391502	0	17			I	383260	17	1			I	382007	18	6			I	388952	15	7			I	395970	11	16			I	379448	21	11			I	391502	7	2
	I	395272	8	4			I	392326	6	21			I	383431	19	1			I	383260	14	4			I	390371	21	7			I	399855	12	12			I	382007	21	6			I	392326	16	8
	I	395417	22	5			I	392685	3	21			I	388924	7	3			I	383431	16	6			I	391502	10	9			I	402473	12	13			I	383260	9	3			I	392685	37	8
	I	395970	16	3			I	392950	5	14			I	388952	10	3			I	387162	3	4			I	392326	11	10			I	408663	10	6			I	383431	14	5			I	392950	39	10
	I	399855	15	3			I	395272	3	20			I	390371	20	5			I	388924	9	6			I	392685	13	10			I	409618	15	10			I	388924	11	9			I	395272	15	9
	I	402473	19	4			I	395417	1	14			I	391502	5	2			I	388952	14	8			I	392950	9	9			I	412015	13	16			I	388952	17	11			I	395417	16	11
	I	408663	13	8			I	395970	7	18			I	392326	19	9			I	390371	28	7			I	395272	15	5			I	416583	15	21			I	390371	15	7			I	395970	17	4
	I	409618	19	3			I	399855	5	10			I	392685	30	6			I	391502	7	2			I	395970	20	10			I	417787	12	14			I	391502	5	2			I	399855	15	6
	I	412015	28	1			I	402473	6	18			I	392950	31	8			I	392326	13	9			I	399855	8	6			I	418612	9	9			I	392326	16	4			I	402473	13	2
	I	416583	20	0			I	408663	5	15			I	395272	21	4			I	392685	15	9			I	402473	26	9			I	418974	12	10			I	392685	25	10			I	408663	12	9
	I	418612	15	3			I	409618	4	14			I	395417	18	7			I	392950	16	13			I	408663	12	6			I	421230	14	8			I	392950	26	5			I	409618	4	3
	I	418974	14	2			I	412015	3	30			I	395970	13	3			I	395272	17	10			I	409618	13	3			I	421316	9	14			I	395272	14	4			I	412015	6	0
	I	421230	14	4			I	416583	4	14			I	399855	15	2			I	395417	12	7			I	412015	16	13			I	421367	12	13			I	395417	15	8			I	416583	13	6
	I	421367	28	2			I	417787	1	13			I	402473	13	9			I	395970	13	6			I	416583	23	6			I	422073	14	14			I	395970	11	3			I	418612	10	2
	I	422073	28	6			I	418612	5	10			I	408663	11	2			I	399855	10	8			I	417787	17	9			I	423330	8	8			I	399855	12	7			I	418974	9	3
	I	423330	15	2			I	418974	5	12			I	409618	5	2			I	402473	12	5			I	418612	12	4			I	424219	13	18			I	402473	11	5			I	421230	8	0
	I	424219	17	1			I	421230	3	13			I	416583	15	6			I	408663	12	4			I	418974	17	5			I	424432	15	17			I	408663	20	6			I	421316	13	5
	I	424432	8	7			I	421316	4	9			I	417787	11	2			I	412015	5	1			I	421230	14	8			I	424784	12	15			I	409618	6	1			I	421367	12	4
	I	424784	19	5			I	421367	6	17			I	418612	8	5			I	416583	17	10			I	421316	13	11			I	425004	14	11			I	412015	4	2			I	422073	18	8
	I	425004	17	2			I	422073	5	19			I	418974	10	0			I	417787	7	0			I	421367	20	12			I	429166	15	13			I	416583	17	3			I	423330	10	3
	I	429166	17	3			I	424219	3	19			I	421230	11	3			I	418612	13	5			I	422073	20	7			I	433884	15	12			I	417787	17	5			I	424219	11	6
	I	433884	12	9			I	424432	4	12			I	421316	11	3			I	418974	9	4			I	423330	10	2			I	435150	19	10			I	418612	12	8			I	424432	14	4
	I	435150	20	1			I	424784	4	17			I	421367	4	3			I	421230	15	3			I	424219	22	6			I	437876	9	14			I	418974	10	5			I	424784	15	2
	I	437876	13	4			I	425004	1	17			I	422073	25	9			I	421316	15	8			I	424432	15	16			I	439701	13	12			I	421230	7	5			I	429166	18	12
	I	439701	15	7			I	429166	5	15			I	423330	10	4			I	421367	10	7			I	424784	21	11			I	440376	14	17			I	421316	12	8			I	433884	11	4
	I	440376	19	7			I	433884	4	11			I	424219	12	5			I	422073	18	11			I	425004	30	10			I	441415	12	14			I	421367	8	8			I	435150	12	5
	I	441415	26	4			I	435150	6	16			I	424432	16	6			I	423330	9	7			I	429166	18	6			I	441767	11	7			I	422073	14	11			I	437876	19	4
	I	441767	11	4			I	437876	4	11			I	424784	11	4			I	424219	8	4			I	433884	20	9			I	442340	10	15			I	423330	6	7			I	439701	14	4
	I	442340	19	3			I	439701	1	12			I	429166	36	10			I	424432	12	5			I	435150	17	7			I	444763	14	6			I	424219	14	15			I	440376	11	2
	I	444763	15	5			I	440376	6	22			I	433884	16	3			I	424784	14	3			I	437876	16	6			I	446900	15	16			I	424432	13	8			I	441415	15	8
	I	446900	17	2			I	441415	2	18			I	435150	7	4			I	425004	5	5			I	439701	20	14			I	448204	15	10			I	424784	12	3			I	441767	7	4
	I	448204	15	5			I	441767	2	12			I	437876	11	7			I	429166	22	10			I	440376	11	11			I	448235	13	11			I	429166	11	6			I	442340	28	8
	I	448235	22	4			I	442340	4	15			I	439701	18	5			I	433884	11	6			I	441415	20	7			I	448551	11	21			I	433884	13	4			I	444763	6	1
	I	448551	29	4			I	444763	1	12			I	440376	20	1			I	435150	8	3			I	441767	5	6			I	449397	11	15			I	435150	9	4			I	446900	18	8
	I	449397	15	5			I	446900	9	23			I	441415	12	6			I	437876	18	12			I	442340	18	8			I	450093	14	9			I	437876	21	3			I	448204	15	7
	I	450093	23	4			I	448204	4	19			I	442340	35	4			I	439701	13	9			I	444763	21	11			I	450415	10	20			I	439701	11	8			I	448235	9	6
	I	450415	17	6			I	448235	4	15			I	444763	7	0			I	440376	10	3			I	446900	6	12			I	451272	14	17			I	440376	15	6			I	448551	17	10
	I	451272	15	3			I	448551	2	22			I	446900	18	7			I	441415	16	11			I	448204	14	9			I	456142	9	4			I	441415	23	6			I	449397	18	7
	I	456142	21	3			I	449397	5	13			I	448204	25	7			I	441767	6	1			I	448235	17	11			I	456678	15	13			I	441767	8	5			I	450093	7	3
	I	456678	13	5			I	450093	4	12			I	448235	20	7			I	442340	20	8			I	448551	17	9			I	461564	10	17			I	442340	16	6			I	450415	15	8
	I	461564	20	2			I	450415	3	12			I	448551	22	4			I	444763	7	2			I	449397	20	7			I	462336	9	16			I	444763	9	5			I	451272	15	5
	I	462684	10	5			I	451272	1	15			I	449397	25	6			I	446900	17	15			I	450093	10	10			I	462684	14	15			I	446900	21	9			I	456142	3	3
	I	463472	16	3			I	456142	5	8			I	450093	5	2			I	448204	19	10			I	450415	16	15			I	463472	12	13			I	448204	17	9			I	456678	4	4
	I	464404	16	1			I	456678	4	17			I	450415	20	10			I	448235	17	8			I	451272	19	6			I	464404	16	14			I	448235	20	9			I	461564	5	4
	I	464829	25	1			I	461564	4	21			I	451272	6	2			I	448551	19	4			I	456142	29	11			I	464829	14	7			I	448551	10	8			I	462336	7	5
	I	464858	19	1			I	462336	4	10			I	456678	4	2			I	449397	20	7			I	456678	11	10			I	464858	15	4			I	449397	21	8			I	462684	10	7
	I	465073	19	1			I	462684	6	14			I	461564	4	3			I	450093	10	2			I	461564	13	6			I	465073	17	11			I	450093	6	6			I	463472	19	10
	I	467222	10	6			I	463472	1	12			I	462336	18	6			I	450415	16	6			I	462336	13	8			I	467222	11	11			I	450415	17	3			I	464404	18	9
	I	468307	13	5			I	464404	6	16			I	462684	12	1			I	451272	13	4			I	462684	15	5			I	468307	16	11			I	451272	15	3			I	464829	14	4
	I	468544	9	1			I	464829	5	12			I	463472	12	2			I	456142	5	2			I	463472	6	6			I	468544	10	5			I	456142	5	1			I	464858	15	4
	I	468636	11	3			I	464858	6	6			I	464404	31	5			I	461564	6	0			I	464404	11	3			I	468636	12	9			I	456678	8	2			I	465073	12	2
	I	469047	17	5			I	465073	1	12			I	464829	20	1			I	462336	10	7			I	464829	18	12			I	469047	13	7			I	462336	16	6			I	467222	16	7
	I	469746	16	2			I	467222	4	8			I	464858	21	0			I	462684	11	7			I	464858	17	9			I	469746	12	9			I	462684	12	7			I	468307	9	6
	I	471324	25	5			I	468307	6	16			I	465073	15	1			I	463472	12	3			I	465073	15	11			I	471324	14	22			I	463472	15	7			I	468544	9	2
	I	481688	11	7			I	468544	1	12			I	467222	16	2			I	464404	17	8			I	467222	15	5			I	480592	8	18			I	464404	18	4			I	468636	11	2
	I	482484	20	5			I	468636	2	7			I	468307	14	5			I	464829	12	4			I	468307	17	9			I	481133	18	16			I	464829	13	5			I	469047	9	2
	I	483392	15	3			I	469047	2	14			I	468544	12	1			I	464858	13	4			I	468544	15	5			I	481688	9	7			I	464858	12	4			I	469746	12	5
	I	483404	13	3			I	469746	9	16			I	468636	6	4			I	465073	15	4			I	468636	17	6			I	482484	15	16			I	465073	11	2			I	471324	13	5
	I	483857	10	3			I	471324	4	16			I	469047	7	0			I	467222	21	10			I	469047	15	6			I	483404	9	21			I	467222	14	1			I	480592	15	5
	I	484320	12	3			I	480592	0	14			I	469746	10	3			I	468307	9	9			I	469746	14	12			I	483857	12	9			I	468307	15	4			I	481133	17	11
	I	484530	19	5			I	481133	2	22			I	471324	17	4			I	468544	9	8			I	471324	24	9			I	484320	12	5			I	468544	17	4			I	481688	3	5
	I	484820	20	4			I	481688	4	24			I	480592	16	4			I	468636	15	7			I	480592	11	4			I	484530	10	19			I	468636	13	5			I	482484	13	6
	I	486346	17	5			I	482484	1	10			I	481133	18	4			I	469047	6	4			I	481688	6	9			I	484820	12	19			I	469746	15	8			I	483392	8	3
	I	486362	16	1			I	483392	3	11			I	481688	9	3			I	469746	9	6			I	482484	7	10			I	485515	10	8			I	471324	12	5			I	483404	9	2
	I	486425	16	3			I	483404	2	9			I	482484	13	2			I	471324	9	5			I	483392	10	14			I	486346	5	10			I	480592	13	4			I	483857	11	4
	I	486474	14	3			I	483857	2	12			I	483392	5	2			I	480592	14	7			I	483404	7	15			I	486362	5	9			I	481133	19	5			I	484320	21	6
	I	488028	16	7			I	484320	1	13			I	483404	5	1			I	481133	19	6			I	484320	7	6			I	486425	3	12			I	481688	4	3			I	484530	29	13
	I	488232	19	5			I	484530	3	23			I	483857	9	1			I	481688	5	2			I	484530	13	7			I	486474	4	15			I	482484	16	3			I	484820	37	19
	I	489186	20	4			I	484820	4	14			I	484320	27	8			I	482484	8	6			I	484820	17	9			I	487338	7	14			I	483392	6	2			I	485515	13	1
	I	489390	23	5			I	485515	2	10			I	484530	32	10			I	483404	4	2			I	485515	14	9			I	488028	7	17			I	483404	4	2			I	486346	32	15
	I	489408	21	4			I	486346	5	13			I	484820	28	8			I	483857	14	2			I	486346	9	3			I	488232	11	17			I	483857	7	5			I	486362	30	14
	I	489494	14	2			I	486362	6	18			I	485515	7	3			I	484320	21	9			I	486362	12	4			I	489186	21	12			I	484320	23	9			I	486425	17	11
	I	491763	14	1			I	486425	6	14			I	486346	21	13			I	484530	24	19			I	486425	14	5			I	489390	18	11			I	484530	22	12			I	486474	21	8
	I	492187	20	4			I	486474	4	13			I	486362	19	11			I	484820	26	9			I	486474	15	10			I	489494	13	13			I	484820	15	9			I	487338	14	6
	I	492920	16	2			I	487338	4	12			I	486425	19	10			I	485515	14	5			I	487338	18	9			I	491763	11	4			I	485515	9	3			I	488028	16	3
	I	505528	23	3			I	488028	2	14			I	486474	20	6			I	486346	21	12			I	488028	13	11			I	492187	17	13			I	486346	21	10			I	488232	7	0
	I	506348	20	5			I	488232	4	24			I	487338	20	2			I	486362	22	13			I	488232	15	9			I	492920	19	17			I	486362	17	9			I	489186	12	5
	I	510610	10	2			I	489186	3	9			I	488028	10	4			I	486425	20	8			I	489186	13	7			I	505528	12	19			I	486425	15	8			I	489390	7	2
	I	513134	15	2			I	489390	3	15			I	488232	6	0			I	486474	25	5			I	489390	10	6			I	506348	7	13			I	486474	12	5			I	489408	10	1
	I	513855	22	1			I	489408	3	17			I	489186	14	5			I	487338	20	9			I	489408	13	5			I	510610	6	10			I	487338	18	8			I	489494	12	7
	I	515463	26	3			I	489494	4	12			I	489390	15	3			I	488028	8	3			I	489494	19	7			I	513134	11	11			I	488028	15	6			I	491763	14	3
	I	516767	11	4			I	491763	1	6			I	489408	10	3			I	488232	7	3			I	491763	12	1			I	513855	12	11			I	488232	10	6			I	492187	23	10
	I	517673	21	8			I	492187	5	18			I	489494	24	5			I	489186	8	3			I	492187	15	7			I	515463	12	12			I	489186	14	8			I	492920	33	12
	I	517707	16	8			I	492920	1	12			I	491763	7	3			I	489390	8	9			I	492920	12	2			I	517673	12	11			I	489390	6	7			I	505528	5	4
	I	518490	12	9			I	505528	1	12			I	492187	22	6			I	489408	11	8			I	505528	16	13			I	517707	11	10			I	489408	8	8			I	506348	14	4
	I	519275	17	4			I	506348	6	20			I	492920	33	11			I	489494	19	8			I	510610	14	6			I	518490	8	18			I	489494	11	6			I	510610	9	1
	I	520343	17	1			I	510610	4	6			I	505528	6	2			I	491763	10	4			I	513134	8	8			I	519275	13	15			I	491763	5	3			I	513134	26	11
	I	520574	19	6			I	513134	4	8			I	506348	16	3			I	492187	17	13			I	513855	17	8			I	520343	13	11			I	492187	31	9			I	513855	19	4
	I	520591	18	5			I	513855	5	18			I	510610	14	2			I	492920	24	11			I	515463	18	10			I	520486	11	6			I	492920	36	11			I	515463	9	7
	I	521246	19	4			I	515463	5	26			I	513134	23	9			I	506348	13	8			I	516767	21	11			I	520591	19	6			I	505528	10	9			I	516767	21	10
	I	521255	17	4			I	516767	2	18			I	513855	18	7			I	510610	12	1			I	517673	11	8			I	521246	8	13			I	506348	12	7			I	517673	12	6
	I	521395	21	4			I	517673	6	25			I	515463	12	2			I	513134	13	9			I	517707	8	9			I	521255	8	13			I	510610	13	6			I	517707	17	8
	I	524440	16	2			I	517707	4	22			I	516767	22	6			I	513855	20	19			I	518490	8	6			I	521395	11	17			I	513134	25	10			I	518490	35	7
	I	524663	22	3			I	518490	5	22			I	517673	8	7			I	515463	18	5			I	519275	15	8			I	524440	6	9			I	513855	22	16			I	519275	15	6
	I	525022	22	7			I	519275	4	13			I	517707	14	7			I	516767	14	11			I	520343	7	3			I	524663	11	15			I	515463	9	5			I	520343	8	3
	I	525516	12	3			I	520343	3	9			I	518490	24	7			I	517673	11	8			I	520486	12	4			I	525022	12	18			I	516767	15	12			I	520486	5	3
	I	527747	12	5			I	520486	4	9			I	519275	15	3			I	517707	15	9			I	521246	17	4			I	525516	10	8			I	517673	12	7			I	520574	11	3
	I	529731	19	9			I	520574	7	10			I	520343	13	3			I	518490	18	13			I	521255	14	4			I	527747	14	12			I	517707	13	10			I	520591	12	3
	I	530978	18	3			I	520591	7	8			I	520486	10	5			I	519275	14	7			I	521395	15	10			I	529731	18	15			I	518490	17	9			I	521246	23	6
	I	533861	15	3			I	521246	3	13			I	520574	11	4			I	520343	6	7			I	524440	12	7			I	533861	9	5			I	519275	21	8			I	521255	23	6
	I	537849	25	4			I	521255	2	12			I	520591	9	4			I	520486	5	9			I	524663	16	13			I	537849	8	10			I	520343	5	3			I	521395	18	12
	I	539093	16	5			I	521395	8	11			I	521246	15	8			I	520574	10	7			I	525022	15	7			I	539093	12	12			I	520486	13	1			I	524440	18	8
	I	539194	10	3			I	524440	4	9			I	521255	16	11			I	520591	9	6			I	525516	11	8			I	539194	14	5			I	520574	10	7			I	524663	24	5
	I	540274	16	12			I	524663	4	23			I	521395	30	9			I	521246	16	8			I	527747	16	6			I	540274	14	22			I	520591	10	8			I	525022	22	16
	I	540679	19	6			I	525022	8	23			I	524440	14	7			I	521255	18	8			I	529731	15	7			I	540679	8	12			I	521246	17	7			I	525516	18	12
	I	544236	17	4			I	527747	4	17			I	524663	12	6			I	521395	17	5			I	530978	17	14			I	544236	19	10			I	521255	16	7			I	527747	14	12
	I	545218	19	3			I	529731	1	11			I	525022	22	4			I	524440	19	2			I	533861	14	11			I	545218	4	12			I	521395	24	6			I	529731	18	6
	I	545468	10	3			I	530978	0	11			I	527747	19	7			I	524663	12	9			I	537849	15	1			I	545468	9	10			I	524440	20	5			I	530978	16	6
	I	547364	17	5			I	533861	7	14			I	529731	19	6			I	525022	18	10			I	539093	18	13			I	547364	10	13			I	524663	14	7			I	533861	13	4
	I	547505	16	5			I	537849	4	14			I	530978	18	7			I	525516	15	6			I	539194	12	10			I	548405	13	11			I	525022	17	11			I	537849	12	6
	I	548405	16	6			I	539093	3	14			I	533861	14	5			I	527747	24	6			I	540274	9	17			I	548812	2	14			I	525516	15	5			I	539093	21	6
	I	548812	10	5			I	539194	5	8			I	537849	14	2			I	529731	16	11			I	540679	11	9			I	550128	15	16			I	527747	13	8			I	539194	14	6
	I	550128	23	4			I	540274	3	20			I	539093	11	2			I	530978	15	8			I	544236	16	8			I	550513	8	20			I	529731	22	5			I	540274	18	10
	I	550513	21	6			I	540679	2	22			I	539194	10	3			I	533861	10	12			I	545218	11	4			I	554906	8	17			I	530978	7	6			I	544236	12	6
	I	554906	9	3			I	544236	5	19			I	540274	21	7			I	537849	7	3			I	545468	6	3			I	555118	21	10			I	533861	18	9			I	545218	17	4
	I	555118	23	2			I	545218	6	7			I	540679	14	2			I	539093	5	5			I	547364	14	6			I	556707	15	13			I	537849	12	5			I	545468	19	4
	I	556707	18	2			I	545468	2	10			I	544236	15	5			I	539194	18	4			I	547505	12	8			I	556793	10	14			I	539093	12	8			I	547364	14	4
	I	556793	21	3			I	547364	2	18			I	545218	19	9			I	540274	14	9			I	548405	18	12			I	562960	15	15			I	539194	9	7			I	547505	14	4
	I	562960	15	3			I	547505	6	20			I	545468	6	5			I	540679	4	4			I	548812	13	7			I	565839	15	16			I	540274	13	9			I	548405	15	6
	I	565839	18	5			I	548405	3	15			I	547364	19	5			I	544236	11	9			I	550128	14	15			I	565910	14	14			I	540679	11	2			I	550128	30	14
	I	565910	22	4			I	548812	4	16			I	547505	19	1			I	545218	22	9			I	550513	21	14			I	571735	17	16			I	544236	10	10			I	550513	12	7
	I	571735	14	4			I	550128	1	14			I	548405	16	1			I	545468	15	7			I	554906	11	5			I	573448	22	9			I	545218	21	8			I	554906	31	11
	I	573448	13	8			I	550513	5	15			I	548812	19	6			I	547364	16	8			I	555118	15	6			I	574361	10	4			I	545468	18	6			I	555118	31	18
	I	574361	11	2			I	554906	5	14			I	550128	33	7			I	547505	17	5			I	556707	16	12			I	574430	10	5			I	547364	16	3			I	556707	13	7
	I	574430	14	2			I	555118	6	16			I	550513	20	7			I	548405	6	4			I	556793	17	10			I	575190	10	8			I	547505	14	7			I	556793	11	6
	I	575190	14	6			I	556707	9	19			I	554906	24	7			I	548812	16	4			I	562960	12	10			I	575526	11	20			I	548405	9	4			I	562960	18	7
	I	575526	15	8			I	556793	7	20			I	555118	26	7			I	550128	26	12			I	565839	17	6			I	579015	10	14			I	548812	9	3			I	565839	14	4
	I	579015	12	2			I	562960	7	24			I	556707	10	3			I	550513	11	9			I	565910	9	9			I	580039	14	12			I	550128	15	10			I	565910	8	3
	I	580039	34	5			I	565910	5	11			I	556793	7	0			I	554906	17	4			I	571735	16	10			I	583845	17	16			I	550513	14	6			I	571735	12	3
	I	583845	19	4			I	571735	4	18			I	562960	23	6			I	555118	33	9			I	573448	21	7			I	583946	15	17			I	554906	19	3			I	573448	16	7
	I	583946	13	6			I	573448	5	16			I	565839	15	5			I	556707	8	5			I	574361	10	5			I	590598	18	13			I	555118	33	9			I	574361	39	9
	I	590598	19	3			I	574361	2	9			I	565910	6	2			I	556793	18	3			I	574430	11	3			I	591340	11	11			I	556707	13	6			I	574430	39	12
	I	591112	12	5			I	574430	2	7			I	571735	14	7			I	562960	18	9			I	575190	11	9			I	592051	15	18			I	556793	16	7			I	575190	30	13
	I	591340	11	0			I	575190	4	17			I	573448	13	3			I	565839	10	4			I	575526	20	16			I	595035	15	12			I	562960	18	10			I	575526	18	8
	I	592051	18	4			I	575526	6	21			I	574361	22	10			I	565910	9	2			I	579015	15	8			I	596233	18	14			I	565839	13	6			I	579015	6	2
	I	595035	17	10			I	579015	1	18			I	574430	33	6			I	571735	9	6			I	580039	22	10			I	596501	11	20			I	565910	11	3			I	580039	9	5
	I	596233	19	5			I	580039	5	25			I	575190	33	8			I	573448	19	11			I	583845	21	9			I	597623	15	10			I	571735	14	5			I	583845	24	5
	I	596501	15	7			I	583845	3	19			I	575526	18	6			I	574430	32	21			I	583946	20	9			I	602312	11	9			I	573448	14	4			I	583946	10	7
	I	597623	26	4			I	583946	4	18			I	579015	4	2			I	575190	32	2			I	590598	20	6			I	603691	14	10			I	574361	23	10			I	590598	7	5
	I	602312	13	3			I	590598	7	13			I	580039	9	4			I	575526	14	9			I	591112	12	6			I	604613	10	11			I	574430	24	14			I	591112	14	4
	I	603691	12	6			I	591112	3	10			I	583845	15	3			I	579015	4	3			I	591340	13	7			I	604614	9	11			I	575190	26	4			I	591340	10	3
	I	604613	17	2			I	591340	2	13			I	583946	10	2			I	580039	17	7			I	592051	17	3			I	604748	15	13			I	575526	23	3			I	592051	23	5
	I	604614	16	1			I	592051	4	14			I	590598	13	2			I	583845	11	8			I	595035	15	14			I	604749	17	13			I	579015	12	4			I	595035	8	6
	I	604748	14	4			I	595035	4	12			I	591112	14	5			I	583946	13	9			I	596233	16	12			I	605529	14	17			I	580039	14	6			I	596233	18	8
	I	604749	15	4			I	596233	8	14			I	591340	14	9			I	590598	4	6			I	596501	10	10			I	606845	11	8			I	583845	9	4			I	596501	30	10
	I	605529	18	4			I	596501	7	10			I	592051	21	4			I	591112	13	5			I	597623	18	12			I	606864	9	10			I	583946	13	5			I	597623	17	8
	I	606864	16	2			I	597623	2	10			I	595035	6	3			I	591340	13	3			I	602312	22	7			I	613455	10	7			I	590598	10	5			I	602312	16	4
	I	608472	12	4			I	604613	2	13			I	596233	17	4			I	592051	16	15			I	603691	21	7			I	615915	15	17			I	591112	15	6			I	603691	12	5
	I	613455	11	1			I	604614	2	13			I	596501	28	11			I	595035	13	6			I	604613	15	8			I	617381	11	5			I	591340	6	6			I	604613	10	3
	I	615915	20	7			I	604748	3	15			I	597623	29	6			I	596233	19	6			I	604614	15	9			I	619620	15	9			I	592051	13	10			I	604614	12	3
	I	617381	9	1			I	604749	4	16			I	602312	16	5			I	596501	25	5			I	604748	13	10			I	621365	16	9			I	595035	15	6			I	604748	15	7
	I	619218	19	7			I	605529	3	13			I	603691	15	6			I	597623	20	7			I	604749	13	10			I	622025	12	19			I	596233	22	2			I	604749	13	7
	I	619620	25	3			I	606845	1	12			I	604613	18	1			I	602312	10	10			I	605529	18	5			I	622070	9	18			I	596501	23	4			I	605529	15	7
	I	621365	24	1			I	606864	1	12			I	604614	18	1			I	603691	14	8			I	606845	15	5			I	623166	13	0			I	597623	19	9			I	606845	9	4
	I	622025	15	5			I	608472	7	10			I	604748	11	1			I	604613	10	10			I	606864	13	6			I	623177	14	0			I	602312	13	3			I	606864	7	4
	I	622070	11	2			I	613455	2	12			I	604749	11	1			I	604614	10	10			I	608472	13	7			I	623185	11	0			I	603691	20	6			I	608472	6	3
	I	623166	10	0			I	615915	0	16			I	605529	15	7			I	604748	9	4			I	613455	11	9			I	623487	12	7			I	604613	17	1			I	613455	14	8
	I	623177	9	0			I	617381	2	4			I	606845	10	5			I	604749	8	4			I	615915	18	5			I	623674	10	5			I	604614	17	1			I	615915	14	6
	I	623185	11	0			I	619218	6	15			I	606864	5	3			I	605529	14	9			I	617381	7	3			I	624355	14	12			I	604748	14	2			I	617381	8	0
	I	623487	15	4			I	619620	9	9			I	608472	5	2			I	606845	10	7			I	619218	14	4			I	625377	13	7			I	604749	14	2			I	619218	16	3
	I	623674	13	1			I	621365	6	11			I	613455	20	6			I	606864	8	5			I	619620	21	6			I	626665	14	11			I	605529	19	5			I	619620	22	3
	I	624203	19	2			I	622025	5	20			I	615915	21	5			I	613455	9	11			I	621365	13	2			I	631353	14	7			I	606845	13	9			I	621365	15	1
	I	624355	20	4			I	622070	4	17			I	617381	14	0			I	615915	15	14			I	622025	20	9			I	631704	20	14			I	606864	13	8			I	622025	11	3
	I	625377	10	0			I	623674	1	9			I	619218	21	3			I	617381	6	0			I	622070	22	11			I	631809	9	16			I	608472	7	3			I	622070	12	2
	I	626665	8	3			I	624203	2	5			I	619620	20	3			I	619218	12	5			I	623166	12	0			I	632359	11	4			I	613455	9	6			I	623166	11	2
	I	627305	9	7			I	624355	5	13			I	621365	16	1			I	619620	23	3			I	623177	12	0			I	632498	11	12			I	615915	9	7			I	623177	10	2
	I	631353	21	1			I	625377	4	12			I	622025	19	2			I	621365	16	7			I	623487	12	1			I	632763	16	7			I	617381	6	0			I	623185	11	3
	I	631704	20	3			I	626665	2	6			I	622070	16	4			I	622025	6	2			I	623674	13	2			I	634065	16	17			I	619218	16	2			I	623487	7	5
	I	631809	21	5			I	627305	3	10			I	623166	6	2			I	622070	9	2			I	624203	9	7			I	634416	9	10			I	619620	23	6			I	623674	6	5
	I	632182	17	4			I	631353	4	20			I	623177	8	1			I	623166	7	1			I	624355	14	7			I	634724	9	11			I	621365	11	3			I	624203	6	5
	I	632359	18	6			I	631704	6	17			I	623185	8	1			I	623177	4	2			I	626665	15	8			I	635643	11	20			I	622025	11	7			I	624355	5	5
	I	632498	21	7			I	631809	2	17			I	623487	7	3			I	623185	6	2			I	627305	6	8			I	635664	10	18			I	622070	13	4			I	625377	5	4
	I	632763	19	7			I	632182	3	24			I	623674	7	3			I	623487	13	4			I	631353	8	5			I	636737	16	16			I	623166	12	1			I	627305	14	8
	I	634065	19	1			I	632359	1	18			I	624203	7	1			I	623674	9	3			I	631704	13	12			I	637319	15	7			I	623177	13	1			I	631353	19	4
	I	634724	11	4			I	632498	3	22			I	624355	10	2			I	625377	8	9			I	631809	16	7			I	638872	9	11			I	623185	13	1			I	631704	21	5
	I	635643	20	1			I	632763	2	11			I	625377	11	6			I	626665	6	2			I	632182	20	6			I	638873	12	12			I	623487	8	4			I	631809	13	3
	I	635664	17	2			I	634065	2	10			I	626665	8	0			I	627305	14	8			I	632359	22	11			I	638908	11	12			I	623674	4	3			I	632182	8	4
	I	636737	11	4			I	634416	1	12			I	627305	16	9			I	631353	16	15			I	632498	14	4			I	639239	15	14			I	624203	5	2			I	632359	10	6
	I	637319	17	1			I	634724	3	9			I	631353	16	6			I	631704	8	4			I	632763	17	8			I	640146	16	9			I	624355	9	7			I	632498	13	3
	I	638872	14	4			I	635643	4	21			I	631704	12	6			I	631809	7	9			I	634065	12	11			I	640375	11	12			I	625377	12	4			I	632763	18	7
	I	638873	15	6			I	635664	2	19			I	631809	13	2			I	632182	8	6			I	634416	15	4			I	640758	13	12			I	626665	9	4			I	634065	27	18
	I	638908	17	5			I	636737	5	15			I	632182	15	5			I	632359	14	14			I	635643	17	12			I	641487	8	13			I	627305	17	10			I	634416	24	12
	I	639239	18	6			I	637319	5	8			I	632359	21	4			I	632498	5	9			I	635664	16	13			I	641952	8	18			I	631353	24	6			I	634724	10	4
	I	640146	15	4			I	638872	4	18			I	632498	10	3			I	632763	6	5			I	636737	19	11			I	642302	20	9			I	631704	10	4			I	635643	9	3
	I	640375	12	2			I	638873	4	18			I	632763	19	10			I	634065	16	9			I	637319	11	4			I	642670	12	15			I	631809	11	6			I	635664	7	5
	I	640758	22	4			I	638908	6	18			I	634065	34	8			I	634416	25	13			I	638873	22	10			I	643004	15	15			I	632182	8	9			I	636737	16	6
	I	641487	22	7			I	639239	6	12			I	634416	21	10			I	634724	12	5			I	638908	23	10			I	643026	17	17			I	632359	14	6			I	637319	4	4
	I	641952	14	4			I	640375	4	18			I	634724	20	9			I	635643	10	7			I	639239	16	7			I	643590	12	17			I	632498	16	3			I	638908	7	2
	I	642302	23	6			I	640758	3	14			I	635643	7	5			I	635664	12	9			I	640146	9	7			I	643962	8	17			I	632763	15	4			I	639239	20	3
	I	642670	18	3			I	641487	4	6			I	635664	7	5			I	636737	17	8			I	640375	15	6			I	644287	22	15			I	634065	24	13			I	640146	20	9
	I	643026	16	4			I	641952	9	28			I	636737	18	9			I	638872	9	5			I	640758	19	10			I	644344	23	12			I	634416	29	8			I	640375	18	12
	I	643590	18	4			I	642302	9	20			I	637319	7	4			I	638873	10	5			I	641487	15	8			I	644517	8	13			I	634724	15	8			I	640758	19	5
	I	643962	15	6			I	642670	3	12			I	638872	11	3			I	638908	11	6			I	641952	26	12			I	645500	11	7			I	635643	9	5			I	641487	7	4
	I	644287	17	9			I	643004	6	21			I	638873	12	3			I	639239	9	6			I	642302	20	8			I	645508	7	10			I	635664	11	5			I	641952	11	6
	I	644344	13	8			I	643026	4	19			I	638908	12	2			I	640146	13	4			I	642670	20	3			I	645699	7	10			I	636737	21	11			I	642302	12	1
	I	644517	21	5			I	643590	2	18			I	639239	10	4			I	640375	8	9			I	643004	25	5			I	646054	4	5			I	637319	12	2			I	642670	22	2
	I	645500	15	6			I	643962	6	14			I	640146	29	6			I	641487	10	10			I	643026	24	3			I	646088	3	7			I	638872	12	6			I	643004	6	1
	I	645508	16	7			I	644287	2	16			I	640375	19	7			I	641952	14	6			I	643590	18	11			I	648363	15	19			I	638873	12	6			I	643026	7	0
	I	646088	8	4			I	644344	5	19			I	640758	26	6			I	642302	14	6			I	643962	13	5			I	649559	10	9			I	638908	12	6			I	643590	6	3
	I	648363	21	4			I	644517	0	14			I	641487	20	3			I	642670	17	10			I	644287	19	8			I	649769	7	16			I	639239	5	2			I	643962	7	6
	I	649559	17	2			I	645500	6	9			I	641952	9	6			I	643004	9	6			I	644344	14	6			I	654322	8	10			I	640146	16	5			I	644287	18	8
	I	649769	20	1			I	645508	7	12			I	642302	16	7			I	643026	6	3			I	644517	15	9			I	658991	9	10			I	640375	16	4			I	644344	18	5
	I	654322	10	2			I	645699	5	11			I	642670	16	3			I	643590	8	9			I	645500	19	10			I	664678	15	12			I	640758	21	6			I	644517	31	5
	I	658991	17	1			I	646054	2	5			I	643004	11	3			I	643962	14	6			I	645508	15	8			I	673086	17	8			I	641487	11	10			I	645500	12	6
	I	664678	18	5			I	646088	3	6			I	643026	8	2			I	644287	15	12			I	645699	20	10			I	674366	12	13			I	641952	7	5			I	645508	11	5
	I	673086	15	4			I	648363	2	15			I	643590	12	2			I	644344	14	9			I	646054	5	2			I	674705	13	17			I	642302	14	4			I	645699	18	9
	I	674366	12	6			I	649559	3	13			I	643962	17	3			I	644517	17	14			I	646088	4	4			I	675269	5	10			I	642670	11	7			I	646054	10	3
	I	674705	13	4			I	649769	3	17			I	644287	29	7			I	645500	18	16			I	648363	19	9			I	675613	9	8			I	643004	5	5			I	646088	13	3
	I	675269	11	2			I	654322	4	14			I	644344	23	5			I	645508	19	17			I	649559	16	10			I	675687	11	10			I	643026	4	5			I	648363	16	12
	I	675613	16	4			I	658991	2	13			I	644517	37	7			I	645699	21	17			I	649769	15	7			I	676179	19	12			I	643590	8	3			I	649769	5	3
	I	675687	14	4			I	664678	4	13			I	645500	23	7			I	646054	10	5			I	658991	11	10			I	679951	11	2			I	643962	5	4			I	654322	15	2
	I	676179	20	2			I	674366	4	19			I	645699	22	8			I	646088	8	5			I	664678	20	11			I	680159	13	7			I	644287	18	7			I	658991	6	1
	I	679438	10	12			I	674705	0	24			I	646054	11	3			I	648363	11	7			I	673086	9	12			I	680595	15	9			I	644344	19	6			I	664678	13	7
	I	679951	12	4			I	675269	3	15			I	646088	11	3			I	649559	9	4			I	674366	17	10			I	680608	16	11			I	644517	21	8			I	673086	20	6
	I	680159	12	3			I	675613	6	15			I	648363	8	3			I	649769	11	4			I	675269	10	6			I	680865	12	12			I	645500	14	6			I	674366	14	7
	I	680595	18	3			I	675687	6	12			I	649559	5	5			I	654322	9	10			I	675613	14	6			I	681457	10	11			I	645508	14	6			I	674705	6	3
	I	680608	18	2			I	676179	3	10			I	649769	10	3			I	658991	5	2			I	675687	16	7			I	682713	7	6			I	645699	21	9			I	675269	8	2
	I	680865	13	2			I	679438	4	14			I	654322	30	4			I	673086	14	13			I	676179	19	5			I	683247	13	15			I	646054	9	4			I	675613	25	7
	I	681457	9	4			I	679951	4	9			I	658991	2	5			I	674366	14	9			I	679438	16	15			I	683947	18	9			I	646088	3	6			I	675687	16	8
	I	682713	18	4			I	680159	2	7			I	664678	23	7			I	674705	9	7			I	679951	15	12			I	684100	19	10			I	648363	7	9			I	676179	8	1
	I	683247	24	4			I	680595	4	9			I	673086	17	4			I	675269	5	6			I	680159	15	7			I	684206	20	7			I	649559	11	4			I	679438	12	3
	I	683947	19	5			I	680608	5	9			I	674366	16	4			I	675613	17	9			I	680595	17	8			I	685714	12	9			I	649769	13	0			I	679951	7	4
	I	684100	21	6			I	680865	2	14			I	674705	12	4			I	675687	15	6			I	680608	14	8			I	686076	13	21			I	654322	26	7			I	680159	15	5
	I	684206	19	5			I	681457	3	5			I	675269	7	5			I	679438	9	6			I	680865	10	5			I	686401	10	8			I	664678	19	6			I	680595	8	6
	I	685714	18	1			I	682713	3	13			I	675613	19	5			I	679951	5	4			I	681457	12	9			I	688055	14	7			I	673086	11	10			I	680608	10	4
	I	686076	18	2			I	683247	3	18			I	675687	21	1			I	680159	9	7			I	682713	11	5			I	688218	16	6			I	674366	15	6			I	680865	7	0
	I	686401	13	2			I	683947	4	22			I	676179	10	3			I	680595	11	6			I	683247	16	7			I	688225	15	7			I	674705	13	4			I	681457	6	1
	I	688055	21	4			I	684100	9	17			I	679438	18	7			I	680608	10	6			I	683947	19	10			I	688237	15	6			I	675613	12	5			I	682713	12	9
	I	688218	16	1			I	684206	4	6			I	679951	8	0			I	680865	8	3			I	684100	13	6			I	688293	13	9			I	675687	13	5			I	683247	14	3
	I	688225	14	1			I	685714	2	26			I	680159	9	1			I	681457	4	3			I	684206	14	9			I	689039	7	7			I	679438	11	6			I	683947	21	8
	I	688237	16	1			I	686076	5	16			I	680595	11	5			I	682713	15	5			I	685714	12	12			I	689156	10	8			I	680159	15	3			I	684100	10	6
	I	688293	20	2			I	686401	2	16			I	680608	11	4			I	683247	16	4			I	686076	19	8			I	689169	11	11			I	680595	16	8			I	684206	9	3
	I	689039	16	2			I	688055	4	14			I	680865	18	3			I	683947	9	8			I	688055	14	17			I	690447	13	16			I	680608	14	8			I	685714	17	4
	I	689169	18	3			I	688218	11	6			I	681457	20	0			I	684100	10	5			I	688218	24	3			I	690752	9	14			I	680865	13	6			I	686076	19	10
	I	690447	24	2			I	688237	7	8			I	682713	10	4			I	684206	9	3			I	688225	24	3			I	690962	12	14			I	681457	8	4			I	686401	18	9
	I	690710	19	2			I	688293	5	11			I	683247	22	7			I	685714	14	7			I	688237	23	4			I	691123	12	15			I	682713	7	3			I	688055	11	0
	I	690752	20	3			I	689039	4	17			I	683947	17	4			I	686076	15	14			I	688293	24	4			I	691145	15	14			I	683247	17	6			I	688218	14	2
	I	690962	20	6			I	689156	4	15			I	684100	10	4			I	686401	22	10			I	689039	14	7			I	691244	11	8			I	683947	13	7			I	688225	15	3
	I	691123	12	2			I	689169	5	16			I	684206	5	5			I	688055	10	5			I	689156	13	7			I	691245	13	9			I	684100	11	3			I	688237	16	3
	I	691145	17	3			I	690447	3	20			I	685714	12	1			I	688218	9	0			I	689169	13	5			I	691527	15	7			I	684206	13	5			I	688293	19	3
	I	691244	26	5			I	690710	2	16			I	686076	18	7			I	688225	9	0			I	690447	15	6			I	691622	11	8			I	685714	12	8			I	689039	21	10
	I	691245	25	5			I	690752	4	18			I	686401	19	10			I	688237	7	1			I	690710	17	7			I	692057	11	15			I	686076	20	7			I	689156	21	9
	I	691527	25	4			I	691123	7	20			I	688055	18	5			I	688293	7	6			I	690752	20	7			I	703917	16	17			I	686401	23	6			I	689169	23	9
	I	691622	19	4			I	691145	5	19			I	688218	18	2			I	689039	18	5			I	690962	20	11			I	705041	9	9			I	688055	13	3			I	690447	25	10
	I	692057	15	5			I	691244	5	18			I	688225	15	2			I	689156	15	10			I	691123	20	7			I	706917	6	15			I	688218	9	2			I	690710	28	17
	I	703917	20	2			I	691245	4	19			I	688237	14	2			I	689169	17	8			I	691145	16	10			I	708281	14	12			I	688225	9	4			I	690752	25	13
	I	705041	9	3			I	691527	3	11			I	688293	12	2			I	690447	16	11			I	691244	11	6			I	711856	13	13			I	688237	7	5			I	690962	22	6
	I	706917	10	4			I	691622	4	11			I	689039	18	10			I	690710	29	11			I	691245	13	8			I	715535	6	17			I	688293	10	7			I	691123	18	5
	I	708281	12	3			I	692057	3	26			I	689156	13	5			I	690752	24	6			I	691527	10	6			I	716017	5	14			I	689039	22	11			I	691145	23	4
	I	711856	11	3			I	703917	5	15			I	689169	10	6			I	690962	22	8			I	691622	13	5			I	716208	11	14			I	689156	15	8			I	691244	21	4
	I	715535	13	4			I	705041	2	8			I	690447	24	6			I	691123	12	5			I	692057	16	5			I	716433	10	18			I	689169	16	7			I	691245	20	5
	I	716017	20	6			I	706917	1	12			I	690710	29	11			I	691145	14	6			I	703917	16	6			I	719357	9	19			I	690447	14	7			I	691527	26	9
	I	716208	17	3			I	708281	2	11			I	690752	22	7			I	691244	13	5			I	705041	13	4			I	726895	7	13			I	690710	24	14			I	691622	22	17
	I	716433	17	7			I	711856	5	15			I	690962	19	9			I	691245	13	5			I	706917	14	2			I	730805	15	9			I	690752	25	13			I	703917	18	7
	I	719357	21	6			I	715535	0	12			I	691123	16	5			I	691527	13	8			I	708281	10	5			I	731196	8	7			I	690962	17	10			I	705041	10	1
	I	726895	11	2			I	716017	7	14			I	691145	14	4			I	691622	17	5			I	711856	8	3			I	735166	12	13			I	691123	20	10			I	706917	22	4
	I	730805	7	1			I	716208	7	11			I	691244	18	3			I	692057	6	0			I	715535	9	8			I	736943	7	11			I	691145	15	9			I	708281	11	1
	I	731196	6	1			I	716433	2	14			I	691245	16	3			I	703917	19	12			I	716208	14	6			I	737692	7	11			I	691244	17	4			I	711856	15	8
	I	735166	10	6			I	719357	1	10			I	691527	12	9			I	705041	7	1			I	716433	16	8			I	738683	9	13			I	691245	17	4			I	715535	9	6
	I	736943	13	4			I	726895	3	9			I	691622	12	7			I	706917	6	3			I	719357	13	3			I	739252	12	12			I	691527	11	7			I	716017	12	8
	I	737692	7	4			I	730805	4	12			I	692057	3	3			I	708281	10	2			I	726895	9	3			I	740873	14	13			I	691622	17	4			I	716208	6	2
	I	738683	8	6			I	735166	3	8			I	703917	15	6			I	711856	11	5			I	730805	18	12			I	741511	9	21			I	692057	8	0			I	716433	17	6
	I	740873	12	3			I	736943	3	12			I	706917	16	5			I	715535	8	7			I	731196	4	6			I	746692	9	10			I	703917	20	6			I	719357	20	5
	I	741511	16	4			I	737692	3	16			I	708281	9	5			I	716017	9	6			I	735166	16	9			I	747348	16	18			I	708281	11	1			I	726895	9	0
	I	746692	18	4			I	738683	3	14			I	711856	21	4			I	716208	7	3			I	736943	13	5			I	748318	17	22			I	711856	7	3			I	730805	9	5
	I	747348	12	4			I	740873	3	15			I	715535	17	2			I	716433	9	8			I	737692	18	10			I	748333	16	21			I	715535	19	4			I	731196	12	2
	I	748318	22	5			I	741511	1	15			I	716017	7	3			I	719357	23	9			I	738683	10	9			I	749241	17	14			I	716017	10	3			I	735166	21	5
	I	748333	23	5			I	746692	5	14			I	716208	8	8			I	726895	10	5			I	739252	13	9			I	749892	20	12			I	716208	12	5			I	736943	41	11
	I	749241	22	9			I	747348	7	18			I	716433	9	12			I	730805	9	9			I	740873	14	13			I	753232	13	13			I	716433	26	6			I	737692	15	4
	I	749892	22	4			I	748318	5	16			I	719357	14	9			I	731196	10	3			I	741511	22	12			I	758594	14	15			I	719357	10	7			I	738683	12	6
	I	753232	17	9			I	748333	5	18			I	726895	9	3			I	735166	14	6			I	746692	9	7			I	759719	14	17			I	726895	15	9			I	739252	11	3
	I	758594	21	4			I	749241	6	18			I	730805	9	10			I	736943	28	25			I	747348	18	8			I	761005	7	11			I	730805	9	6			I	740873	15	3
	I	759719	15	7			I	749892	6	22			I	731196	3	4			I	737692	8	10			I	748318	10	7			I	762136	6	7			I	731196	13	2			I	741511	13	4
	I	761005	14	2			I	753232	2	10			I	735166	11	8			I	738683	7	11			I	748333	9	7			I	766495	2	6			I	735166	26	7			I	746692	14	9
	I	762136	5	3			I	758594	4	24			I	736943	12	26			I	740873	20	8			I	749241	17	10			I	766712	10	18			I	736943	25	14			I	747348	14	8
	I	766495	4	2			I	759719	4	12			I	737692	5	10			I	741511	8	3			I	753232	20	10			I	768815	11	13			I	737692	14	3			I	748318	11	2
	I	766712	17	5			I	761005	2	8			I	738683	6	11			I	746692	11	7			I	758594	22	10			I	769138	8	16			I	738683	14	6			I	748333	13	1
	I	768815	18	7			I	766712	3	11			I	739252	4	4			I	747348	8	7			I	759719	17	3			I	771204	9	16			I	739252	5	4			I	749241	15	4
	I	769138	14	4			I	768815	3	14			I	740873	5	14			I	748318	7	5			I	761005	9	4			I	772388	12	18			I	740873	18	3			I	749892	15	8
	I	771204	19	7			I	769138	4	21			I	741511	7	10			I	748333	9	5			I	762136	8	9			I	773714	14	11			I	741511	14	6			I	753232	12	4
	I	772388	28	6			I	771204	8	17			I	746692	14	12			I	749241	11	9			I	766495	3	3			I	775524	14	15			I	746692	9	1			I	758594	9	2
	I	773714	23	2			I	772388	4	17			I	747348	8	11			I	749892	18	7			I	766712	8	5			I	776110	18	13			I	747348	17	3			I	759719	10	5
	I	775524	17	1			I	773714	2	13			I	748318	4	9			I	753232	12	5			I	768815	11	13			I	777205	13	16			I	748318	11	1			I	761005	5	4
	I	776110	18	3			I	775524	4	14			I	748333	7	8			I	758594	7	5			I	769138	12	12			I	780481	15	10			I	748333	12	0			I	762136	9	5
	I	777205	19	6			I	776110	3	11			I	749241	4	11			I	759719	10	4			I	772388	10	4			I	781125	13	18			I	749241	16	5			I	766495	9	1
	I	780481	9	3			I	777205	3	23			I	749892	13	7			I	761005	11	0			I	773714	12	7			I	781671	12	8			I	749892	20	6			I	766712	9	1
	I	781125	17	4			I	780481	4	15			I	753232	6	7			I	762136	9	10			I	775524	14	7			I	784298	11	11			I	753232	17	3			I	768815	27	8
	I	781671	22	1			I	781125	7	19			I	758594	3	9			I	766712	6	6			I	776110	10	4			I	785672	17	12			I	758594	18	4			I	769138	14	1
	I	784298	10	3			I	781671	10	17			I	759719	5	13			I	768815	10	7			I	777205	22	13			I	786273	14	13			I	759719	8	7			I	771204	12	1
	I	785672	13	7			I	784298	4	11			I	761005	3	11			I	769138	8	6			I	780481	13	13			I	787469	8	17			I	761005	10	4			I	772388	12	4
	I	786273	20	1			I	785672	2	11			I	762136	4	6			I	771204	10	4			I	781125	25	12			I	787919	17	17			I	762136	20	3			I	773714	14	8
	I	787469	19	1			I	786273	5	18			I	766495	1	6			I	772388	17	8			I	784298	11	6			I	788159	15	12			I	766495	9	3			I	775524	33	5
	I	787919	24	2			I	787469	5	20			I	766712	6	7			I	773714	18	16			I	785672	11	7			I	789769	8	6			I	766712	10	1			I	776110	28	19
	I	788159	16	5			I	787919	5	15			I	768815	13	14			I	775524	15	8			I	786273	16	14			I	791776	15	9			I	768815	14	1			I	777205	22	8
	I	789769	12	0			I	788159	3	10			I	769138	8	9			I	776110	15	8			I	787469	27	7			I	794211	11	18			I	769138	13	1			I	780481	19	6
	I	791776	20	6			I	789769	4	9			I	771204	4	6			I	777205	18	3			I	787919	18	5			I	796692	17	14			I	771204	6	1			I	781125	8	4
	I	794211	20	6			I	791776	8	28			I	772388	5	13			I	780481	16	9			I	788159	12	9			I	796794	10	9			I	772388	17	3			I	781671	16	5
	I	796692	22	6			I	794211	3	18			I	773714	14	13			I	781125	9	3			I	789769	8	4			I	797698	15	14			I	773714	29	1			I	784298	6	1
	I	797698	27	4			I	796692	1	14			I	775524	14	29			I	781671	13	7			I	791776	23	11			I	800947	9	10			I	775524	27	2			I	785672	10	4
	I	800947	16	4			I	796794	2	13			I	776110	12	15			I	784298	5	2			I	794211	11	13			I	802948	11	10			I	776110	29	5			I	786273	15	6
	I	802948	9	1			I	797698	8	23			I	777205	12	13			I	785672	12	6			I	796692	10	6			I	806023	9	5			I	777205	20	5			I	787469	8	5
	I	806023	12	2			I	800947	3	7			I	780481	7	9			I	786273	15	8			I	796794	16	6			I	806940	15	11			I	780481	17	2			I	787919	17	6
	I	806940	17	3			I	802948	1	8			I	781125	7	6			I	787469	6	1			I	797698	21	7			I	809099	14	16			I	781125	10	2			I	788159	14	4
	I	809099	16	5			I	806023	2	18			I	781671	9	11			I	787919	18	7			I	800947	17	8			I	809743	12	14			I	781671	24	3			I	789769	12	2
	I	809743	11	3			I	809099	2	11			I	785672	9	9			I	788159	18	3			I	802948	5	4			I	810087	8	16			I	784298	6	1			I	791776	12	4
	I	810087	19	4			I	809743	2	12			I	786273	8	7			I	789769	9	5			I	806023	16	6			I	813570	9	17			I	785672	14	1			I	794211	13	7
	I	813570	17	2			I	810087	7	14			I	787469	4	6			I	791776	13	5			I	806940	8	3			I	815927	13	16			I	786273	22	2			I	796692	22	2
	I	815927	14	6			I	813570	2	17			I	787919	10	14			I	794211	17	7			I	809099	12	10			I	815988	13	17			I	787469	9	1			I	796794	27	9
	I	815988	8	4			I	815927	1	17			I	788159	12	11			I	796692	22	10			I	809743	8	6			I	816442	12	14			I	787919	21	4			I	797698	22	3
	I	816442	16	5			I	815988	3	16			I	789769	4	8			I	796794	13	4			I	810087	14	7			I	816989	15	21			I	788159	19	0			I	800947	9	8
	I	816989	28	1			I	816442	6	17			I	791776	8	5			I	797698	17	13			I	815927	13	12			I	820397	11	5			I	789769	10	1			I	806023	19	4
	I	820397	17	4			I	816989	3	17			I	794211	12	20			I	800947	8	4			I	815988	18	13			I	821465	13	7			I	791776	10	2			I	806940	16	3
	I	820524	21	6			I	820397	3	9			I	796692	13	12			I	802948	11	1			I	816442	21	17			I	821849	13	8			I	794211	25	6			I	809099	12	5
	I	821465	16	3			I	820524	9	8			I	796794	14	16			I	806023	17	7			I	816989	13	15			I	822963	12	5			I	796692	22	1			I	809743	14	7
	I	821849	17	4			I	821465	3	9			I	797698	12	15			I	806940	6	4			I	820397	9	6			I	824619	12	6			I	796794	24	3			I	810087	24	9
	I	822963	6	7			I	821849	4	9			I	800947	7	9			I	809099	10	5			I	820524	17	6			I	825026	6	16			I	797698	12	2			I	813570	8	2
	I	824619	14	1			I	822963	2	9			I	802948	5	3			I	809743	10	5			I	821465	11	5			I	831728	15	16			I	800947	6	5			I	815927	9	9
	I	825026	15	3			I	824619	8	6			I	806023	7	7			I	810087	17	10			I	821849	14	4			I	833289	12	14			I	802948	17	0			I	815988	9	8
	I	831728	23	9			I	825026	6	11			I	806940	14	10			I	813570	11	6			I	824619	10	4			I	836363	7	15			I	806023	17	3			I	816442	9	9
	I	833289	18	4			I	831728	2	11			I	809099	10	9			I	815927	5	8			I	825026	18	7			I	836421	7	16			I	806940	16	1			I	816989	21	5
	I	836363	24	4			I	833289	4	20			I	809743	12	14			I	815988	9	8			I	831728	21	7			I	843687	12	15			I	809099	30	8			I	820397	20	4
	I	836421	20	3			I	836363	5	7			I	810087	10	12			I	816442	18	8			I	836363	13	5			I	843721	14	17			I	809743	20	3			I	820524	10	0
	I	837470	15	3			I	836421	4	11			I	813570	7	6			I	816989	18	8			I	836421	19	8			I	846665	8	8			I	810087	27	5			I	821465	11	4
	I	843687	15	2			I	837444	5	14			I	815927	10	15			I	820397	15	6			I	837444	20	10			I	847638	18	18			I	813570	6	7			I	821849	24	9
	I	843721	21	4			I	837470	6	13			I	815988	5	13			I	820524	13	4			I	837470	24	12			I	848333	7	15			I	815927	19	9			I	822963	14	6
	I	846665	15	4			I	843687	2	9			I	816442	6	7			I	821465	13	7			I	843687	12	10			I	848342	7	14			I	815988	14	7			I	824619	21	4
	I	847638	20	3			I	843721	1	13			I	816989	12	17			I	821849	24	8			I	843721	9	9			I	852785	12	14			I	816442	24	2			I	825026	9	3
	I	848333	14	6			I	846665	4	9			I	820397	8	18			I	822963	9	2			I	846665	17	5			I	854185	12	9			I	816989	14	5			I	831728	21	9
	I	848342	11	5			I	847638	7	17			I	820524	1	7			I	824619	11	8			I	847638	12	14			I	854226	12	7			I	820397	17	8			I	833289	16	5
	I	852785	17	1			I	848333	5	16			I	821465	8	3			I	825026	11	11			I	848333	22	5			I	854261	15	8			I	820524	19	3			I	836363	10	7
	I	854185	12	1			I	848342	4	19			I	821849	8	9			I	831728	21	8			I	848342	22	5			I	854591	7	21			I	821465	10	4			I	836421	7	2
	I	854226	12	4			I	852785	5	8			I	822963	5	12			I	833289	17	5			I	852785	18	11			I	858325	16	8			I	821849	17	2			I	837444	19	8
	I	854261	12	4			I	854185	7	13			I	824619	8	15			I	836363	14	8			I	854185	8	6			I	858326	17	8			I	822963	17	0			I	837470	20	7
	I	854591	13	4			I	854226	5	11			I	825026	8	5			I	836421	14	7			I	854226	8	6			I	858354	12	8			I	824619	17	1			I	843687	27	3
	I	858325	12	2			I	854261	7	14			I	831728	13	13			I	837444	11	6			I	854261	10	8			I	858521	14	11			I	825026	14	2			I	843721	20	3
	I	858326	11	2			I	854591	10	29			I	833289	8	13			I	837470	17	7			I	854591	19	7			I	859143	6	12			I	831728	27	1			I	846665	13	4
	I	858354	10	1			I	858325	4	9			I	836363	15	16			I	843687	22	8			I	858325	17	5			I	859159	7	10			I	833289	23	0			I	847638	14	3
	I	858521	12	4			I	858326	3	9			I	836421	6	12			I	843721	21	11			I	858326	15	5			I	864417	9	9			I	836363	14	5			I	848333	11	2
	I	859143	7	5			I	858354	4	9			I	837444	6	15			I	846665	3	6			I	858354	15	3			I	864734	6	9			I	836421	13	4			I	848342	10	2
	I	859159	10	5			I	859143	6	15			I	837470	9	13			I	847638	17	5			I	858521	10	5			I	868693	14	13			I	837444	19	4			I	852785	13	3
	I	864417	26	4			I	859159	5	14			I	843687	14	24			I	848333	17	5			I	859143	17	8			I	875517	10	18			I	837470	18	4			I	854185	19	3
	I	864734	11	1			I	864417	1	11			I	843721	16	26			I	848342	16	5			I	859159	21	10			I	879096	18	13			I	843687	28	9			I	854226	19	3
	I	868693	18	6			I	864734	4	14			I	846665	8	10			I	852785	10	6			I	864417	14	4			I	879395	13	24			I	843721	28	8			I	854261	19	1
	I	875517	19	4			I	868693	6	14			I	847638	6	15			I	854185	11	8			I	864734	11	4			I	879438	11	24			I	846665	18	2			I	854591	9	0
	I	879096	16	4			I	875517	2	12			I	848333	13	9			I	854226	14	11			I	868693	17	9			I	879697	16	10			I	847638	11	5			I	858325	7	2
	I	879395	17	3			I	879096	11	17			I	848342	12	12			I	854261	10	6			I	875517	12	7			I	881118	14	12			I	848333	18	2			I	858326	6	2
	I	879438	16	2			I	879395	8	15			I	852785	10	9			I	854591	4	6			I	879096	13	11			I	881134	12	13			I	848342	16	3			I	858354	7	3
	I	879697	23	6			I	879438	7	7			I	854185	7	15			I	858325	5	2			I	879395	19	4			I	883281	25	14			I	852785	19	3			I	858521	10	5
	I	881118	16	5			I	879697	4	18			I	854226	10	14			I	858326	6	2			I	879438	15	6			I	884389	6	7			I	854185	14	9			I	859143	5	2
	I	881134	14	5			I	881118	0	19			I	854261	6	13			I	858354	6	2			I	879697	19	11			I	884887	15	13			I	854226	14	8			I	859159	5	2
	I	883281	14	9			I	881134	2	19			I	854591	8	15			I	858521	11	4			I	881118	10	12			I	886974	6	5			I	854261	17	4			I	864417	10	6
	I	884389	12	4			I	883281	6	9			I	858354	2	5			I	864417	5	3			I	881134	9	13			I	887774	8	13			I	854591	10	3			I	864734	20	5
	I	884887	15	2			I	884389	2	10			I	858521	10	8			I	864734	10	12			I	883281	8	5			I	889118	12	10			I	858325	3	4			I	868693	9	6
	I	886974	8	3			I	884887	2	11			I	859143	1	6			I	868693	7	6			I	884887	10	10			I	889157	10	10			I	858326	4	4			I	875517	31	7
	I	887774	11	0			I	886974	6	8			I	859159	1	8			I	875517	16	14			I	886974	7	6			I	889214	12	6			I	858354	6	4			I	879096	7	4
	I	889118	20	5			I	887774	5	13			I	864417	11	5			I	879096	5	5			I	887774	11	6			I	892612	11	8			I	858521	9	7			I	879395	19	7
	I	889157	22	5			I	889157	2	22			I	864734	7	15			I	879395	21	11			I	889118	13	10			I	894996	14	9			I	859143	10	1			I	879438	20	14
	I	889214	20	5			I	889214	2	18			I	868693	4	8			I	879438	24	7			I	889214	13	8			I	895508	14	16			I	859159	9	1			I	879697	17	6
	I	892612	22	7			I	892612	1	16			I	875517	11	15			I	879697	28	8			I	892612	19	4			I	897328	14	12			I	864417	13	3			I	881118	15	10
	I	894996	11	3			I	894996	6	11			I	879096	4	8			I	881118	16	9			I	894996	14	5			I	900992	8	12			I	864734	13	5			I	881134	17	7
	I	895508	18	1			I	895508	2	13			I	879395	15	15			I	881134	20	8			I	895508	17	3			I	908037	11	6			I	868693	6	1			I	883281	23	4
[truncated: 26,930 more rows]

## Sheet: D. Treatment A Allele Freq
Replicate 1A	#CHROM	POS	JU1249%		Replicate 2A	#CHROM	POS	JU1249%		Replicate 3A	#CHROM	POS	JU1249%		Replicate 4A	#CHROM	POS	JU1249%		Replicate 5A	#CHROM	POS	JU1249%		Replicate 6A	#CHROM	POS	JU1249%		Replicate 7A	#CHROM	POS	JU1249%		Replicate 8A	#CHROM	POS	JU1249%
[truncated: 27,742 more rows]

[truncated: 7 more sheets: E. Treatment B Allele Freq, F. Treatment A  window, G. Treatment B window, H. A-B window, I. Read statistics CMH analysis, J. VEP JU1249, K. VEP JU2825]
