# Supplementary material for: Natural Variation in a Dendritic Scaffold Protein Remodels Experience-Dependent Plasticity by Altering Neuropeptide Expression
Source: Neuron. 2020 Jan 8;105(1):106–121.e10. doi: 10.1016/j.neuron.2019.10.001 (PMC6953435; doi:10.1016/j.neuron.2019.10.001)
Supplement: Data S2. Distribution of the mfP22 Deletion, Related to Figure 2 — List of wild isolates where the mfP22 deletion is absent, based on mapped sequence reads available at the Caenorhabditis elegans Natural Diversity Resource, http://elegansvariation.org (Cook et al., 2016). [file mmc3.xlsx]

## Sheet: CeNDR strains
	mfP22
AB1	absent
BRC20067	absent
CB4851	absent
CB4852	absent
CB4853	absent
CB4854	absent
CB4855	absent
CB4856	absent
CB4857	absent
CB4858	absent
CB4932	absent
CX11254	absent
CX11262	absent
CX11264	absent
CX11271	absent
CX11276	absent
CX11285	absent
CX11292	absent
CX11307	absent
CX11314	absent
CX11315	absent
DL200	absent
DL226	absent
DL238	absent
ECA252	absent
ECA36	absent
ED3005	absent
ED3011	absent
ED3012	absent
ED3017	absent
ED3040	absent
ED3046	absent
ED3048	absent
ED3049	absent
ED3052	absent
ED3073	absent
ED3077	absent
EG4347	absent
EG4349	absent
EG4724	absent
EG4725	absent
EG4946	absent
GXW1	absent
JT11398	absent
JU1088	absent
JU1172	absent
JU1200	absent
JU1212	absent
JU1213	absent
JU1242	absent
JU1246	absent
JU1395	absent
JU1400	absent
JU1409	absent
JU1440	absent
JU1491	absent
JU1530	absent
JU1568	absent
JU1580	absent
JU1581	absent
JU1586	absent
JU1652	absent
JU1896	absent
JU2001	absent
JU2007	absent
JU2316	absent
JU2464	absent
JU2466	absent
JU2513	absent
JU2519	absent
JU2522	absent
JU2526	absent
JU258	absent
JU310	absent
JU311	absent
JU323	absent
JU346	absent
JU360	absent
JU367	absent
JU393	absent
JU394	absent
JU397	absent
JU406	absent
JU440	absent
JU561	absent
JU642	absent
JU751	absent
JU774	absent
JU775	absent
JU778	absent
JU782	absent
JU792	absent
JU830	absent
JU847	absent
KR314	absent
LKC34	absent
LSJ1	absent
MY1	absent
MY10	absent
MY16	absent
MY18	absent
MY23	absent
NIC1	absent
NIC166	absent
NIC195	absent
NIC199	absent
NIC2	absent
NIC207	absent
NIC231	absent
NIC236	absent
NIC242	absent
NIC251	absent
NIC252	absent
NIC255	absent
NIC256	absent
NIC258	absent
NIC259	absent
NIC260	absent
NIC261	absent
NIC262	absent
NIC265	absent
NIC266	absent
NIC267	absent
NIC268	absent
NIC269	absent
NIC271	absent
NIC272	absent
NIC274	absent
NIC275	absent
NIC276	absent
NIC277	absent
NIC3	absent
PB303	absent
PB306	absent
PS2025	absent
PX179	absent
QG2075	absent
QG536	absent
QG556	absent
QG557	absent
QW947	absent
QX1211	absent
QX1212	absent
QX1233	absent
QX1791	absent
QX1792	absent
QX1793	absent
QX1794	absent
RC301	absent
WN2001	absent
WN2002	absent
