# Supplementary material for: Natural Variation in a Dendritic Scaffold Protein Remodels Experience-Dependent Plasticity by Altering Neuropeptide Expression
Source: Neuron. 2020 Jan 8;105(1):106–121.e10. doi: 10.1016/j.neuron.2019.10.001 (PMC6953435; doi:10.1016/j.neuron.2019.10.001)
Supplement: Data S3. Protein Identifications from CoIP of GFP-ARCP-1B, Related to Figure 5 — Proteins identified by mass spectrometry in two independent coIP experiments for interactors of GFP-ARCP-1B. IP of GFP-tagged cytoplasmic proteins (MALT-1-GFP and EIF-3.L-GFP) provided a negative control. Total spectrum counts in GFP-ARCP-1B and control samples are listed for proteins that were at least 3-fold enriched in the GFP-ARCP-1B sample in both experiments. [file mmc4.xlsx]

## Sheet: Sheet1
				co-IP EXPERIMENT 1			co-IP EXPERIMENT 2
#	Identified Proteins	Accession Number	Molecular Weight	Total spectrum counts MALT-1-GFP (control)	Total spectrum counts GFP-ARCP-1B	Fold change GFP-ARCP-1B/control	Total spectrum counts EIF3.L-GFP (control)	Total spectrum counts GFP-ARCP-1B	Fold change GFP-ARCP-1B/control
1	F34D10.6, isoform b OS=Caenorhabditis elegans GN=CELE_F34D10.6 PE=1 SV=2	Q8MQ63_CAEEL	78 kDa	1	1228	1228	0	2915	*		* specific to GFP-ARCP-1B pull-down
2	PDE-1, isoform b OS=Caenorhabditis elegans GN=pde-1 PE=1 SV=1	B5BM35_CAEEL (+1)	61 kDa	0	122	*	0	150	*
3	COL-164 OS=Caenorhabditis elegans GN=col-164 PE=1 SV=1	Q22651_CAEEL	39 kDa	0	4	*	0	179	*
4	TYR-4 OS=Caenorhabditis elegans GN=tyr-4 PE=1 SV=1	O01497_CAEEL	82 kDa	0	10	*	0	26	*
5	T16G12.1 OS=Caenorhabditis elegans GN=CELE_T16G12.1 PE=1 SV=4	Q22531_CAEEL	216 kDa	0	12	*	0	21	*
6	SPARC OS=Caenorhabditis elegans GN=ost-1 PE=1 SV=1	SPRC_CAEEL	30 kDa	0	22	*	0	5	*
7	TEP-1, isoform b OS=Caenorhabditis elegans GN=tep-1 PE=1 SV=2	O46015_CAEEL (+2)	167 kDa	0	14	*	0	6	*
8	Cullin-3 OS=Caenorhabditis elegans GN=cul-3 PE=1 SV=2	CUL3_CAEEL	90 kDa	0	10	*	0	9	*
9	FBN-1, isoform k OS=Caenorhabditis elegans GN=fbn-1 PE=1 SV=1	I6Z0I7_CAEEL (+8)	292 kDa	0	3	*	0	14	*
10	Acetoacetyl-CoA synthetase OS=Caenorhabditis elegans GN=sur-5 PE=2 SV=1	SUR5_CAEEL	78 kDa	0	7	*	0	9	*
11	DPY-17 OS=Caenorhabditis elegans GN=dpy-17 PE=1 SV=2	Q20778_CAEEL	35 kDa	0	6	*	0	7	*
12	MLT-11, isoform b OS=Caenorhabditis elegans GN=mlt-11 PE=1 SV=1	B9WRT9_CAEEL (+2)	341 kDa	0	34	*	1	353	353
13	C14C10.4 OS=Caenorhabditis elegans GN=mma-1 PE=1 SV=1	Q17974_CAEEL	119 kDa	0	40	*	2	6	3
14	HAT-1 OS=Caenorhabditis elegans GN=hat-1 PE=1 SV=2	Q21484_CAEEL	48 kDa	2	62	31	0	7	*
15	NOAH-2 OS=Caenorhabditis elegans GN=noah-2 PE=1 SV=1	Q9XUE5_CAEEL	82 kDa	3	27	9	0	27	*
16	UNC-45 OS=Caenorhabditis elegans GN=unc-45 PE=1 SV=1	G5EG62_CAEEL	107 kDa	0	30	*	1	4	4
17	SEC-24.2 OS=Caenorhabditis elegans GN=sec-24.2 PE=1 SV=3	Q23368_CAEEL	109 kDa	0	26	*	1	6	6
18	GFAT-2 OS=Caenorhabditis elegans GN=gfat-2 PE=1 SV=1	Q19699_CAEEL	79 kDa	6	32	5.33333	0	25	*
19	Peroxidase skpo-1 OS=Caenorhabditis elegans GN=skpo-1 PE=2 SV=1	SKPO1_CAEEL	73 kDa	0	25	*	12	44	3.66667
20	Y38F2AR.12, isoform a OS=Caenorhabditis elegans GN=CELE_Y38F2AR.12 PE=1 SV=2	A0A9S2_CAEEL	138 kDa	2	25	12.5	0	9	*
21	TARS-1, isoform b OS=Caenorhabditis elegans GN=tars-1 PE=1 SV=1	Q86D21_CAEEL (+1)	79 kDa	6	75	12.5	0	8	*
22	N-terminal acetyltransferase B complex subunit NAA25 homolog OS=Caenorhabditis elegans GN=cra-1 PE=1 SV=3	NAA25_CAEEL	109 kDa	2	29	14.5	0	5	*
23	C14H10.3, isoform a OS=Caenorhabditis elegans GN=C14H10.3 PE=1 SV=1	B1Q254_CAEEL	89 kDa	2	23	11.5	0	8	*
24	XPO-3, isoform a OS=Caenorhabditis elegans GN=xpo-3 PE=1 SV=3	Q9GYQ7_CAEEL (+1)	106 kDa	0	8	*	1	10	10
25	10-formyltetrahydrofolate dehydrogenase OS=Caenorhabditis elegans GN=alh-3 PE=1 SV=1	G5ECV9_CAEEL	99 kDa	8	92	11.5	0	5	*
26	Probable N-acetylgalactosaminyltransferase 8 OS=Caenorhabditis elegans GN=gly-8 PE=1 SV=1	GALT8_CAEEL	48 kDa	1	9	9	0	7	*
27	Uncharacterized GTP-binding protein C02F5.3 OS=Caenorhabditis elegans GN=C02F5.3 PE=3 SV=2	YKK3_CAEEL	41 kDa	2	13	6.5	0	8	*
28	XPO-2, isoform a OS=Caenorhabditis elegans GN=xpo-2 PE=1 SV=1	Q965V4_CAEEL	105 kDa	0	10	*	5	20	4
29	F13G11.3 OS=Caenorhabditis elegans GN=CELE_F13G11.3 PE=1 SV=1	Q067X2_CAEEL	22 kDa	1	10	10	0	4	*
30	Prolyl 4-hydroxylase subunit alpha-1 OS=Caenorhabditis elegans GN=dpy-18 PE=1 SV=2	P4HA1_CAEEL	64 kDa	10	67	6.7	0	7	*
31	PGL-3 OS=Caenorhabditis elegans GN=pgl-3 PE=1 SV=1	G5EBV6_CAEEL	75 kDa	18	55	3.05556	0	10	*
32	C35A5.8 OS=Caenorhabditis elegans GN=C35A5.8 PE=1 SV=3	Q18476_CAEEL	125 kDa	13	91	7	0	6	*
33	Piwi-like protein OS=Caenorhabditis elegans GN=sago-2 PE=1 SV=1	Q86S33_CAEEL (+1)	96 kDa	5	25	5	0	8	*
34	Signal recognition particle subunit SRP72 OS=Caenorhabditis elegans GN=srpa-72 PE=3 SV=2	SRP72_CAEEL	71 kDa	12	46	3.83333	0	9	*
35	Ribonucleoside-diphosphate reductase large subunit OS=Caenorhabditis elegans GN=rnr-1 PE=3 SV=1	RIR1_CAEEL	89 kDa	8	31	3.875	0	8	*
36	MIG-18 OS=Caenorhabditis elegans GN=mig-18 PE=1 SV=2	O45348_CAEEL	26 kDa	1	5	5	0	6	*
37	COP9 signalosome complex subunit 3 OS=Caenorhabditis elegans GN=csn-3 PE=1 SV=4	CSN3_CAEEL	56 kDa	6	18	3	0	8	*
38	Aspartic protease 6 OS=Caenorhabditis elegans GN=asp-6 PE=3 SV=1	ASP6_CAEEL	42 kDa	6	21	3.5	0	7	*
39	Probable signal recognition particle subunit SRP68 OS=Caenorhabditis elegans GN=F55C5.8 PE=3 SV=2	SRP68_CAEEL	71 kDa	8	37	4.625	0	5	*
40	Triosephosphate isomerase OS=Caenorhabditis elegans GN=tpi-1 PE=1 SV=2	TPIS_CAEEL	27 kDa	7	42	6	0	3	*
41	SNX-6, isoform a OS=Caenorhabditis elegans GN=snx-6 PE=1 SV=1	D9PTP5_CAEEL	55 kDa	3	13	4.33333	0	4	*
42	B0334.3, isoform a OS=Caenorhabditis elegans GN=B0334.3 PE=1 SV=2	Q17474_CAEEL (+1)	69 kDa	11	38	3.45455	0	3	*
43	DNA helicase OS=Caenorhabditis elegans GN=mcm-2 PE=1 SV=1	Q9XXI9_CAEEL	99 kDa	1	44	44	2	21	10.5
44	LAM-1, isoform a OS=Caenorhabditis elegans GN=lam-1 PE=1 SV=3	O44565_CAEEL	198 kDa	14	47	3.35714	1	24	24
45	Cullin-1 OS=Caenorhabditis elegans GN=cul-1 PE=1 SV=1	CUL1_CAEEL	90 kDa	1	22	22	1	4	4
46	Probable arginine--tRNA ligase, cytoplasmic OS=Caenorhabditis elegans GN=rrt-1 PE=3 SV=2	SYRC_CAEEL	81 kDa	25	96	3.84	1	22	22
47	Probable cytoplasmic aconitate hydratase OS=Caenorhabditis elegans GN=aco-1 PE=1 SV=1	ACOC_CAEEL	97 kDa	10	112	11.2	1	11	11
48	C39D10.7 OS=Caenorhabditis elegans GN=C39D10.7 PE=1 SV=3	Q18529_CAEEL	129 kDa	17	171	10.0588	3	25	8.33333
49	IMB-1 OS=Caenorhabditis elegans GN=imb-1 PE=1 SV=3	Q9BIB8_CAEEL	99 kDa	10	44	4.4	1	12	12
50	Ran GTPase-activating protein 2 OS=Caenorhabditis elegans GN=ran-2 PE=4 SV=3	RGP2_CAEEL	106 kDa	4	50	12.5	2	7	3.5
51	E3 ubiquitin-protein ligase listerin OS=Caenorhabditis elegans GN=Y54E10A.11 PE=3 SV=1	LTN1_CAEEL	165 kDa	5	19	3.8	1	11	11
52	Y110A7A.19 OS=Caenorhabditis elegans GN=let-630 PE=1 SV=1	Q9N584_CAEEL	75 kDa	10	35	3.5	1	10	10
53	TSN-1 OS=Caenorhabditis elegans GN=tsn-1 PE=1 SV=1	Q19328_CAEEL	101 kDa	51	297	5.82353	3	23	7.66667
54	SEC-23 OS=Caenorhabditis elegans GN=sec-23 PE=1 SV=2	Q9U2Z1_CAEEL	90 kDa	8	66	8.25	1	5	5
55	FLN-2, isoform a OS=Caenorhabditis elegans GN=fln-2 PE=1 SV=2	D0VWL6_CAEEL	410 kDa	1	4	4	2	18	9
56	K09H11.1 OS=Caenorhabditis elegans GN=CELE_K09H11.1 PE=1 SV=2	O01590_CAEEL	112 kDa	3	14	4.66667	1	8	8
57	NID-1, isoform b OS=Caenorhabditis elegans GN=nid-1 PE=1 SV=1	C7FZU3_CAEEL (+2)	168 kDa	0	7	*	3	14	4.66667
58	USO-1, isoform a OS=Caenorhabditis elegans GN=uso-1 PE=1 SV=1	G5EGG0_CAEEL (+1)	107 kDa	1	7	7	4	18	4.5
59	Alpha-1,4 glucan phosphorylase OS=Caenorhabditis elegans GN=CELE_T22F3.3 PE=1 SV=1	Q9N5U1_CAEEL	102 kDa	41	252	6.14634	8	36	4.5
60	IMB-3 OS=Caenorhabditis elegans GN=imb-3 PE=1 SV=2	Q9N5V3_CAEEL	122 kDa	25	169	6.76	7	24	3.42857
61	R12C12.1, isoform a OS=Caenorhabditis elegans GN=CELE_R12C12.1 PE=1 SV=1	Q21962_CAEEL	109 kDa	9	45	5	1	5	5
62	ASP-1 OS=Caenorhabditis elegans GN=asp-1 PE=1 SV=1	G5EEI4_CAEEL (+1)	43 kDa	9	47	5.22222	3	14	4.66667
63	Endoplasmin homolog OS=Caenorhabditis elegans GN=enpl-1 PE=3 SV=1	ENPL1_CAEEL	87 kDa	24	150	6.25	7	24	3.42857
64	Y53H1B.2 OS=Caenorhabditis elegans GN=CELE_Y53H1B.2 PE=1 SV=1	G5EDV7_CAEEL	26 kDa	1	5	5	1	4	4
65	Probable 4-aminobutyrate aminotransferase, mitochondrial OS=Caenorhabditis elegans GN=gta-1 PE=3 SV=1	GABT_CAEEL	53 kDa	17	73	4.29412	2	9	4.5
66	Probable glutamine--tRNA ligase OS=Caenorhabditis elegans GN=ers-1 PE=3 SV=1	SYQ_CAEEL	88 kDa	25	111	4.44	5	20	4
67	ACDH-1, isoform a OS=Caenorhabditis elegans GN=acdh-1 PE=1 SV=1	H2KZG6_CAEEL	47 kDa	18	75	4.16667	11	43	3.90909
68	R151.7, isoform a OS=Caenorhabditis elegans GN=CELE_R151.7 PE=1 SV=1	Q2L6Y6_CAEEL	77 kDa	3	15	5	1	3	3
69	Nicotinate phosphoribosyltransferase OS=Caenorhabditis elegans GN=Y54G2A.17 PE=3 SV=3	PNCB_CAEEL	63 kDa	2	10	5	1	3	3
70	DNA helicase OS=Caenorhabditis elegans GN=mcm-7 PE=1 SV=1	O16297_CAEEL	82 kDa	8	37	4.625	3	9	3
71	M57.2, isoform a OS=Caenorhabditis elegans GN=CELE_M57.2 PE=1 SV=1	Q9TYY0_CAEEL	67 kDa	6	27	4.5	3	9	3
72	2,3-bisphosphoglycerate-independent phosphoglycerate mutase OS=Caenorhabditis elegans GN=ipgm-1 PE=1 SV=1	GPMI_CAEEL	59 kDa	7	30	4.28571	1	3	3
73	Zygote defective protein 9 OS=Caenorhabditis elegans GN=zyg-9 PE=1 SV=1	ZYG9_CAEEL	156 kDa	15	45	3	2	8	4
74	FASN-1 OS=Caenorhabditis elegans GN=fasn-1 PE=1 SV=2	P91871_CAEEL	289 kDa	89	309	3.47191	18	58	3.22222
75	Probable fumarate hydratase, mitochondrial OS=Caenorhabditis elegans GN=fum-1 PE=3 SV=1	FUMH_CAEEL	54 kDa	20	73	3.65	1	3	3
76	TKT-1 OS=Caenorhabditis elegans GN=tkt-1 PE=1 SV=1	O17759_CAEEL	66 kDa	30	107	3.56667	3	9	3
77	POD-2, isoform c OS=Caenorhabditis elegans GN=pod-2 PE=1 SV=1	H2L0M0_CAEEL (+1)	243 kDa	60	204	3.4	15	47	3.13333
78	Acetyl-CoA acetyltransferase homolog, mitochondrial OS=Caenorhabditis elegans GN=kat-1 PE=1 SV=2	THILH_CAEEL	42 kDa	19	62	3.26316	1	3	3
