# Supplementary material for: Natural Variation in a Dendritic Scaffold Protein Remodels Experience-Dependent Plasticity by Altering Neuropeptide Expression
Source: Neuron. 2020 Jan 8;105(1):106–121.e10. doi: 10.1016/j.neuron.2019.10.001 (PMC6953435; doi:10.1016/j.neuron.2019.10.001)
Supplement: Data S4. Expression Profiling of BAG Neurons in npr-1 and arcp-1; npr-1 Animals Using RNA-Seq, Related to Figure 6 — A-D) Genes expressed in BAG neurons, which were isolated by FACS from adult npr-1 and arcp-1; npr-1 animals, with six biological replicates per genotype. A-B) Values indicate transcripts per kilobase million (TPM). C-D) Values show fragments per kilobase million (FPKM). Genes are listed based upon an expression detection threshold of 1 count per million reads per gene in at least 6 samples. E) Genes differentially expressed in BAG neurons of npr-1 and arcp-1; npr-1 animals. [file mmc5.xlsx]

## Sheet: A. npr-1_TPM
Gene id	Gene	npr-1 rep 1	npr-1 rep 2	npr-1 rep 3	npr-1 rep 4	npr-1 rep 5	npr-1 rep 6	tpm_mean	tpm_standard_deviation
WBGene00000001	aap-1	45.9486	44.9462	45.629	45.0718	62.7529	56.2745	50.1038	7.5801
WBGene00000003	aat-2	26.0058	26.733	29.8169	33.3763	52.4554	55.0942	37.2469	13.0913
WBGene00000004	aat-3	35.882	51.1567	40.7227	39.1192	47.9731	64.8398	46.6156	10.5898
WBGene00000006	aat-5	52.2893	58.8105	99.5304	61.6114	76.6745	61.2927	68.3681	17.2376
WBGene00000010	aat-9	5.85035	9.20666	7.58811	5.79041	8.21822	19.1986	9.30873	5.02612
WBGene00000017	abf-6	260.015	166.804	31.8513	50.77	8.11676	34.8649	92.0705	99.4419
WBGene00000018	abl-1	16.5792	14.0207	16.3988	20.3544	21.2067	16.5303	17.515	2.72001
WBGene00000020	abt-2	18.5046	20.4738	18.5361	18.1308	24.7738	18.2506	19.7783	2.5943
WBGene00000024	abu-1	2.47457	2.23439	39.6922	24.3173	14.1942	7.18195	15.0158	14.6842
WBGene00000031	abu-8	2.28285	1.44289	12.0905	7.42394	9.35319	2.67839	5.87863	4.37938
WBGene00000034	abu-11	5.46234	3.69912	28.9298	16.026	22.3801	11.637	14.6891	9.78738
WBGene00000037	ace-3	5.52621	2.42363	4.0617	2.67899	2.58763	4.87499	3.69219	1.32326
WBGene00000040	aco-1	71.3011	28.6136	29.1141	25.4438	30.6043	22.5737	34.6084	18.2062
WBGene00000041	aco-2	74.2149	105.742	97.8365	83.5034	122.659	95.4629	96.5697	16.9592
WBGene00000051	acr-12	76.7824	158.446	147.781	167.971	219.153	183.263	158.899	47.2723
WBGene00000053	acr-14	2.1798	1.96822	2.96864	3.2362	1.7862	1.34605	2.24752	0.721882
WBGene00000054	acr-15	5.77154	2.08454	1.04803	11.9145	1.89175	1.71071	4.07017	4.19085
WBGene00000057	acr-18	15.051	3.30046	8.94744	5.32028	8.80947	1.59328	7.17032	4.84668
WBGene00000063	act-1	59.4931	79.9334	68.9596	50.4717	85.801	86.2598	71.8198	14.7356
WBGene00000064	act-2	277.06	344.65	194.22	161.253	196.409	294.906	244.75	71.2763
WBGene00000065	act-3	68.0627	74.3523	109.24	64.9989	71.316	86.5392	79.0849	16.5383
WBGene00000066	act-4	3328.21	4528.32	1247.25	1648.69	2493.26	3922.16	2861.32	1291
WBGene00000067	act-5	16.8148	34.8035	50.8885	59.8033	36.0362	42.0124	40.0598	14.7988
WBGene00000068	acy-1	52.1144	69.8373	38.1157	52.4577	58.2947	68.9597	56.6299	11.9147
WBGene00000071	acy-4	9.58377	3.65372	2.98102	4.66751	5.2355	1.97269	4.68237	2.66927
WBGene00000072	add-1	9.27141	6.9364	5.51162	8.24005	13.0239	4.49836	7.91363	3.04808
WBGene00000073	add-2	28.4844	11.8008	13.0577	23.5728	17.849	15.6235	18.3981	6.45843
WBGene00000074	adm-2	22.7666	20.2631	19.0298	20.9238	31.9811	21.2887	22.7088	4.70527
WBGene00000075	adm-4	6.68611	2.68318	3.59733	5.88232	1.21751	2.93599	3.83374	2.06703
WBGene00000079	adr-1	16.7913	37.4578	54.1803	45.9473	44.5154	41.0481	39.99	12.6732
WBGene00000080	adr-2	28.6829	43.4732	48.3636	49.2463	55.4016	54.0215	46.5315	9.73068
WBGene00000081	ads-1	2.77108	7.50634	11.0421	11.232	1.51381	7.52913	6.93241	4.06791
WBGene00000083	adt-2	15.3957	4.13068	8.3203	9.32934	8.65076	7.17097	8.83295	3.70094
WBGene00000085	aex-2	29.9231	63.0437	66.1949	64.2699	81.7331	59.4809	60.7743	16.9676
WBGene00000086	aex-3	28.841	47.8515	60.4993	55.3069	64.4005	62.2445	53.1906	13.3187
WBGene00000088	aex-5	149.06	248.908	528.599	318.058	523.477	416.598	364.117	152.871
WBGene00000089	aex-6	16.2804	43.1207	76.097	71.3604	53.3628	90.9268	58.5247	26.728
WBGene00000090	age-1	13.547	19.966	19.1769	23.7888	26.4988	21.4263	20.734	4.42066
WBGene00000092	ags-3	10.0278	36.994	31.6489	30.079	29.3468	37.4189	29.2526	10.0264
WBGene00000093	agt-1	45.1221	61.7571	42.405	41.302	89.5172	48.1009	54.7007	18.5903
WBGene00000094	agt-2	47.1593	50.511	28.0526	43.2272	95.9433	38.9623	50.6426	23.5203
WBGene00000095	aha-1	21.6487	22.8705	29.6469	30.1507	46.123	31.6828	30.3538	8.74933
WBGene00000097	aip-1	114.908	153.853	158.479	212.374	599.927	236.387	245.988	178.787
WBGene00000098	air-1	18.3503	16.5692	17.2161	20.9299	10.0246	13.4467	16.0895	3.84209
WBGene00000099	air-2	23.2612	10.0817	15.0183	10.744	7.6244	11.8743	13.1006	5.5331
WBGene00000100	ajm-1	14.2097	10.9355	16.044	10.5712	12.1813	11.2585	12.5334	2.15808
WBGene00000101	aka-1	22.1476	32.9421	23.8254	21.4652	29.6975	34.4645	27.4237	5.68302
WBGene00000102	akt-1	104.489	171.764	313.196	226.166	246.31	229.367	215.215	70.7609
WBGene00000103	akt-2	2.92043	18.5907	10.3852	11.7685	16.7517	14.4272	12.4739	5.57958
WBGene00000105	alg-1	43.7986	51.4745	57.5974	41.4331	77.4768	64.9106	56.1152	13.5991
WBGene00000106	alg-2	30.6092	44.0305	31.3046	35.4443	42.3801	46.9277	38.4494	6.92863
WBGene00000107	alh-1	44.3082	40.3481	29.2441	38.3891	35.535	21.6557	34.9134	8.224
WBGene00000109	alh-3	74.6585	44.7221	53.8233	57.8447	32.827	35.0827	49.8264	15.68
WBGene00000110	alh-4	28.2603	47.7243	38.4873	53.1336	38.8042	49.2401	42.6083	9.14609
WBGene00000112	alh-6	44.8172	40.1559	50.7329	46.4297	31.0747	39.703	42.1522	6.80768
WBGene00000113	alh-7	12.555	14.3013	11.8375	18.2982	25.3243	18.4876	16.8007	5.03281
WBGene00000114	alh-8	298.34	229.498	188.666	214.821	205.792	242.741	229.976	38.3612
WBGene00000115	alh-9	64.3195	39.142	34.1318	38.4953	15.8838	20.0222	35.3324	17.198
WBGene00000116	alh-10	23.1225	17.8414	14.4728	17.2385	17.2248	8.82661	16.4544	4.68412
WBGene00000117	alh-11	17.7387	51.8366	53.9286	61.4492	56.8211	77.0749	53.1415	19.5502
WBGene00000118	alh-12	2.01319	3.99913	12.6425	9.53584	3.29934	1.61611	5.51768	4.50863
WBGene00000120	aly-1	4.49196	12.5735	10.1959	4.12837	7.36171	5.27028	7.33696	3.41338
WBGene00000121	aly-2	33.1754	43.5351	34.1369	34.0864	32.6219	26.7685	34.054	5.4
WBGene00000122	aly-3	21.9319	54.8234	62.8816	62.8365	62.4279	56.8812	53.6304	15.903
WBGene00000123	ama-1	64.6816	76.183	44.8674	45.4445	87.7115	68.2894	64.5296	16.96
WBGene00000137	amx-1	2.63193	11.1694	5.37659	4.46565	5.39172	8.36999	6.23422	3.04852
WBGene00000138	amx-2	29.3523	5.30066	5.55202	5.6028	4.81044	7.1595	9.62962	9.69424
WBGene00000140	anc-1	12.6448	6.57112	7.49084	8.72072	10.582	6.8447	8.80903	2.38616
WBGene00000142	aos-1	23.7944	35.3868	44.9014	30.8731	32.1141	30.5965	32.9444	6.97354
WBGene00000143	apc-2	10.9978	18.4043	13.0917	16.0686	7.20957	19.4683	14.2067	4.67483
WBGene00000144	apc-10	39.7094	45.4165	26.0384	23.3944	25.3082	21.2515	30.1864	9.89557
WBGene00000145	apc-11	12.3072	40.5611	28.8662	34.3681	60.5094	22.4194	33.1719	16.5702
WBGene00000146	ape-1	23.4404	28.4873	30.1976	23.7377	30.1095	16.9001	25.4788	5.16801
WBGene00000147	aph-1	39.473	48.1875	53.9967	75.4581	77.629	56.9398	58.614	15.1295
WBGene00000148	aph-2	37.2825	40.1326	36.6153	40.725	47.9223	47.0378	41.6192	4.81552
WBGene00000149	apl-1	650.072	1341.63	1336.87	1207.28	1334.58	1223.23	1182.28	267.594
WBGene00000150	apm-1	1.08514	7.25061	4.59771	4.44951	5.33517	5.22664	4.65746	2.01574
WBGene00000151	apn-1	12.2326	34.3631	35.1699	46.6995	31.1851	38.1045	32.9591	11.4444
WBGene00000155	app-1	12.4348	15.4196	15.9313	23.6772	19.0204	22.3192	18.1338	4.32963
WBGene00000156	apr-1	4.44033	19.8864	19.2168	23.3554	18.9204	9.04842	15.8113	7.34601
WBGene00000157	aps-2	15.1692	29.5852	21.5769	20.5903	14.9161	30.3495	22.0312	6.72682
WBGene00000158	apg-1	20.6678	25.0897	22.2398	22.9724	31.049	38.9967	26.8359	6.96822
WBGene00000159	aps-1	8.47995	36.2425	46.195	41.166	27.795	23.3895	30.5446	13.6808
WBGene00000160	apb-1	49.1008	72.4305	82.5646	71.6875	109.402	90.8925	79.3464	20.3387
WBGene00000161	apa-2	49.8864	64.3491	51.9177	69.8164	75.9173	65.76	62.9411	10.1737
WBGene00000162	apd-3	39.1548	37.4833	44.7237	45.0638	55.1995	36.5537	43.0298	6.96889
WBGene00000163	apb-3	75.6335	91.5546	76.538	96.9987	145.257	94.2116	96.699	25.4593
WBGene00000164	apm-3	54.991	133.963	117.008	142.496	158.175	130.147	122.797	35.9152
WBGene00000165	aps-3	2.36515	9.61016	9.30533	8.02602	1.93808	7.59463	6.47323	3.43435
WBGene00000166	apt-9	58.1077	116.303	58.7415	88.2085	103.167	102.663	87.865	24.4771
WBGene00000169	aqp-1	6.37941	2.30409	4.10269	4.96104	5.22749	1.1818	4.02609	1.94508
WBGene00000170	aqp-2	57.479	124.813	232.082	162.94	190.698	168.639	156.108	59.7984
WBGene00000173	aqp-5	1.65561	6.27864	8.26743	2.57502	8.13995	8.38331	5.88332	3.03318
WBGene00000175	aqp-7	350.041	369.677	321.611	404.302	317.092	321.221	347.324	34.67
WBGene00000176	aqp-8	225.148	25.9996	48.9027	78.3952	65.263	49.9377	82.2744	72.1714
WBGene00000178	aqp-10	11.2258	6.95052	15.5309	8.38975	15.7693	9.50676	11.2288	3.70009
WBGene00000179	aqp-11	15.3331	17.6522	12.1811	30.081	21.9877	22.724	19.9932	6.34704
WBGene00000180	arc-1	36.5977	50.8533	45.5346	35.504	63.3107	58.6329	48.4055	11.3743
WBGene00000181	ard-1	45.3986	122.977	80.4335	97.3559	99.2029	89.4755	89.1405	25.7018
WBGene00000182	arf-1.2	156.612	153.902	148.314	128.434	156.138	193.096	156.083	20.9752
WBGene00000183	arf-3	63.8733	91.3426	76.8005	70.5415	59.4127	94.4485	76.0699	14.3412
WBGene00000184	arf-6	2.14881	4.26854	12.3561	2.43063	3.52161	4.24612	4.82863	3.79357
WBGene00000187	arl-1	23.6057	38.6706	48.2224	45.5356	38.6865	57.0575	41.963	11.2992
WBGene00000188	arl-3	370.476	970.893	598.756	727.007	849.665	790.958	717.959	210.564
WBGene00000189	arl-5	7.38692	12.0059	5.21638	7.6594	4.03539	7.29839	7.26706	2.73038
WBGene00000190	arf-1.1	11.9395	20.6988	32.8818	28.0236	19.5672	17.1048	21.7026	7.57569
WBGene00000191	arl-7	69.5356	124.377	138.793	176.037	227.919	151.717	148.063	52.8893
WBGene00000192	arl-8	33.4984	58.902	74.7011	68.8032	86.683	101.25	70.6397	23.3732
WBGene00000193	arl-6	6.06767	8.21811	13.7725	16.3007	34.8043	7.11901	14.3804	10.7796
WBGene00000195	arr-1	20.4516	13.5422	11.8632	17.3504	9.3104	26.1001	16.4363	6.17114
WBGene00000196	aars-1	28.6951	27.7176	23.5285	33.8737	40.4654	37.417	31.9496	6.4114
WBGene00000197	aars-2	61.5846	60.3993	60.7632	47.2904	54.1569	54.7248	56.4866	5.52611
WBGene00000198	art-1	85.6952	90.9186	71.3212	91.5248	100.316	89.96	88.2893	9.58612
WBGene00000199	arx-1	16.6425	27.5954	29.7625	23.1036	17.3567	36.1561	25.1028	7.55878
WBGene00000200	arx-2	31.897	50.1962	44.8193	31.7313	39.2062	41.6445	39.9158	7.27335
WBGene00000201	arx-3	47.8687	49.8196	29.3554	32.5948	26.8382	33.4488	36.6542	9.75164
WBGene00000202	exos-4.2	9.76623	18.6948	8.27588	11.8756	19.2066	17.3685	14.1979	4.80553
WBGene00000204	arx-6	4.59891	11.2119	8.6989	2.92615	3.7685	6.53171	6.28934	3.18179
WBGene00000206	asb-1	137.679	153.004	106.687	130.493	114.058	106.506	124.738	18.8247
WBGene00000207	asb-2	154.491	214.329	263.929	179.652	153.807	184.915	191.854	41.8101
WBGene00000208	asc-1	46.7379	62.5988	55.5971	66.2679	93.6186	51.95	62.795	16.67
WBGene00000209	asg-1	29.2166	94.3115	72.3953	83.6536	107.735	62.2433	74.9258	27.5135
WBGene00000210	asg-2	30.9812	65.8946	103.138	51.593	62.0571	58.669	62.0555	23.6181
WBGene00000211	asm-1	4.65059	1.84765	5.06686	1.57815	4.57301	2.18255	3.31647	1.60546
WBGene00000214	asp-1	118.44	308.872	320.098	177.19	158.625	187.641	211.811	83.0382
WBGene00000215	asp-2	17.41	35.3704	65.4673	40.9867	44.2256	42.0358	40.916	15.4807
WBGene00000216	asp-3	22.4996	99.2264	103.752	84.5555	93.1548	65.5198	78.1181	30.4051
WBGene00000217	asp-4	47.3675	39.7761	48.5612	33.6548	124.206	27.3487	53.4858	35.5737
WBGene00000218	asp-5	31.9353	62.9368	88.8755	48.8845	59.1642	48.1862	56.6637	19.1159
WBGene00000219	asp-6	81.8065	257.301	220.347	101.403	125.132	138.583	154.095	69.4584
WBGene00000221	atf-5	192.794	198.658	86.786	83.8413	98.2408	171.275	138.599	54.6328
WBGene00000222	atf-6	5.7898	9.54081	13.5798	7.16311	15.4191	6.16732	9.61	4.0483
WBGene00000223	atf-7	109.447	115.921	73.1554	75.3815	110.042	101.086	97.5054	18.6231
WBGene00000224	atgp-1	56.2445	88.4447	90.0854	89.1916	117.703	125.675	94.5574	24.7307
WBGene00000225	atgp-2	8.16145	11.5452	31.3895	33.4653	21.1779	33.4305	23.195	11.3419
WBGene00000226	atl-1	20.097	28.6309	29.3972	29.3315	42.4511	31.2458	30.1923	7.17099
WBGene00000227	atm-1	2.72261	2.41738	1.2703	2.0852	1.48733	2.10155	2.01406	0.549192
WBGene00000228	atn-1	16.0664	15.184	19.1254	16.6591	11.41	10.318	14.7938	3.33155
WBGene00000229	atp-2	561.439	651.299	704.479	635.836	626.215	632.842	635.352	46.013
WBGene00000230	atp-3	225.745	308.108	348.338	229.078	193.791	222.281	254.557	59.7933
WBGene00000231	atx-2	43.1385	38.1227	24.9999	23.2949	25.5717	29.2456	30.7289	8.06906
WBGene00000232	avr-14	38.6652	51.8099	61.9021	65.6042	92.5159	73.252	63.9582	18.4183
WBGene00000233	avr-15	6.86567	1.23986	4.15568	3.59182	2.25038	3.22211	3.55425	1.9233
WBGene00000235	baf-1	38.6309	47.0898	57.9694	67.8218	63.3107	66.3962	56.8698	11.6765
WBGene00000236	bag-1	7.27359	8.75682	14.6753	16.7978	27.8143	11.3785	14.4494	7.45005
WBGene00000238	bar-1	2.01202	2.05897	3.24759	2.65521	3.29743	1.4081	2.44656	0.751879
WBGene00000240	pah-1	92.013	32.4416	77.7395	76.8212	37.6992	32.468	58.1971	26.899
WBGene00000241	bbs-1	140.412	208.743	134.612	156.649	267.231	211.002	186.441	51.6144
WBGene00000242	bbs-2	83.7315	175.069	188.079	242.756	229.127	230.917	191.613	59.1478
WBGene00000244	bbs-8	137.241	416.924	304.897	418.574	429.847	377.536	347.503	112.763
WBGene00000245	bca-1	11.0286	8.46446	11.2648	13.8395	11.2965	8.17235	10.6777	2.09871
WBGene00000247	bec-1	5.20866	7.05465	11.8227	8.28529	17.0726	10.1316	9.92925	4.19292
WBGene00000248	ben-1	42.4208	69.1025	98.2525	95.7237	75.1973	62.5479	73.8741	21.042
WBGene00000249	bir-1	24.5275	24.3616	27.8365	32.9463	60.2959	23.4763	32.2407	14.1801
WBGene00000250	bir-2	9.99074	7.81823	7.81101	7.06313	2.72891	7.6089	7.17015	2.39646
WBGene00000252	bli-2	694.322	21.157	363.167	339.098	338.828	48.5137	300.848	246.378
WBGene00000253	bli-3	20.1358	5.52175	4.73972	4.95601	10.9999	5.15782	8.58517	6.13738
WBGene00000254	bli-4	10.3221	11.3661	11.6955	12.1386	11.9653	12.6547	11.6904	0.79797
WBGene00000256	bli-6	587.959	201.923	2133.24	1083.38	1289.42	643.873	989.966	679.392
WBGene00000257	bmk-1	5.68101	7.28404	12.379	7.4703	3.72416	6.10406	7.1071	2.91344
WBGene00000259	bpl-1	31.3502	57.4917	43.4972	50.8201	50.655	46.6798	46.749	8.88751
WBGene00000262	bra-1	7.99259	5.77346	6.34959	8.75828	9.82408	12.5855	8.54726	2.48249
WBGene00000263	F23H11.5	30.2329	83.9426	127.524	81.7542	43.3541	67.6754	72.4139	34.3613
WBGene00000265	brd-1	11.8097	10.3791	9.05442	12.2453	3.8709	7.09814	9.07626	3.16927
WBGene00000266	bre-1	92.5285	21.2935	44.8543	41.7959	59.0463	31.8553	48.5623	25.0007
WBGene00000268	bre-3	9.01569	16.5773	11.2862	19.585	8.05936	16.7018	13.5375	4.71911
WBGene00000269	bre-4	7.29394	13.172	9.01376	13.2352	13.9461	10.6597	11.2201	2.67948
WBGene00000270	bre-5	27.6451	12.6278	13.042	16.0952	18.6556	11.2469	16.5521	6.05896
WBGene00000271	brf-1	9.5031	23.0454	19.516	29.9448	10.012	19.5329	18.5924	7.83175
WBGene00000273	brp-1	780.501	110.127	48.6063	90.9706	84.8566	93.3145	201.396	284.427
WBGene00000274	btf-1	13.3108	13.5813	16.4661	13.2685	16.9063	13.8499	14.5638	1.66305
WBGene00000275	bub-1	16.4642	19.2747	12.371	20.55	6.51302	9.95644	14.1882	5.50715
WBGene00000276	byn-1	94.5381	176.147	175.37	139.175	165.872	165.382	152.747	31.5079
WBGene00000277	cab-1	6005.27	13684.2	6960.71	9256.59	9074.79	10944.3	9320.96	2767.74
WBGene00000280	cah-2	43.5323	55.0298	64.9951	70.9898	83.2341	63.9782	63.6265	13.5525
WBGene00000281	cah-3	62.7752	106.679	51.1495	38.9179	50.121	88.8596	66.417	26.0492
WBGene00000282	cah-4	66.6281	24.6114	25.4347	34.4715	12.4085	26.3693	31.6539	18.535
WBGene00000283	cah-5	9.56034	7.76917	13.9846	22.3042	26.1135	27.5502	17.8803	8.57317
WBGene00000284	cah-6	68.6547	85.1499	63.1174	72.7134	76.4258	49.7541	69.3026	12.1188
WBGene00000286	cal-2	13.6523	12.3272	25.8234	26.7031	18.6452	10.3975	17.9248	7.01732
WBGene00000288	cal-4	114.216	240.889	264.64	317.358	309.112	279.53	254.291	74.1991
WBGene00000289	cam-1	43.9771	57.3673	43.9207	50.8419	90.7265	83.8969	61.7884	20.504
WBGene00000292	cap-1	15.1164	42.0396	63.1331	46.3808	42.1154	36.7781	40.9272	15.5493
WBGene00000293	cap-2	95.1975	164.69	167.228	189.03	171.843	167.836	159.304	32.6039
WBGene00000294	cas-1	33.4055	12.457	15.0336	13.5566	16.353	10.3409	16.8578	8.36833
WBGene00000298	cat-4	1.94451	2.80923	8.23885	6.32364	19.1207	4.56286	7.16663	6.28963
WBGene00000366	cbp-1	85.1506	88.5618	64.9053	68.3057	100.364	88.3788	82.611	13.4792
WBGene00000367	cca-1	5.96267	7.19488	6.02885	10.6535	7.55109	4.9205	7.05192	2.00086
WBGene00000368	ccb-1	28.6978	24.656	68.2968	45.0034	61.2838	57.8891	47.6378	17.9551
WBGene00000369	ccf-1	15.912	32.5665	12.8417	12.1867	28.2508	14.7387	19.4161	8.725
WBGene00000370	ccg-1	90.3265	28.045	41.4845	30.4726	38.956	20.5496	41.639	25.0278
WBGene00000371	cco-1	121.082	197.184	191.402	184.959	177.176	165.026	172.805	27.7228
WBGene00000374	cyp-31A1	43.8039	78.4265	68.3677	79.101	121.015	74.347	77.5102	25.003
WBGene00000375	cyp-44A1	15.7231	6.92105	5.20459	7.78102	3.22101	2.67003	6.92014	4.75235
WBGene00000376	ccr-4	58.3456	54.4967	39.4085	48.5147	63.958	56.1193	53.4738	8.53374
WBGene00000377	cct-1	101.437	167.386	109.7	80.2656	118.962	125.622	117.229	29.1941
WBGene00000378	cct-2	127.836	184.685	191.672	117.998	128.359	183.452	155.667	34.2042
WBGene00000379	cct-4	164.087	203.7	146.709	119.849	159.813	170.227	160.731	27.6281
WBGene00000380	cct-5	238.972	351.247	285.486	269.043	359.252	318.436	303.739	47.5107
WBGene00000381	cct-6	91.9253	153.679	152.324	131.907	190.927	135.224	142.664	32.5251
WBGene00000382	cdc-6	6.9377	7.69616	10.3482	9.80946	6.49711	4.6513	7.65666	2.13421
WBGene00000383	cdc-14	10.295	20.0523	16.7469	17.4678	17.4747	17.2101	16.5411	3.27299
WBGene00000386	cdc-25.1	20.1099	18.8305	3.15575	8.74085	8.54451	11.0383	11.7366	6.53787
WBGene00000390	cdc-42	85.2405	36.8508	23.0613	22.0962	27.5162	34.1342	38.1498	23.8067
WBGene00000392	cdd-2	19.1633	27.1909	25.2698	12.7737	26.9195	26.3719	22.9482	5.80912
WBGene00000393	cdf-1	7.33497	8.09482	10.2361	16.0177	8.01402	11.0719	10.1283	3.22475
WBGene00000396	cdh-4	6.60984	8.12155	7.9036	8.35633	14.2311	9.92399	9.19107	2.68701
WBGene00000403	casy-1	773.714	1736.29	1865.2	1705.02	1975.61	1904.16	1660	446.022
WBGene00000405	cdk-1	21.2864	21.2705	12.4548	20.0651	9.3028	10.5156	15.8159	5.64879
WBGene00000407	cdk-5	29.8908	30.6829	23.0917	25.5807	54.1436	27.9783	31.8947	11.2534
WBGene00000408	cdk-7	32.2641	73.1808	55.8527	69.5239	71.912	61.5234	60.7095	15.441
WBGene00000409	cdk-8	47.8535	82.3325	58.4566	107.644	101.24	95.6346	82.1935	24.2233
WBGene00000410	cdk-9	7.33056	23.6394	17.7483	15.5474	20.5951	21.0814	17.657	5.78347
WBGene00000411	cdl-1	13.0379	14.5193	10.6866	3.68695	8.90307	2.95205	8.96432	4.78373
WBGene00000414	cec-1	12.6275	42.8204	83.2263	63.4827	57.4855	53.5436	52.1977	23.5526
WBGene00000415	ced-1	8.41513	12.7972	8.44456	16.5952	10.8878	8.75187	10.982	3.25001
WBGene00000416	ced-2	4.76271	4.58713	7.92767	4.71391	2.60181	7.25451	5.30796	1.95678
WBGene00000417	ced-3	2.13999	6.18331	2.69855	2.92495	2.33811	2.46674	3.12528	1.52302
WBGene00000418	ced-4	7.13185	20.2848	14.4343	19.6638	18.9932	20.6987	16.8678	5.28011
WBGene00000419	ced-5	14.0711	11.9872	17.4969	12.4996	13.0342	13.6002	13.7815	1.96681
WBGene00000420	ced-6	20.5241	17.976	8.38545	11.753	10.0908	11.153	13.3137	4.80637
WBGene00000421	ced-7	39.4116	52.745	60.1928	58.447	67.0938	67.3137	57.534	10.4527
WBGene00000424	ced-10	7.32614	21.3572	25.0227	25.0088	22.2979	24.6879	20.9501	6.85018
WBGene00000426	ced-12	46.357	66.162	70.6005	57.7226	62.4938	69.995	62.2218	9.14502
WBGene00000441	ceh-18	5.32228	3.9647	2.51679	3.10421	2.18062	4.19036	3.54649	1.1717
WBGene00000443	ceh-20	14.951	14.7271	12.3403	10.5698	28.9576	10.7431	15.3815	6.91143
WBGene00000444	ceh-21	1.90057	7.32203	3.54702	5.46415	7.26781	10.0149	5.91941	2.91702
WBGene00000446	ceh-23	36.703	71.7042	95.6792	91.5252	153.112	119.504	94.7046	39.8264
WBGene00000449	ceh-27	3.78734	11.9691	7.1638	13.1199	9.3104	9.58875	9.15654	3.36536
WBGene00000452	ceh-31	1.58612	9.73876	4.32024	28.482	12.9972	4.89723	10.3369	9.7882
WBGene00000453	ceh-32	7.46891	3.03479	3.81443	12.1446	3.06013	3.6897	5.53543	3.63783
WBGene00000455	ceh-34	23.8571	4.02109	5.53546	5.17231	5.21314	5.10709	8.15103	7.71166
WBGene00000458	ceh-37	3.32812	15.6265	25.6843	18.1956	18.1811	21.0995	17.0192	7.53462
WBGene00000459	ceh-38	9.62563	25.4947	30.1022	20.778	27.3435	21.0019	22.391	7.22647
WBGene00000460	ceh-39	2.81749	3.73123	6.39517	3.85095	10.7741	4.17558	5.29075	2.93778
WBGene00000462	ceh-41	28.8477	20.1587	17.8406	13.478	12.3333	24.4745	19.5221	6.37082
WBGene00000464	ceh-44	15.2096	38.8279	47.2337	46.872	53.8185	47.0031	41.4941	13.7265
WBGene00000465	cpg-1	222.705	211.559	77.0086	120.621	93.5082	102.062	137.911	63.0538
WBGene00000466	cel-1	37.5699	29.1175	41.217	34.6396	41.0479	50.8461	39.073	7.32299
WBGene00000467	cep-1	8.95238	4.26218	2.70936	2.64669	5.33517	1.30666	4.20207	2.71602
WBGene00000472	cey-1	290.78	488.515	488.203	422.358	515.746	555.469	460.179	93.6831
WBGene00000473	cey-2	158.348	282.228	177.887	158.673	95.9064	113.724	164.461	65.4127
WBGene00000474	cey-3	92.6924	123.047	76.0373	76.1074	55.9669	49.8075	78.9431	26.5612
WBGene00000475	cey-4	116.525	247.133	234.555	211.121	164.322	170.015	190.612	49.2961
WBGene00000478	cfz-2	18.4311	34.3434	16.227	16.4654	26.0871	24.9356	22.7483	7.08545
WBGene00000479	cgh-1	179.728	140.047	58.2123	86.402	91.4983	102.199	109.681	43.3732
WBGene00000480	cgp-1	16.8503	23.8365	27.7291	23.6267	12.657	22.3712	21.1785	5.45418
WBGene00000481	cha-1	2.5194	3.33647	3.81239	3.08731	4.12896	5.18586	3.6784	0.927681
WBGene00000482	chd-3	69.0606	110.551	131.504	116.426	136.227	106.363	111.688	23.9332
WBGene00000484	che-2	50.8552	110.723	72.4023	108.467	165.516	115.707	103.945	39.52
WBGene00000485	che-3	22.084	27.7913	32.7032	28.8295	34.3717	30.9965	29.4627	4.3495
WBGene00000488	che-7	73.3832	145.773	154.411	167.557	211.277	205.999	159.733	50.0759
WBGene00000490	che-11	14.5067	30.9275	31.4641	41.0801	31.039	39.9628	31.4967	9.51537
WBGene00000491	che-12	26.6947	47.696	50.3097	46.9519	77.5549	55.6967	50.8173	16.4046
WBGene00000492	che-13	139.996	391.096	290.686	375.581	405.002	379.925	330.381	101.562
WBGene00000496	chs-1	23.4113	32.3892	13.6301	23.6203	24.0613	16.2699	22.2303	6.62379
WBGene00000500	chn-1	33.5991	70.9644	51.9478	58.0411	38.3057	54.6659	51.254	13.6091
WBGene00000501	cho-1	13.2499	3.34988	4.81197	7.7436	7.23827	12.5457	8.15655	4.01275
WBGene00000502	chp-1	70.2663	188.816	129.932	152.009	223.404	189.702	159.022	54.3084
WBGene00000506	cic-1	36.7828	54.0067	45.2541	59.6968	73.3869	72.0915	56.8698	14.5541
WBGene00000507	cit-1.1	10.1809	11.3377	6.80424	9.71672	30.5894	14.5644	13.8656	8.5699
WBGene00000508	cit-1.2	17.6405	24.4716	21.355	15.8725	27.5962	19.0135	20.9916	4.40935
WBGene00000509	cka-1	6.08183	10.0678	15.1851	12.899	4.98364	6.76006	9.32956	4.08925
WBGene00000510	cka-2	129.466	306.201	206.652	254.064	290.887	268.207	242.579	65.2006
WBGene00000511	ckb-1	11.5979	33.9763	25.74	32.9794	23.2311	37.5596	27.514	9.45897
WBGene00000512	ckb-2	5.28787	10.5042	11.6024	15.888	8.66611	8.16329	10.0186	3.60126
WBGene00000514	ckb-4	57.2676	71.2437	27.7305	45.8845	60.4835	53.4378	52.6746	14.8039
WBGene00000518	ckk-1	9.79374	15.9177	14.9435	13.6169	17.3882	25.1989	16.1431	5.13309
WBGene00000519	cku-70	27.9854	57.2272	55.1767	47.2507	41.8175	59.2646	48.1203	11.856
WBGene00000520	cku-80	2.95268	14.9301	10.7232	16.6996	9.67807	10.5752	10.9265	4.78879
WBGene00000522	clc-1	2.0995	3.03316	6.98937	9.4994	3.4408	9.59383	5.77601	3.35871
WBGene00000524	clc-3	14.1332	19.3245	13.7485	17.6997	43.016	22.4419	21.7273	10.9274
WBGene00000526	clc-5	6.10497	3.03183	3.46428	2.58961	5.0026	2.07343	3.71112	1.54017
WBGene00000527	cle-1	23.8353	20.4457	14.367	25.0515	12.3699	13.2957	18.2275	5.59415
WBGene00000528	clh-1	15.8395	13.6892	6.50574	6.07894	8.34391	9.9208	10.063	3.95019
WBGene00000529	clh-2	8.10168	2.61262	2.36434	6.54586	2.84519	5.64609	4.68596	2.41352
WBGene00000532	clh-5	16.8148	29.0807	32.6861	32.2791	22.2577	32.0284	27.5245	6.54819
WBGene00000533	clh-6	1.96059	11.8019	14.735	14.4152	17.1367	17.0303	12.8466	5.68386
WBGene00000534	cpi-2	101.387	140.92	104.291	117.583	121.352	137.314	120.475	16.3521
WBGene00000535	cpi-1	84.4182	137.204	87.5272	118.478	51.2407	64.4855	90.5589	32.3353
WBGene00000536	clk-1	30.5393	52.1806	40.1692	70.0854	88.5495	51.9328	55.5761	20.9131
WBGene00000540	cln-3.2	2.49231	12.3772	10.1828	13.2149	8.16913	5.07879	8.58585	4.19421
WBGene00000542	clp-1	100.438	134.557	141.998	131.361	111.012	115.388	122.459	15.9586
WBGene00000543	clp-2	12.8021	17.0351	20.5958	16.3865	38.649	26.6288	22.0162	9.3952
WBGene00000544	clp-3	8.3032	12.132	14.6205	15.4757	19.7932	15.4751	14.3	3.83935
WBGene00000545	clp-4	56.5391	79.6401	44.4889	70.8825	77.8343	55.9546	64.2232	14.0296
WBGene00000547	clp-7	21.1296	24.7445	22.9628	22.9048	20.987	24.1976	22.8211	1.53926
WBGene00000548	clr-1	14.2696	21.5816	26.8291	22.2947	18.7087	28.2411	21.9875	5.15995
WBGene00000549	cls-2	31.8922	22.6597	22.864	21.5119	32.5598	40.4852	28.6621	7.56551
WBGene00000550	clu-1	30.7819	31.7852	26.6936	25.8352	32.9848	34.0197	30.3501	3.3588
WBGene00000552	cmd-1	126.536	168.925	170.001	127.246	135.666	314.593	173.828	71.7165
WBGene00000553	cmk-1	212.166	203.108	106.844	155.155	214.982	253.858	191.019	51.9381
WBGene00000554	cnb-1	109.967	111.264	110.328	105.007	140.721	146.416	120.617	18.0012
WBGene00000562	cng-1	65.2129	219.943	290.967	342.834	416.304	311.341	274.434	120.982
WBGene00000564	cnk-1	12.5515	16.3817	8.2879	12.423	17.7652	14.0217	13.5718	3.34555
WBGene00000565	cnt-1	10.1974	12.7938	11.1264	6.07094	10.555	10.4729	10.2027	2.2287
WBGene00000566	cnt-2	9.94957	23.5736	19.8736	14.687	13.697	18.137	16.653	4.85816
WBGene00000567	cnx-1	31.6661	114.664	170.906	145.458	143.713	136.478	123.814	48.6156
WBGene00000585	cogc-2	26.8416	28.941	24.6091	42.5289	47.8712	34.8074	34.2665	9.27796
WBGene00000591	coh-1	3.56593	9.01548	10.792	10.9243	16.5582	15.2672	11.0205	4.65516
WBGene00000594	col-3	33.9809	18.0866	148.577	58.4147	76.2074	50.8022	64.3448	45.861
WBGene00000596	col-7	131.36	70.5499	384.901	365.922	187.323	245.034	230.848	126.227
WBGene00000597	col-8	2372.59	512.312	339.886	846.545	590.831	527.761	864.988	756.597
WBGene00000599	col-10	144.715	28.0938	143.435	57.5487	168.982	91.1502	105.654	55.6842
WBGene00000601	col-12	181.216	34.7526	417.15	310.874	262.821	214.694	236.918	128.912
WBGene00000602	col-13	43.871	4.29139	49.7895	28.6892	59.9155	29.3483	35.9842	19.6325
WBGene00000603	col-14	148.497	55.6741	459.43	259.49	309.5	177.616	235.035	141.033
WBGene00000606	col-17	27.0134	10.9044	78.3874	47.6316	36.4586	10.9898	35.2309	25.5527
WBGene00000608	col-19	2207.78	1471.83	1521.96	3029.25	1666.01	1950.11	1974.49	586.539
WBGene00000609	col-20	9481.37	2810.83	2427.72	6071.21	4013.37	3614.26	4736.46	2650.14
WBGene00000610	col-33	47.4106	6.34206	14.6141	7.94495	14.3888	29.9271	20.1046	15.7618
WBGene00000611	col-34	81.4022	103.228	148.909	85.6837	91.9027	76.8521	97.9964	26.5732
WBGene00000615	col-38	673.227	65.0215	1546.26	735.535	1035.71	456.023	751.964	505.443
WBGene00000616	col-39	497.864	127.544	429.748	447.86	431.007	389.963	387.331	131.973
WBGene00000625	col-48	61.7408	18.4666	100.142	53.7425	53.7544	25.0199	52.1443	29.2264
WBGene00000626	col-49	177.27	21.3419	479.382	227.47	296.769	143.13	224.227	155.127
WBGene00000634	col-58	5.24665	1.57913	47.9003	19.2879	37.2603	19.2231	21.7496	17.9782
WBGene00000636	col-60	16.9674	14.2063	354.785	179.713	242.682	146.114	159.078	131.961
WBGene00000637	col-61	1.83181	29.1106	25.2244	83.141	6.00418	21.4921	27.8007	29.1896
WBGene00000638	col-62	79.8673	62.9091	259.712	289.526	175.451	219.521	181.164	93.4466
WBGene00000639	col-63	172.414	36.2823	812.019	358.823	499.74	190.409	344.948	279.726
WBGene00000641	col-65	117.773	40.7392	184.741	60.2766	135.925	99.3576	106.469	52.2046
WBGene00000647	col-71	132.824	28.731	456.756	233.208	330.109	102.75	214.063	158.79
WBGene00000649	col-73	79.9872	5.77789	225.13	120.637	113.61	47.4172	98.7597	75.2364
WBGene00000653	col-77	1668.79	162.178	1735.8	840.366	1023.85	578.04	1001.5	615.583
WBGene00000655	col-79	241.338	6.46931	170.044	201.01	247.2	49.8315	152.649	101.378
WBGene00000656	col-80	4425.45	2156.73	1481.11	3919.03	2259.44	2694.94	2822.78	1126.74
WBGene00000657	col-81	3288.1	1037.02	2612.73	4826.33	3308.84	2629.51	2950.42	1236.09
WBGene00000663	col-88	1.80894	1.63336	68.1588	46.039	50.3982	28.3727	32.7352	27.1536
WBGene00000665	col-90	1.53704	2.7757	28.3755	16.5169	12.595	14.237	12.6728	9.85659
WBGene00000666	col-91	146.782	25.2295	157.351	110.021	104.337	73.1665	102.814	48.7032
WBGene00000667	col-92	374.039	173.048	549.827	611.219	388.232	480.863	429.538	155.361
WBGene00000668	col-93	8848.71	3500.43	3501.95	6482.34	4784.46	4242.26	5226.69	2088.78
WBGene00000669	col-94	309.743	186.034	310.978	330.19	268.072	280.242	280.877	51.6347
WBGene00000670	col-95	73.3687	43.2636	14.7274	24.5585	4.90781	40.6828	33.5848	24.4388
WBGene00000671	col-96	35.9667	127.377	32.0503	96.0586	19.6482	102.165	68.8776	45.0154
WBGene00000672	col-97	35.1782	7.67624	98.2573	68.8066	52.8479	27.6967	48.4105	32.1989
WBGene00000673	col-98	10778.9	1916.62	1405.4	3776.03	2961.71	2734.26	3928.83	3456.2
WBGene00000675	col-101	1711.67	1305.4	256.395	864.956	188.043	526.836	808.883	605.794
WBGene00000677	col-103	2654.43	508.36	405.046	968.259	789.624	668.142	998.976	835.248
WBGene00000678	col-104	64.1751	2.04516	134.241	57.3793	114.454	34.7334	67.838	49.254
WBGene00000680	col-106	522.838	258.031	257.057	434.748	238.189	216.093	321.159	126.17
WBGene00000681	col-107	1023.02	118.812	938.92	356.117	495.079	428.244	560.032	350.929
WBGene00000683	col-109	48.2098	10.4985	45.702	41.7013	25.5618	12.6085	30.7137	16.8195
WBGene00000684	col-110	48.9925	2.74576	34.5115	40.1301	24.9182	6.88524	26.3639	18.4785
WBGene00000685	col-111	52.8893	10.3052	102.989	43.6885	61.5873	35.41	51.1449	30.8901
WBGene00000691	col-117	60.6207	22.2167	172.402	61.7644	125.647	50.2055	82.1428	55.7297
WBGene00000692	col-118	22.9899	63.5528	202.576	78.265	37.6773	60.4988	77.5933	64.32
WBGene00000693	col-119	10776.3	3375.24	1673.72	4737.92	2330.99	2612.98	4251.18	3364.37
WBGene00000694	col-120	18.4756	7.88621	380.476	206.849	294.533	124.046	172.044	149.996
WBGene00000696	col-122	5142.14	3034.14	1797.18	3861.48	1293.13	2139.46	2877.92	1438.29
WBGene00000698	col-124	13679.2	4790.48	4884.45	10783.7	5999.3	6102.84	7706.66	3663.21
WBGene00000699	col-125	684.318	191.017	1510.69	704.358	862.232	673.163	770.962	427.403
WBGene00000703	col-129	3990.56	1220.42	2675.04	5068.95	3455.04	2813.49	3203.92	1305.88
WBGene00000704	col-130	399.92	45.2192	638.146	288.334	371.992	273.207	336.136	193.619
WBGene00000707	col-133	638.956	127.313	1032.77	885.778	1026.69	628.433	723.323	342.208
WBGene00000711	col-138	108.765	10.653	221.49	100.352	138.975	50.7708	105.168	72.9411
WBGene00000712	col-139	5309.77	1934.85	4196.6	7432.19	5138.69	4042.06	4675.69	1808.76
WBGene00000713	col-140	24080.9	6848.51	4945.37	11910.9	8026.55	7301.6	10519	7028.01
WBGene00000715	col-142	4651.23	1147.88	1273.99	3355.07	2767.19	1956.7	2525.34	1345.58
WBGene00000716	col-143	2872.79	1825.5	471.479	1463.17	417.813	1011.98	1343.79	928.719
WBGene00000717	col-144	175.116	101.789	425.083	210.72	233.18	325.533	245.237	114.563
WBGene00000718	col-145	9.647	34.8426	242.326	130.946	164.425	112.709	115.816	85.3635
WBGene00000719	col-146	75.9041	22.3998	167.526	148.421	157.771	139.014	118.506	57.1165
WBGene00000720	col-147	482.558	206.534	842.981	1058.1	735.221	695.296	670.114	295.083
WBGene00000722	col-149	54.7393	52.7214	91.3663	102.728	67.9624	81.7396	75.2095	20.1902
WBGene00000723	col-150	44.2563	53.0679	102.329	71.0859	58.0241	39.3534	61.3527	22.9336
WBGene00000727	col-154	197.007	44.4002	393.509	138.163	196.303	152.602	186.997	115.53
WBGene00000728	col-155	212.308	167.452	422.59	281.974	169.512	280.358	255.699	96.1764
WBGene00000729	col-156	5.31076	5.11498	94.8282	88.6071	52.2217	60.1232	51.0343	39.0202
WBGene00000730	col-157	133.867	28.6012	327.249	123.965	148.32	121.784	147.298	97.8245
WBGene00000732	col-159	1093.61	363.229	1095.05	1216.67	971.618	977.708	952.981	302.74
WBGene00000733	col-160	4426.54	1370.44	1379.04	2834.33	1518.44	1709.52	2206.39	1218.76
WBGene00000734	col-161	304.264	52.9362	745.649	427.062	538.175	265.79	388.98	239.249
WBGene00000735	col-162	402.494	87.2225	1022.06	566.932	521.424	447.142	507.878	303.248
WBGene00000739	col-166	63.9596	99.8066	361.576	117.101	158.575	168.312	161.555	105.24
WBGene00000740	col-167	168.076	40.47	370.117	184.235	304.311	150.642	202.975	117.406
WBGene00000741	col-168	18.8397	12.9903	125.178	53.5184	126.31	78.8975	69.2889	49.861
WBGene00000742	col-169	23.3461	4.54034	22.8271	7.61768	29.4316	16.4126	17.3626	9.71186
WBGene00000743	col-170	13.7286	12.3961	89.3295	36.8817	75.9354	33.9103	43.6969	32.0678
WBGene00000748	col-175	308.879	63.6027	1030.84	527.811	654.371	302.386	481.316	337.735
WBGene00000749	col-176	1.8184	9.19466	102.635	22.3686	205.627	49.1821	65.1377	77.931
WBGene00000750	col-177	62.487	136.09	144.671	195.436	256.019	168.391	160.516	64.5906
WBGene00000751	col-178	11226.3	2567.64	2101.15	5232.84	3765.04	3052.64	4657.6	3398.65
WBGene00000752	col-179	1121.37	1081	591.061	1146.29	398.623	597.036	822.563	330.168
WBGene00000753	col-180	14.2783	6.12393	73.1908	27.5071	38.0254	14.5481	28.9456	24.4352
WBGene00000754	col-181	2143.22	981.36	790.365	1804.31	668.665	781.135	1194.84	620.976
WBGene00000755	col-182	40.1817	1.52765	76.4843	23.9218	20.7955	10.9698	28.9801	26.656
WBGene00000757	col-184	2393.31	1546.25	1117.85	2261.53	773.134	991.521	1513.93	679.974
WBGene00000761	coq-1	20.0327	38.7893	26.6086	31.7868	29.1829	22.679	28.1799	6.71835
WBGene00000762	coq-2	17.7516	39.8426	34.9205	46.255	62.341	41.4982	40.4348	14.5614
WBGene00000763	coq-3	25.6454	42.012	34.0945	45.8441	45.0313	44.3415	39.4948	8.02202
WBGene00000764	coq-4	27.7034	32.9357	23.0566	16.3212	30.2681	20.5285	25.1356	6.27725
WBGene00000765	coq-5	12.571	24.3232	18.7508	20.8216	23.5453	18.4087	19.7368	4.2615
WBGene00000766	coq-6	19.0196	54.2683	55.4506	48.2271	33.2485	50.5808	43.4658	14.3919
WBGene00000767	coq-8	18.3684	16.1875	17.6778	17.453	18.062	18.1483	17.6495	0.789001
WBGene00000772	cpb-3	5.5817	6.38392	9.29091	5.6122	2.03281	10.3403	6.5403	2.97078
WBGene00000773	cpf-1	107.529	160.31	126.013	180.251	182.1	153.754	151.66	29.7609
WBGene00000774	cpf-2	37.0501	27.2984	27.3595	20.3259	19.4304	21.7806	25.5408	6.59592
WBGene00000776	cpl-1	67.1418	70.6413	43.9529	39.2119	33.4893	32.2673	47.7841	16.9142
WBGene00000777	cpn-1	44.4828	34.0602	65.1579	42.266	20.4124	31.6438	39.6705	15.1412
WBGene00000779	cpn-3	568.037	447.021	244.9	272.8	220.696	325.973	346.571	135.045
WBGene00000781	cpr-1	46.8148	79.7511	67.0624	45.0113	56.2636	51.65	57.7589	13.357
WBGene00000784	cpr-4	82.0433	131.667	130.942	65.2248	91.3298	106.105	101.219	26.8159
WBGene00000785	cpr-5	38.9515	95.0914	87.1027	50.9952	70.929	74.4749	69.5908	21.2939
WBGene00000786	cpr-6	38.5086	80.4699	79.4991	80.8952	96.9195	64.5442	73.4728	19.9616
WBGene00000787	cps-6	44.3554	75.7873	69.9586	73.0878	64.3048	55.8332	63.8878	11.9135
WBGene00000788	cpz-1	47.6046	115.909	136.371	94.4659	80.7077	75.6195	91.7796	31.3465
WBGene00000789	cpz-2	1.1115	9.03257	11.7735	8.01512	9.108	10.9818	8.33709	3.79986
WBGene00000793	crh-1	18.7934	19.2833	12.668	14.8565	33.5998	16.6691	19.3117	7.42145
WBGene00000794	crn-1	17.043	20.8341	22.6156	16.6831	15.0399	12.6291	17.4741	3.68606
WBGene00000795	crn-2	11.3939	13.2275	16.2562	13.8088	18.6731	20.3035	15.6105	3.42126
WBGene00000796	crn-3	33.1608	38.0035	46.0297	36.6081	34.4888	40.1666	38.0762	4.62213
WBGene00000797	crn-4	4.4881	1.89116	2.03743	1.05765	9.80717	2.21715	3.58311	3.25741
WBGene00000798	crn-5	6.98148	42.0257	20.7767	33.5626	30.5112	32.4772	27.7225	12.2271
WBGene00000800	cars-1	39.5617	58.6258	62.9465	71.0738	66.7432	46.9913	57.6571	12.1052
WBGene00000801	cars-2	5.9807	5.2202	3.31835	2.67783	4.90077	5.17039	4.54471	1.26695
WBGene00000802	crt-1	418.889	305.922	439.419	439.16	413.92	285.904	383.869	69.2027
WBGene00000804	csc-1	9.19782	8.63728	10.8562	12.4849	3.0148	4.08942	8.04674	3.74821
WBGene00000812	csk-1	6.00826	13.623	13.9407	10.5719	12.0349	12.6145	11.4655	2.93277
WBGene00000813	csn-1	21.1103	22.3763	24.7221	21.0238	22.5632	11.3355	20.5219	4.69545
WBGene00000814	csn-2	26.6788	89.0341	92.0449	124.634	90.9436	100.823	87.3597	32.5281
WBGene00000815	csn-3	14.4522	18.8285	16.8705	17.9531	10.1508	16.4463	15.7835	3.13368
WBGene00000816	csn-4	45.0731	37.5534	33.6375	22.4505	47.0074	42.1292	37.9752	9.04683
WBGene00000817	csn-5	17.3405	39.9265	21.8666	28.8091	28.4188	27.4837	27.3075	7.63812
WBGene00000818	csn-6	36.4122	32.2416	35.1924	31.3889	51.9747	41.6333	38.1405	7.68951
WBGene00000819	csp-1	7.54884	4.86867	2.44778	2.74463	1.76736	5.86014	4.20624	2.25937
WBGene00000822	csq-1	14.8053	10.0262	24.0838	13.7814	14.1539	8.99004	14.3068	5.34282
WBGene00000829	ctb-1	237.901	779.214	1737.85	955.047	308.343	806.928	804.214	540.679
WBGene00000832	ctn-1	28.7978	41.2042	50.1136	35.3935	39.0272	44.6625	39.8665	7.38949
WBGene00000833	cts-1	424.43	393.592	325.86	314.213	384.536	332.796	362.571	44.3712
WBGene00000834	cua-1	21.0874	39.7472	39.0892	36.5248	61.1988	38.3596	39.3345	12.8069
WBGene00000835	cuc-1	16.796	28.0567	58.4566	38.5913	27.5264	21.7806	31.8679	14.9295
WBGene00000836	cul-1	26.9916	30.5228	25.9651	24.8069	35.8098	29.5254	28.9369	3.99426
WBGene00000837	cul-2	46.5395	51.8111	48.5512	60.3848	82.5532	59.0325	58.1454	13.1789
WBGene00000838	cul-3	30.9403	34.3525	22.6293	26.8157	21.5974	34.603	28.4897	5.69913
WBGene00000839	cul-4	6.29167	16.3613	19.4221	15.746	14.4357	22.534	15.7984	5.49642
WBGene00000840	cul-5	14.1005	16.4908	20.3209	16.9941	14.3054	14.3461	16.093	2.41092
WBGene00000841	cul-6	8.56733	8.86098	7.7785	11.563	12.7643	7.118	9.44202	2.22742
WBGene00000843	cup-2	12.558	11.9871	27.9614	13.444	14.7006	13.7369	15.7313	6.06526
WBGene00000846	cup-5	10.3591	15.3166	11.7566	16.2949	19.0993	11.9141	14.1235	3.33321
WBGene00000854	cux-7	22.9037	41.2923	41.1276	42.9092	49.4224	37.5739	39.2048	8.88328
WBGene00000865	cyb-1	25.3163	53.3379	73.7447	117.529	74.3363	53.2828	66.2579	30.8595
WBGene00000866	cyb-2.1	20.5645	16.0927	7.88334	11.8246	8.98733	7.95792	12.2184	5.14213
WBGene00000867	cyb-2.2	16.2583	20.3265	17.7893	22.8114	12.2978	13.9011	17.2307	3.93461
WBGene00000868	cyb-3	75.2187	73.5239	13.0082	21.6085	25.4373	24.1826	38.8299	27.8749
WBGene00000869	cyc-1	54.9594	82.6364	111.73	86.4935	68.5322	64.0394	78.0652	20.2324
WBGene00000871	cye-1	5.77812	2.83224	3.3725	4.66851	4.05838	2.75249	3.91037	1.17282
WBGene00000872	cyk-1	10.3911	8.75701	8.15312	6.63875	3.15362	7.50979	7.4339	2.44833
WBGene00000874	cyk-3	5.90979	29.6363	24.0767	26.9323	37.9964	30.7669	25.8864	10.844
WBGene00000875	cyk-4	11.2154	18.0933	14.7084	16.9151	26.9581	14.9594	17.1416	5.3502
WBGene00000876	cyl-1	11.1241	37.0728	34.4312	41.8956	38.119	47.9597	35.1004	12.6479
WBGene00000877	cyn-1	5.07559	31.6223	48.3867	31.5768	58.2274	39.1778	35.6778	18.177
WBGene00000878	cyn-2	9.89126	5.35872	28.0642	26.223	60.7891	22.5994	25.4876	19.5455
WBGene00000879	cyn-3	78.7707	166.776	164.409	118.29	111.288	142.906	130.407	34.0991
WBGene00000880	cyn-4	24.5746	26.8202	36.8632	27.3443	21.0128	23.7523	26.7279	5.46382
WBGene00000881	cyn-5	110.961	162.663	180.418	136.896	114.102	145.369	141.735	27.1352
WBGene00000882	cyn-6	19.5599	24.2845	38.4778	33.1878	8.01402	23.8549	24.5631	10.6535
WBGene00000883	cyn-7	254.764	350.617	267.086	260.63	283.807	316.489	288.899	37.5139
WBGene00000884	cyn-8	38.0075	85.1424	65.8664	90.7184	109.747	101.927	81.9015	26.262
WBGene00000888	cyn-12	5.72781	19.1359	16.0346	11.7432	18.7742	8.48874	13.3174	5.55717
WBGene00000889	cyn-13	48.7399	91.539	78.4247	99.9268	149.106	90.0914	92.9712	32.7958
WBGene00000890	sig-7	27.1623	48.412	66.1211	63.286	38.709	56.5906	50.0469	15.0426
WBGene00000891	cyn-15	4.12919	33.4065	30.2419	33.2789	27.0687	27.946	26.0119	11.0372
WBGene00000892	cyn-16	9.73584	24.0284	27.8278	22.7901	39.0029	23.6471	24.5054	9.41553
WBGene00000894	dab-1	39.7833	29.5073	23.4352	23.8062	22.1212	27.1987	27.642	6.54181
WBGene00000895	dac-1	62.1675	10.603	10.9751	32.8815	35.8481	19.9054	28.7301	19.5329
WBGene00000896	dad-1	21.9125	22.4237	36.474	39.7613	41.8968	36.5341	33.1671	8.76414
WBGene00000897	daf-1	26.4235	36.2905	19.1504	24.2847	42.1649	52.2137	33.4213	12.4414
WBGene00000898	daf-2	54.0211	67.1764	44.4938	44.7909	77.2724	71.6916	59.9077	14.0996
WBGene00000899	daf-3	17.565	30.0352	18.1073	24.1373	21.59	21.2186	22.1089	4.57518
WBGene00000900	daf-4	23.2434	33.2869	32.1457	28.8139	46.9515	49.4011	35.6404	10.3473
WBGene00000901	daf-5	27.1732	45.6743	17.6073	25.9097	51.3845	29.343	32.8486	12.9075
WBGene00000903	daf-7	50.2364	63.8826	20.5883	88.7888	13.7218	62.56	49.963	28.4122
WBGene00000904	daf-8	1.63076	6.47889	5.79905	10.9525	8.01778	5.33715	6.36935	3.08478
WBGene00000906	daf-10	10.0209	41.4497	41.4475	59.6444	63.3455	54.2777	45.0309	19.4208
WBGene00000908	daf-12	5.9244	12.1507	7.29996	11.0094	6.93521	13.745	9.51079	3.21022
WBGene00000910	daf-14	27.9259	30.2585	41.8352	40.0777	80.0919	30.6953	41.8141	19.587
WBGene00000911	daf-15	17.9	23.4897	24.3778	18.8134	23.9575	19.1961	21.2891	2.94953
WBGene00000912	daf-16	40.9867	48.8228	42.0434	36.499	41.9823	55.8274	44.3603	6.86456
WBGene00000913	daf-18	43.3323	46.2152	28.6197	39.3564	33.4192	28.7099	36.6088	7.50239
WBGene00000914	daf-19	191.955	394.03	225.586	324.41	390.909	409.54	322.738	93.6053
WBGene00000915	daf-21	1264.82	2179.15	2278.94	1620.65	2279.62	1928.42	1925.27	410.876
WBGene00000917	daf-25	16.1962	38.5103	34.7199	31.8696	46.4508	32.3375	33.3474	9.97604
WBGene00000920	daf-28	11.4217	4.53778	5.18505	14.8576	3.74374	3.38546	7.18857	4.77715
WBGene00000923	daf-31	48.7399	23.0524	31.6087	21.659	26.626	21.4981	28.864	10.4646
WBGene00000929	dao-3	3.11539	1.1252	7.30707	12.5541	2.55285	8.27228	5.82116	4.32675
WBGene00000931	dao-5	28.3463	41.7394	54.0297	40.0027	47.349	43.9622	42.5716	8.55217
WBGene00000933	dap-3	37.7911	62.4325	49.3492	58.3817	75.6976	40.7954	54.0746	14.2813
WBGene00000935	daz-1	23.5743	9.77588	8.85216	7.7776	4.29279	9.16576	10.5731	6.66134
WBGene00000937	dbr-1	9.44206	26.5241	27.3056	28.7777	25.7904	18.9169	22.7928	7.38048
WBGene00000938	dcp-66	24.693	18.828	22.6685	16.0606	30.5762	20.602	22.2381	5.06366
WBGene00000939	dcr-1	13.1829	24.2829	23.0516	25.8058	38.4089	30.8619	25.9323	8.4089
WBGene00000940	dcs-1	6.99553	13.8964	11.115	15.826	14.3309	8.8556	11.8366	3.44158
WBGene00000941	ddp-1	8.60589	14.7641	32.5563	15.2102	21.1558	19.1312	18.5706	8.09535
WBGene00000942	deb-1	20.4824	8.49953	6.72639	7.64072	9.28473	7.75031	10.064	5.17615
WBGene00000953	del-2	11.7033	7.15329	11.3069	8.14656	4.42618	8.11636	8.47542	2.71358
WBGene00000958	dgk-1	64.4266	59.6021	44.2985	52.979	81.5054	58.4896	60.2169	12.4905
WBGene00000959	dgk-2	56.368	87.9498	125.67	112.856	103.465	113.705	100.002	24.7913
WBGene00000960	dgk-3	16.7433	25.5037	54.748	51.2592	36.9843	40.008	37.5411	14.6158
WBGene00000961	dgn-1	6.09011	3.055	2.4575	1.24382	5.54493	3.50999	3.65022	1.85096
WBGene00000962	dhc-1	58.3662	70.3357	65.5608	57.1158	82.3689	69.1877	67.1558	9.23345
WBGene00000963	dhp-1	9.27966	4.28258	12.4818	9.62195	11.8285	8.65909	9.35894	2.90468
WBGene00000965	dhs-1	2.82435	11.986	26.9252	20.1669	25.458	12.5573	16.653	9.2215
WBGene00000967	dhs-3	14.9475	2.15946	2.71424	5.07234	4.89937	2.21525	5.33468	4.88556
WBGene00000969	dhs-5	136.036	4.01568	10.4905	8.69259	17.1496	8.88502	30.8783	51.6912
WBGene00000970	dhs-6	25.1074	50.0909	40.5256	57.3076	31.3506	41.7871	41.0282	11.7907
WBGene00000975	dhs-12	35.35	26.2862	26.4313	19.699	13.6315	18.4904	23.3147	7.66163
WBGene00000980	dhs-17	5.93983	20.023	8.9882	12.8777	17.8467	11.7373	12.9021	5.29727
WBGene00000982	dhs-19	16.5561	5.97965	14.2801	16.6206	10.8533	7.76989	12.0099	4.53341
WBGene00000983	dhs-20	13.1154	2.36848	2.34548	6.7434	1.95403	3.97582	5.08377	4.31638
WBGene00000984	dhs-21	38.6309	51.6243	84.1775	93.9491	66.4763	45.8015	63.4433	22.0739
WBGene00000985	dhs-22	117.499	153.974	79.0988	100.321	148.127	100.091	116.519	29.4462
WBGene00000986	dhs-23	19.1558	1.72965	2.41556	1.35425	2.61615	1.18289	4.74238	7.08389
WBGene00000987	dhs-24	9.38148	10.5039	16.1836	12.7342	10.7625	15.7574	12.5539	2.86166
WBGene00000988	dhs-25	177.828	172.873	115.684	125.013	59.9212	124.588	129.318	43.1112
WBGene00000991	dhs-28	9.8702	8.02097	13.8155	11.688	8.08796	5.63782	9.52008	2.92039
WBGene00000992	dhs-29	7.48231	1.35121	3.20798	2.99752	4.08749	3.38829	3.75247	2.03907
WBGene00000993	dhs-30	4.92927	3.85739	7.95628	1.39393	5.3856	2.63802	4.36008	2.29454
WBGene00000994	dic-1	4.51237	9.98226	11.9493	11.0856	9.24394	16.4399	10.5356	3.88371
WBGene00000995	die-1	12.584	18.5048	16.0499	14.3191	28.48	18.7238	18.1103	5.60752
WBGene00000996	dif-1	34.232	31.7157	43.9175	28.1993	21.9528	30.6969	31.7857	7.26504
WBGene00000998	dig-1	2.04932	1.40946	2.6194	2.32425	1.92938	2.32093	2.10879	0.418791
WBGene00001000	dim-1	28.1179	22.2152	23.5079	21.0712	24.1927	24.7424	23.9745	2.43094
WBGene00001001	dis-3	3.38318	22.1982	32.9352	21.8451	24.9505	17.2703	20.4304	9.82366
WBGene00001002	div-1	31.7055	19.8302	14.3931	16.073	2.53468	7.92688	15.4106	10.0829
WBGene00001005	dlc-1	96.1061	91.372	68.0092	43.9637	60.2224	105.776	77.5749	23.8806
WBGene00001006	dlg-1	15.4714	20.489	19.7697	16.7713	33.1031	24.5744	21.6965	6.42764
WBGene00001007	dli-1	218.932	315.505	220.201	274.751	376.651	291.64	282.947	60.0303
WBGene00001008	dlk-1	54.2775	62.8953	96.7347	101.616	124.37	89.937	88.3051	25.9041
WBGene00001016	dna-2	4.58275	4.13794	9.70852	8.20763	3.338	4.27628	5.70852	2.59424
WBGene00001017	dnc-1	38.7819	42.5988	49.5496	43.8681	35.383	46.8595	42.8401	5.18394
WBGene00001018	dnc-2	25.6311	28.0442	28.2904	30.698	24.7093	23.8342	26.8679	2.58724
WBGene00001019	dnj-1	20.4878	37.9234	59.0594	68.8	88.9782	54.148	54.8995	23.8529
WBGene00001020	dnj-2	22.8205	30.7871	21.735	27.5217	10.9999	17.905	21.9616	7.01723
WBGene00001022	dnj-4	6.81053	10.7616	18.2927	18.2963	16.7423	6.09808	12.8336	5.67203
WBGene00001023	dnj-5	22.1842	22.4176	12.9992	13.2142	17.0181	15.3894	17.2038	4.21688
WBGene00001025	dnj-7	8.84676	17.7336	20.4821	16.1363	15.9485	23.7093	17.1427	5.01761
WBGene00001026	dnj-8	26.9956	40.7012	89.4899	79.1805	121.408	77.3799	72.5259	34.1495
WBGene00001027	dnj-9	1.59852	7.21682	9.67557	5.87653	6.54939	4.73808	5.94249	2.6927
WBGene00001028	dnj-10	28.9559	23.3441	31.1409	13.5985	10.1689	8.81256	19.3368	9.75358
WBGene00001029	dnj-11	29.5501	44.9781	70.0116	49.1833	41.5102	45.0452	46.7131	13.239
WBGene00001030	dnj-12	51.7559	103.636	102.504	86.7392	89.8103	115.995	91.7401	22.2403
WBGene00001031	dnj-13	111.609	86.1175	66.7019	62.4854	112.703	89.5256	88.1903	21.3441
WBGene00001033	dnj-15	10.0195	28.0458	27.291	20.5421	32.8413	20.4176	23.1929	8.02126
WBGene00001034	dnj-16	52.6452	94.8728	124.474	141.585	150.987	115.136	113.283	35.6852
WBGene00001035	dnj-17	1.13103	11.6422	13.0073	7.35632	5.5608	6.56515	7.5438	4.3057
WBGene00001036	dnj-18	8.3097	15.9067	13.5803	18.329	16.3422	22.9883	15.9094	4.88535
WBGene00001037	dnj-19	58.8517	107.505	93.1652	94.2542	150.239	90.9935	99.1682	29.7664
WBGene00001038	dnj-20	17.4751	11.1138	17.2457	12.6766	1.24518	18.4855	13.0403	6.48029
WBGene00001039	dnj-21	16.3229	24.3187	20.3775	16.7327	6.68775	17.1352	16.9291	5.86226
WBGene00001041	dnj-23	42.6494	46.5198	37.948	51.1374	61.509	57.0973	49.4768	8.8755
WBGene00001043	dnj-25	17.1114	29.6421	23.6874	31.5423	25.9659	28.0989	26.008	5.15256
WBGene00001045	dnj-27	5.56062	2.00836	1.36734	2.65355	3.41741	5.83735	3.4741	1.85483
WBGene00001046	dnj-28	1.0166	10.648	4.46116	8.62446	1.66607	8.1609	5.76286	3.97011
WBGene00001047	dnj-29	26.6142	51.0112	54.5513	47.8081	39.6518	46.3154	44.3253	10.0089
WBGene00001048	dnj-30	33.7551	59.0527	47.2477	46.8327	55.3201	63.5746	50.9638	10.6813
WBGene00001049	dog-1	6.56202	6.02386	1.90319	1.93297	4.48094	2.2962	3.86653	2.11455
WBGene00001050	dom-3	6.43848	19.301	15.3936	15.294	10.5518	18.7659	14.2908	4.95964
WBGene00001051	cks-1	7.52549	13.5901	13.6652	7.09371	12.3333	4.95687	9.86077	3.78558
WBGene00001052	dop-1	6.42262	2.513	2.59167	6.20547	1.7543	3.56943	3.84275	2.0004
WBGene00001053	dop-2	6.40763	2.42999	2.32706	5.25478	6.30074	5.46034	4.69676	1.85192
WBGene00001055	dpf-2	33.9165	19.2154	9.4595	24.7301	32.6968	22.7507	23.7949	9.05684
WBGene00001056	dpf-3	32.0335	52.3736	47.5212	48.5285	43.1238	51.7132	45.8823	7.5528
WBGene00001057	dpf-4	22.5115	32.3719	22.0789	20.7483	27.3284	33.7745	26.4689	5.59666
WBGene00001058	dpf-5	61.0865	121.745	95.6664	112.492	86.8445	74.1705	92.0008	22.8834
WBGene00001060	dpf-7	16.6923	32.4411	44.8648	38.2126	39.0807	33.4754	34.1278	9.63085
WBGene00001061	dpl-1	7.11806	15.9965	17.2338	8.72255	20.7387	8.59559	13.0675	5.64016
WBGene00001066	dpy-4	761.844	104.435	1346.45	620.123	715.083	392.822	656.793	416.218
WBGene00001067	dpy-5	271.32	21.3488	457.193	190.445	282.675	93.8241	219.468	154.322
WBGene00001070	dpy-8	20.6814	15.1467	44.3351	27.7801	52.7241	30.0828	31.7917	14.2478
WBGene00001073	dpy-11	55.0678	32.5459	39.5813	35.5689	32.8177	31.9955	37.9295	8.8583
WBGene00001074	dpy-13	414.823	97.1316	1213.93	538.318	665.435	359.922	548.261	377.821
WBGene00001077	dpy-18	39.6806	11.6018	19.0143	23.2438	18.5803	10.268	20.3981	10.6313
WBGene00001078	dpy-19	9.68012	1.89379	2.68548	1.25465	3.9661	3.58654	3.84445	3.03288
WBGene00001080	dpy-21	43.7155	84.1519	61.5061	65.7124	85.8709	87.2639	71.3701	17.4376
WBGene00001081	dpy-22	49.1106	75.5724	82.9565	81.1105	98.0509	90.3664	79.5279	16.8267
WBGene00001082	dpy-23	13.2567	16.4387	19.6589	16.2448	18.8291	22.2662	17.7824	3.1424
WBGene00001085	dpy-26	20.6853	35.3379	37.937	38.9578	39.3244	27.2328	33.2458	7.61425
WBGene00001086	dpy-27	26.789	40.598	42.3999	35.8305	50.4297	37.8241	38.9785	7.81391
WBGene00001087	dpy-28	19.7384	29.4709	22.1879	25.3671	31.7709	31.9517	26.7478	5.12948
WBGene00001088	dpy-30	25.4813	32.2112	60.4083	29.2234	37.1203	39.5122	37.3261	12.4075
WBGene00001089	dre-1	28.7629	53.0358	77.1983	63.5719	86.007	69.8614	63.0729	20.2472
WBGene00001090	drh-1	13.1696	33.6763	25.588	26.3673	44.0297	28.1705	28.5003	10.16
WBGene00001091	drh-2	58.8809	95.091	164.282	108.468	143.368	141.144	118.539	38.5492
WBGene00001093	drp-1	21.2706	44.2321	44.2814	50.7634	41.1977	42.907	40.7754	10.0912
WBGene00001094	dars-1	60.9616	96.2393	82.4278	62.0053	95.0735	77.3531	79.0101	15.3897
WBGene00001095	dars-2	2.75352	13.9231	18.4722	16.7412	10.5295	7.02801	11.5746	5.98933
WBGene00001101	dsh-1	12.9429	18.2603	16.8923	13.8397	23.863	17.783	17.2635	3.8819
WBGene00001102	dsh-2	4.9107	8.23469	6.90014	6.94342	3.44913	8.75066	6.53146	2.01291
WBGene00001110	duo-1	3.69215	2.66703	4.4696	2.78425	5.04245	3.6479	3.71723	0.927477
WBGene00001112	duo-3	7.97426	19.6465	22.0649	21.1811	10.2683	15.8981	16.1722	5.8995
WBGene00001113	dur-1	1.55677	3.46731	9.10876	6.6035	7.65398	3.7171	5.35124	2.8847
WBGene00001115	dyb-1	21.1891	22.0023	18.1693	28.7117	37.6199	24.9695	25.4436	6.95737
WBGene00001116	dyc-1	38.0432	45.6613	37.2784	33.0616	43.3392	34.264	38.6079	4.97701
WBGene00001117	dyf-1	127.601	325.195	265.224	305.194	358.326	379.279	293.47	90.5798
WBGene00001118	dyf-2	64.0785	110.865	88.2062	112.231	161.25	131.931	111.427	33.7189
WBGene00001119	dyf-3	136.636	348.379	192.838	216.722	310.395	246.94	241.985	77.6867
WBGene00001121	dyf-5	31.6594	34.1306	48.488	41.1018	56.6023	44.1948	42.6961	9.24006
WBGene00001122	dyf-6	32.4211	48.6511	57.1198	49.5523	56.9291	63.6838	51.3928	10.8199
WBGene00001127	dyf-11	10.4033	20.6658	31.3273	30.1546	39.214	23.1269	25.8153	10.0001
WBGene00001129	dyf-13	27.6237	41.4562	49.8723	35.9604	73.3711	63.4084	48.6153	17.2355
WBGene00001130	dyn-1	67.4952	76.7616	28.3793	30.5971	43.9084	54.1508	50.2154	19.5972
WBGene00001131	dys-1	6.47585	4.84102	3.82857	4.40786	2.96178	3.8129	4.388	1.20354
WBGene00001132	alp-1	5.25828	4.74791	8.59344	4.70875	7.4686	4.58915	5.89436	1.7083
WBGene00001134	eat-3	15.3325	57.4778	57.0432	63.2434	79.7161	51.127	53.99	21.3145
WBGene00001135	eat-4	120.191	176.802	248.119	219.574	250.46	230.62	207.628	50.4796
WBGene00001137	eat-6	692.45	994.36	967.22	890.529	980.523	994.598	919.947	118.012
WBGene00001145	eat-16	79.724	176.183	187.809	208.732	260.206	188.494	183.524	58.9695
WBGene00001149	bcat-1	25.4398	43.0486	69.2924	54.2219	46.3249	62.6047	50.1554	15.5807
WBGene00001151	ech-2	9.69619	11.5067	14.882	16.6476	22.7011	10.9486	14.397	4.8291
WBGene00001152	ech-3	8.75322	17.7041	23.312	22.5252	22.9525	11.0266	17.7123	6.43342
WBGene00001153	ech-4	15.6143	10.1041	11.0262	25.0213	6.39742	12.856	13.5032	6.4144
WBGene00001155	ech-6	99.8047	80.4333	116.988	149.753	97.6515	82.0512	104.447	25.907
WBGene00001156	ech-7	6.66901	21.6782	16.8193	19.8021	21.8592	15.9236	17.1252	5.67759
WBGene00001160	efk-1	31.5019	14.5124	7.78268	19.0893	9.48256	10.6394	15.5014	8.82394
WBGene00001161	efl-1	10.488	9.47004	5.5547	11.8635	4.29711	7.1241	8.13291	2.95398
WBGene00001163	efn-2	12.7155	8.20094	12.6442	14.8968	11.908	7.6276	11.3322	2.83554
WBGene00001166	eftu-2	79.3009	168.269	157.456	160.421	218.153	152.084	155.947	44.5718
WBGene00001167	eef-2	4004.46	5107.74	3353.76	4061.84	5323.15	4676.3	4421.21	747.285
WBGene00001168	eef-1A.1	4070.46	5815.54	5398.99	4223.93	3912.06	4211.84	4605.47	795.175
WBGene00001169	eef-1A.2	501.859	925.109	855.51	532.71	859.594	930.827	767.602	196.69
WBGene00001171	egl-2	55.6816	85.7939	93.9978	83.4251	128.928	101.574	91.5669	24.0388
WBGene00001172	egl-3	1574.58	1900.72	885.524	866.031	1295.3	1788.61	1385.13	445.347
WBGene00001173	egl-4	48.2649	73.4307	66.2484	62.6269	67.1996	63.3006	63.5118	8.39966
WBGene00001175	egl-6	7.1983	9.31613	3.08622	3.56228	3.93234	5.33402	5.40488	2.4273
WBGene00001177	egl-8	65.2245	60.0716	78.3007	66.8399	89.0784	63.9825	70.583	10.94
WBGene00001178	egl-9	30.8161	26.6247	25.9672	31.8673	32.6786	34.0287	30.3304	3.30332
WBGene00001179	egl-10	14.0266	16.0153	34.6449	28.1496	25.2122	19.3907	22.9065	7.86511
WBGene00001182	egl-13	41.8102	72.7907	112.596	109.089	152.031	160.718	108.173	45.5212
WBGene00001187	egl-19	24.5215	22.2366	25.9743	28.8932	42.348	35.2668	29.8734	7.58724
WBGene00001189	egl-21	13620.8	29657.4	15123.6	20831.7	23581.7	21680.2	20749.3	5843.2
WBGene00001193	egl-26	6.6656	2.16671	4.03458	8.29376	4.36961	4.44536	4.99594	2.15813
WBGene00001194	egl-27	27.075	44.3928	36.483	39.5584	42.2593	34.3405	37.3515	6.22839
WBGene00001196	egl-30	834.401	818.478	307.34	573.067	1023.2	800.787	726.213	250.156
WBGene00001202	egl-36	35.7848	57.1404	77.6624	63.6462	89.513	84.6682	68.0692	20.0433
WBGene00001208	egl-44	1.64464	2.67302	2.61313	2.90678	1.34767	1.01558	2.03347	0.795649
WBGene00001209	egl-45	48.9346	106.744	86.9517	80.5622	93.6956	91.0118	84.65	19.5347
WBGene00001214	ego-1	11.6738	10.4202	3.83579	6.27226	12.5723	9.51543	9.04829	3.35524
WBGene00001215	ego-2	16.3999	22.2122	11.3293	13.2073	12.27	15.6309	15.1749	3.95804
WBGene00001223	ehn-3	19.8295	22.2816	13.6695	19.6264	18.0544	55.2382	24.7833	15.1901
WBGene00001224	ehs-1	16.963	40.5037	34.4148	38.1087	47.3629	44.2269	36.93	10.782
WBGene00001225	eif-3.B	89.4759	116.996	91.723	84.0884	115.767	86.4926	97.4238	14.9167
WBGene00001226	eif-3.C	58.822	102.616	108.454	86.4811	111.376	114.682	97.0719	21.2144
WBGene00001227	eif-3.D	57.7538	68.4879	72.828	69.1389	93.0731	58.8448	70.0211	12.789
WBGene00001228	eif-3.E	7.38393	13.906	28.4125	20.4334	17.2875	25.9249	18.8914	7.7762
WBGene00001229	eif-3.F	209.237	149.072	139.66	184.196	185.548	175.933	173.941	25.6255
WBGene00001230	eif-3.G	32.0511	49.0605	57.2762	56.1082	60.0312	49.0084	50.5892	10.1274
WBGene00001231	eif-3.H	17.9709	11.8996	33.9016	16.4316	23.5615	17.9035	20.2781	7.6464
WBGene00001232	eif-3.I	2.7441	25.7687	36.3335	19.9819	31.4805	20.8425	22.8585	11.6731
WBGene00001233	eif-3.K	70.2797	114.971	87.2678	83.5885	101.628	105.943	93.9465	16.4742
WBGene00001234	eif-6	22.6898	22.6939	17.6954	20.2363	17.1625	17.8912	19.7282	2.52641
WBGene00001235	elb-1	6.67328	28.3201	12.6226	18.3994	16.4049	22.6645	17.5141	7.57313
WBGene00001239	elo-1	127.354	60.659	53.9599	36.4644	49.5702	47.3822	62.565	32.7291
WBGene00001240	elo-2	53.5404	64.9618	78.9923	48.7336	54.8409	51.8655	58.8224	11.3
WBGene00001241	elo-3	16.5719	20.3502	25.3275	32.5699	8.14771	26.1972	21.5274	8.52224
WBGene00001242	elo-4	1.84542	1.99957	3.35101	2.60931	12.0976	4.55827	4.4102	3.89544
WBGene00001243	elo-5	12.4044	28.1611	26.8149	14.0312	23.2333	39.1746	23.9699	9.89873
WBGene00001244	elo-6	11.2639	49.1578	73.5758	35.3035	39.9965	34.7777	40.6792	20.4134
WBGene00001251	elt-3	4.37881	2.96535	6.12911	6.03658	7.17628	4.05594	5.12368	1.57548
WBGene00001253	elt-6	1.13694	2.87446	4.64518	4.98346	3.7266	3.65079	3.5029	1.38286
WBGene00001258	emb-4	35.1332	46.3792	34.6097	36.0648	36.8502	50.3759	39.9022	6.72972
WBGene00001259	emb-5	32.1593	81.8868	81.4307	82.9091	101.896	84.6862	77.4947	23.5225
WBGene00001262	emb-8	38.4299	18.3705	7.18355	12.5722	12.3493	10.516	16.5703	11.3106
WBGene00001263	emb-9	38.7273	33.3458	24.9412	23.4364	16.248	18.5959	25.8824	8.64265
WBGene00001281	emb-27	13.6814	13.4344	24.7139	17.531	23.8233	17.3192	18.4172	4.8605
WBGene00001284	emb-30	12.5298	39.0529	53.7204	43.2408	51.7167	43.9017	40.6937	14.8585
WBGene00001303	emo-1	63.6481	94.1077	149.887	117.555	58.6747	110.541	99.0689	34.5449
WBGene00001320	ent-1	13.9157	11.4052	3.88751	2.11894	3.5086	8.06426	7.15002	4.77351
WBGene00001324	eor-1	23.8524	36.4083	37.5547	40.6316	55.8442	46.7825	40.1789	10.7412
WBGene00001325	eor-2	13.7694	17.3025	21.4437	14.034	20.6857	10.6284	16.3106	4.2521
WBGene00001328	epi-1	4.33012	4.66388	3.69741	2.7114	3.54824	2.73119	3.61371	0.802545
WBGene00001329	epn-1	52.4413	39.8599	31.1496	31.8728	55.1582	47.9462	43.0713	10.3489
WBGene00001330	eps-8	7.91856	2.66933	4.79298	2.61248	6.92131	4.43341	4.89134	2.17416
WBGene00001331	erd-2	75.4856	74.9748	81.6376	72.8287	74.5902	57.1696	72.7811	8.21656
WBGene00001332	eri-1	15.7892	32.2201	20.7863	23.8876	29.7578	21.5474	23.9981	6.07444
WBGene00001333	erm-1	46.3377	25.1041	13.1473	17.5057	9.49265	28.0775	23.2775	13.2974
WBGene00001334	ero-1	28.6691	39.065	48.5093	45.8182	39.8658	41.0934	40.5035	6.85882
WBGene00001335	erp-1	16.4822	35.5428	30.076	34.4088	41.3126	30.5338	31.3927	8.36085
WBGene00001336	qars-1	32.7472	40.6413	36.6906	35.5642	31.9726	37.6038	35.8699	3.20874
WBGene00001337	ears-1	33.703	76.1234	81.969	57.9443	51.2321	79.0852	63.3428	19.0391
WBGene00001338	ears-2	39.7851	73.2441	65.8891	63.4416	79.6918	61.4192	63.9118	13.6275
WBGene00001340	etr-1	5.63082	5.82382	5.96443	6.3693	2.51677	3.28743	4.9321	1.60956
WBGene00001345	fos-1	11.6723	25.2944	22.0193	20.3547	22.9551	27.7738	21.6783	5.54708
WBGene00001352	evl-14	12.6993	20.1304	25.1418	15.6616	29.4842	22.0009	20.853	6.13458
WBGene00001358	evl-20	16.6353	34.5475	33.9831	30.9696	36.3507	42.4595	32.491	8.6538
WBGene00001368	exc-7	21.3199	5.62708	3.59839	3.01449	2.68772	4.55719	6.80079	7.19338
WBGene00001371	exl-1	8.61655	20.6176	19.232	25.8894	24.7124	12.5039	18.5953	6.80879
WBGene00001372	exo-3	1.75418	31.9951	20.4392	30.7556	17.2491	19.2813	20.2458	10.958
WBGene00001374	exp-2	294.627	503.609	401.923	518.653	746.892	583.841	508.257	154.747
WBGene00001385	far-1	106.486	97.5929	126.492	70.0126	43.6291	133.814	96.3378	34.3206
WBGene00001386	far-2	630.48	396.849	462.16	384.361	198.418	261.809	389.013	152.478
WBGene00001387	far-3	33.4801	36.2766	12.4707	9.10359	16.8829	4.77099	18.8308	13.0805
WBGene00001392	far-8	11.1865	30.7063	20.9902	85.0957	25.6665	20.4471	32.3487	26.6387
WBGene00001393	fat-1	125.223	105.974	86.3845	73.0795	66.3958	68.8356	87.6487	23.525
WBGene00001394	fat-2	59.8038	98.1804	68.0775	48.0448	20.0476	48.1761	57.055	25.884
WBGene00001395	fat-3	55.7833	27.9599	25.8403	29.7789	26.1203	16.3095	30.2987	13.3285
WBGene00001396	fat-4	47.4187	39.2617	42.7819	34.9151	27.8593	33.5909	37.6379	6.9882
WBGene00001398	fat-6	27.4714	26.1941	20.1199	14.9156	10.8052	11.6711	18.5295	7.22487
WBGene00001401	fbf-1	40.1226	15.0487	8.75681	8.83691	10.1162	6.00344	14.8141	12.749
WBGene00001402	fbf-2	23.6049	10.0381	11.5223	11.7354	16.2229	12.6014	14.2875	5.01238
WBGene00001404	fbp-1	35.9104	24.6134	25.441	26.0799	21.4008	22.0742	25.9199	5.23418
WBGene00001405	fce-1	29.5042	12.3612	13.0367	18.1886	19.3414	25.7983	19.7051	6.8408
WBGene00001406	fce-2	5.92296	2.94144	4.48134	3.55924	2.42673	6.58347	4.3192	1.66027
WBGene00001411	fem-1	24.8759	51.0007	35.9818	46.0352	33.5739	40.0293	38.5828	9.29051
WBGene00001412	fem-2	11.9319	21.8791	15.9722	15.1839	12.0337	13.3759	15.0628	3.71825
WBGene00001423	fib-1	239.441	275.766	269.525	225.76	228.239	202.474	240.201	27.9296
WBGene00001425	fis-2	8.16145	20.1427	22.6416	27.3108	17.834	11.4235	17.919	7.11143
WBGene00001426	fkb-1	15.016	26.4913	39.8515	42.1366	26.5022	35.2356	30.8722	10.1613
WBGene00001427	fkb-2	34.4918	67.2711	122.654	80.9569	73.4857	72.8427	75.2838	28.3321
WBGene00001428	fkb-3	15.2937	2.14812	32.1426	11.2927	16.7096	6.29602	13.9805	10.4433
WBGene00001429	fkb-4	11.8951	1.2275	41.9139	15.3773	19.4945	2.93814	15.4744	14.7524
WBGene00001430	fkb-5	20.8117	8.84315	17.2282	6.92386	8.0253	6.50131	11.3889	6.07465
WBGene00001431	fkb-6	148.385	215.197	212.447	151.061	179.581	165.919	178.765	29.3867
WBGene00001433	fkb-8	3.21924	11.6271	24.844	18.6624	36.9313	21.2706	19.4258	11.5174
WBGene00001439	fkh-7	5.77651	4.60221	1.95389	3.07486	5.56877	4.57422	4.25841	1.47995
WBGene00001440	fkh-8	33.3431	34.2123	20.4114	24.4297	17.387	40.9922	28.4626	9.1392
WBGene00001441	fkh-9	28.8178	9.4899	10.5171	11.8644	9.72349	14.4456	14.143	7.4157
WBGene00001442	fkh-10	6.02213	1.81254	3.34134	7.66342	9.86946	6.69371	5.90043	2.92456
WBGene00001443	fli-1	5.65514	18.791	14.4335	17.5912	27.1861	22.3029	17.66	7.32277
WBGene00001444	flp-1	30.0586	71.4715	54.5819	60.918	127.26	34.6481	63.1564	35.1145
WBGene00001446	flp-3	54.6409	26.3133	38.8917	48.9305	36.4829	48.7374	42.3328	10.38
WBGene00001448	flp-5	67.1069	12.6958	62.8623	53.3163	47.1339	37.8872	46.8337	19.7761
WBGene00001449	flp-6	49.7359	93.2386	129.735	114.527	46.5774	90.3822	87.366	33.6339
WBGene00001451	flp-8	3077.04	22.2438	46.4214	428.173	19.044	730.478	720.567	1189.35
WBGene00001452	flp-9	174.784	206.444	142.25	250.472	170.32	191.65	189.32	36.9492
WBGene00001453	flp-10	7.45024	2.24237	4.13372	3.51139	4.06998	3.06706	4.07912	1.79375
WBGene00001454	flp-11	99.6075	74.5213	21.1736	46.6109	34.9807	35.7336	52.1046	29.3503
WBGene00001455	flp-12	317.7	19.7127	17.5041	12.9003	8.01026	32.7977	68.1042	122.561
WBGene00001456	flp-13	31.9389	18.5393	28.9981	20.3218	29.9106	35.5006	27.5349	6.68705
WBGene00001457	flp-14	183.868	91.0604	371.818	210.345	246.547	270.432	229.012	93.6308
WBGene00001458	flp-15	143.572	80.5852	53.433	144.296	50.8747	131.309	100.678	44.2648
WBGene00001459	flp-16	53.8201	80.1838	103.837	138.879	83.7936	103.359	93.9788	28.6635
WBGene00001460	flp-17	216.435	572.978	833.413	728.601	947.145	1083.99	730.428	307.104
WBGene00001461	flp-18	12.6101	23.7482	24.261	29.0372	8.85694	16.4636	19.1628	7.75829
WBGene00001462	flp-19	1159.79	2321.78	755.247	1000.88	841.454	1318.75	1232.98	571.592
WBGene00001470	baz-2	46.71	65.3029	79.9295	78.7035	86.7581	84.849	73.7088	15.216
WBGene00001475	fmi-1	66.2037	125.768	141.889	124.872	170.194	126.706	125.939	34.0088
WBGene00001478	fmo-3	4.05929	7.33057	10.2888	13.9185	9.97892	9.39993	9.16266	3.28662
WBGene00001479	fmo-4	31.8103	13.3522	35.9066	18.4773	4.22698	12.6353	19.4014	12.1646
WBGene00001480	fmo-5	20.9204	19.7894	18.8435	20.4244	31.0204	27.5596	23.093	4.9721
WBGene00001484	fox-1	99.736	170.685	65.1642	87.248	145.122	151.034	119.832	41.6012
WBGene00001485	fre-1	11.1734	23.2044	27.1931	23.4343	21.3636	27.0237	22.2321	5.88237
WBGene00001488	frm-1	42.2922	58.0662	57.8857	63.3022	51.1536	71.5648	57.3775	10.0341
WBGene00001489	frm-2	17.5756	12.4072	7.37423	14.4586	9.16493	10.9518	11.9887	3.68325
WBGene00001491	frm-4	20.5182	32.4537	41.3265	32.913	35.9457	38.1854	33.5571	7.19908
WBGene00001493	frm-7	11.6866	10.3765	8.10532	10.1211	11.1725	12.0277	10.5816	1.41758
WBGene00001494	frm-8	20.1146	22.3451	12.4517	14.8237	9.98942	20.9274	16.7753	5.05893
WBGene00001495	frm-9	15.1692	15.7389	12.7709	11.972	29.8323	15.5324	16.8359	6.5539
WBGene00001496	frm-10	134.3	205.217	161.585	223.355	273.97	191.845	198.379	48.7591
WBGene00001497	fars-1	38.0391	34.8622	47.3441	36.8427	31.1705	25.721	35.6633	7.25467
WBGene00001498	fars-3	64.8244	70.239	58.9939	69.9695	55.3636	50.5163	61.6511	8.04479
WBGene00001499	fsn-1	60.3875	116.709	36.1627	54.3188	73.6987	107.427	74.7839	31.4393
WBGene00001500	ftn-1	2.54896	3.22217	2.69997	1.08122	8.35479	10.7032	4.76839	3.82818
WBGene00001501	ftn-2	88.2167	141.035	131.135	130.603	85.0443	160.22	122.709	29.9484
WBGene00001502	ftt-2	349.218	305.353	178.349	188.069	250.391	261.312	255.449	66.0721
WBGene00001503	fum-1	462.897	585.884	266.266	388.416	463.788	486.433	442.281	107.09
WBGene00001508	fut-8	3.50482	16.7726	23.0703	16.849	17.2318	20.5605	16.3315	6.76893
WBGene00001509	fzo-1	50.646	39.6741	47.2256	41.9016	42.6226	32.7958	42.4776	6.18409
WBGene00001510	fzr-1	17.5064	20.5494	16.7776	13.3666	20.0835	24.936	18.8699	3.9399
WBGene00001511	fzy-1	15.2909	16.3956	12.8707	12.5669	3.13247	7.08173	11.223	5.10747
WBGene00001513	gad-1	35.119	63.4206	41.8496	27.0625	34.5331	47.493	41.5796	12.7609
WBGene00001514	xnd-1	24.8341	20.657	10.5905	9.78932	25.8998	25.1871	19.493	7.44001
WBGene00001515	gap-1	12.877	19.7661	13.3615	18.9875	21.1036	11.3595	16.2425	4.17256
WBGene00001516	gap-2	6.64988	5.30392	9.55952	7.20858	7.2655	5.16717	6.8591	1.60652
WBGene00001517	gar-1	26.0796	46.1546	60.0978	48.148	58.616	32.8529	45.3248	13.6344
WBGene00001518	gar-2	41.0061	73.9306	97.2468	78.2254	87.0339	83.769	76.8686	19.3019
WBGene00001520	gas-1	39.7466	66.1108	52.7059	54.1286	61.7108	62.3931	56.1326	9.53033
WBGene00001522	gbh-1	6.13838	3.76896	11.8895	12.151	18.1079	5.76157	9.63622	5.38226
WBGene00001526	gck-1	10.1687	14.2734	6.01508	4.96692	9.09008	19.2945	10.6348	5.37216
WBGene00001527	gcs-1	54.3479	46.9217	50.4704	59.3702	47.5847	54.0644	52.1266	4.72487
WBGene00001536	gcy-9	112.324	234.953	564.298	633.449	838.167	626.433	501.604	273.061
WBGene00001538	gcy-12	72.3682	111.393	114.725	133.724	133.363	103.377	111.492	22.7138
WBGene00001544	gcy-19	8.45474	17.3888	25.7297	16.3378	22.3238	25.6984	19.3222	6.65535
WBGene00001548	gcy-23	5.71497	7.22437	1.3365	10.2109	3.40584	1.28329	4.86265	3.5292
WBGene00001551	gcy-31	99.7369	198.868	374.313	373.765	561.962	349.578	326.371	160.129
WBGene00001553	gcy-33	137.513	246.779	653.388	541.985	818.824	553.648	492.023	254.933
WBGene00001557	gcy-37	47.2266	72.6957	77.3623	97.0893	114.254	102.579	85.2012	24.2788
WBGene00001558	gdi-1	238.053	365.592	249.433	221.189	395.055	335.753	300.846	73.7797
WBGene00001559	gei-1	8.2764	2.24193	2.7657	3.07185	8.47743	4.1312	4.82742	2.81852
WBGene00001560	gei-3	35.1836	15.6533	17.2788	18.2256	27.258	23.0693	22.7781	7.42671
WBGene00001561	gei-4	65.7079	120.043	113.234	95.8834	152.643	111.562	109.846	28.6115
WBGene00001562	lin-66	34.452	27.1331	9.70254	13.5314	29.0152	21.6881	22.5871	9.50357
WBGene00001563	gei-6	17.4587	32.6994	34.7217	31.8796	35.1524	27.9688	29.9801	6.64934
WBGene00001564	icl-1	27.4619	28.165	45.7111	43.3716	28.0228	34.8758	34.6014	8.19874
WBGene00001565	gei-8	35.1336	54.9001	62.2157	63.7175	59.0068	49.3435	54.0529	10.634
WBGene00001566	acdh-13	27.9022	53.5944	34.801	77.9473	73.4417	65.7867	55.5789	20.6169
WBGene00001568	snpc-4	12.4616	24.6522	23.0569	19.7823	13.9246	14.9705	18.1414	5.08608
WBGene00001569	meg-3	3.70527	5.12997	2.80342	4.45316	2.02414	2.89818	3.50236	1.15178
WBGene00001571	gei-14	3.70817	6.42864	5.49901	4.61394	1.21544	7.51064	4.8293	2.21627
WBGene00001574	gei-17	74.795	158.385	129.545	136.674	143.659	156.093	133.192	30.6737
WBGene00001579	gex-2	31.6226	81.0296	51.4082	69.7271	94.5459	73.9925	67.0543	22.3901
WBGene00001580	gex-3	25.5372	19.8723	13.2792	16.1501	23.5893	31.883	21.7185	6.73851
WBGene00001581	gfi-1	3.15163	2.41887	1.11279	1.59681	3.87382	2.91925	2.5122	1.02309
WBGene00001582	gfi-2	36.311	53.8247	47.9634	44.7098	55.7895	28.8688	44.5779	10.3711
WBGene00001583	gfi-3	3.95838	6.43352	8.6853	8.1155	4.32483	5.5405	6.17634	1.94284
WBGene00001584	nrde-4	11.7319	15.4536	14.0978	21.1743	6.78599	12.955	13.6997	4.71868
WBGene00001585	gfl-1	4.74322	12.8485	12.5606	13.7485	15.547	20.21	13.2763	5.03912
WBGene00001586	ggr-1	21.4238	1.84232	1.54375	5.33714	8.35969	1.51193	6.66977	7.72654
WBGene00001589	gip-1	10.1717	11.8085	9.74819	10.4099	19.8452	10.4685	12.0753	3.86879
WBGene00001590	C45G3.3	9.59552	21.0828	13.794	18.5422	18.3467	15.9984	16.2266	4.08363
WBGene00001593	glc-3	10.1498	4.66565	6.14353	3.3921	3.0244	6.38157	5.62618	2.60709
WBGene00001594	glc-4	29.801	78.752	88.9876	93.5433	73.2596	80.4797	74.1372	22.9134
WBGene00001595	gld-1	40.2835	25.4615	12.1915	9.74863	5.0784	9.37614	17.0233	13.3392
WBGene00001596	gld-2	11.3676	7.85215	4.4294	5.10319	6.52048	4.87862	6.6919	2.61414
WBGene00001597	gld-3	10.3933	11.8326	7.8636	6.5171	11.1086	4.96694	8.78036	2.75113
WBGene00001598	glh-1	202.312	226.223	120.601	126.558	126.15	126.865	154.785	46.7483
WBGene00001599	glh-2	9.72374	14.1455	14.9593	13.3668	12.3946	10.0075	12.4329	2.16385
WBGene00001601	glh-4	4.48616	5.02291	7.06005	5.70883	6.61699	4.32159	5.53609	1.12795
WBGene00001602	gln-1	8.88877	26.1419	33.8186	18.3136	8.32427	15.0553	18.4237	10.0084
WBGene00001604	gln-3	58.6749	55.2653	68.5927	44.2467	50.9084	59.5347	56.2038	8.27744
WBGene00001606	gln-5	28.5204	51.5044	22.4007	37.6377	15.5804	20.6308	29.3791	13.222
WBGene00001607	gln-6	70.4128	111.523	46.1132	59.7355	35.9433	42.055	60.9638	27.7529
WBGene00001609	glp-1	11.6536	13.9332	3.70928	7.89778	10.5372	5.40954	8.85675	3.89141
WBGene00001612	glr-1	4.65744	2.4181	6.25482	8.31396	6.67879	2.51651	5.13994	2.37525
WBGene00001615	glr-4	11.8411	8.14614	7.76451	9.24828	7.39275	6.96381	8.55944	1.78627
WBGene00001616	glr-5	2.67774	3.77182	5.59173	20.2938	10.5323	5.35744	8.03747	6.58069
WBGene00001617	glr-6	3.44804	7.26454	8.60906	10.9695	5.65087	7.4522	7.23236	2.55862
WBGene00001620	glt-1	24.3787	39.2838	22.7016	55.8147	10.7567	14.2435	27.8632	16.9034
WBGene00001627	gly-2	7.51826	7.69367	10.8711	12.5202	5.47618	9.90421	8.99726	2.57019
WBGene00001628	gly-3	32.7137	34.347	28.6655	27.4303	27.43	47.261	32.9746	7.56441
WBGene00001629	gly-4	16.0467	36.2919	47.5233	46.2422	52.5966	49.828	41.4214	13.6104
WBGene00001630	gly-5	12.6163	13.9099	18.7896	16.7119	15.2352	12.219	14.9137	2.52613
WBGene00001631	gly-6	3.72113	1.45598	2.15849	3.24456	7.11483	2.29784	3.33214	2.02163
WBGene00001632	gly-7	15.2631	14.9422	15.438	15.9018	32.9134	11.4094	17.6447	7.65368
WBGene00001633	gly-8	161.711	15.2859	36.323	36.7981	37.2687	24.0283	51.9024	54.5171
WBGene00001635	gly-10	14.4866	25.0398	30.0634	31.6025	29.3943	21.299	25.3143	6.51427
WBGene00001637	gly-12	87.3637	102.148	52.3196	71.7082	91.0024	85.6766	81.7031	17.4103
WBGene00001638	gly-13	22.2741	14.4442	11.3372	11.5955	23.2299	19.0061	16.9812	5.26227
WBGene00001645	gly-20	25.9185	23.0685	35.9984	28.5323	36.4087	30.295	30.0369	5.36639
WBGene00001647	gna-2	41.032	76.0748	31.4589	52.9885	20.1738	47.128	44.8093	19.2313
WBGene00001648	goa-1	161.106	231.499	159.379	154.19	197.314	261.976	194.244	44.5041
WBGene00001649	gob-1	1.76486	17.2105	21.899	14.8476	14.4618	17.2191	14.5672	6.80829
WBGene00001650	gon-1	1.19035	1.24678	3.0261	2.42364	2.34099	1.14668	1.89576	0.804293
WBGene00001651	gon-2	11.2072	7.40557	16.6505	12.3889	13.7753	11.5133	12.1568	3.058
WBGene00001653	gon-4	16.1473	18.4937	25.5917	18.205	18.8029	16.3212	18.927	3.45427
WBGene00001660	gop-1	5.80624	10.066	10.6311	5.41837	10.4672	9.17865	8.59459	2.36742
WBGene00001661	gop-2	27.6165	35.6979	35.6311	30.2108	61.9344	32.3119	37.2338	12.4987
WBGene00001662	gop-3	42.2604	112.826	105.948	104.003	102.953	99.871	94.6435	26.0244
WBGene00001668	gpa-6	7.93785	4.30044	2.64256	5.16286	5.20362	5.29383	5.09019	1.7195
WBGene00001669	gpa-7	18.2988	16.5227	34.2169	27.167	36.4156	30.3478	27.1615	8.21339
WBGene00001673	gpa-11	1.09333	3.15906	7.61039	5.87439	5.37544	5.8062	4.8198	2.31629
WBGene00001679	gpb-1	232.541	129.183	49.6714	58.4419	117.352	119.255	117.741	65.5169
WBGene00001680	gpb-2	38.7115	78.4283	74.8708	58.3276	65.4255	78.5868	65.7251	15.4595
WBGene00001681	gpc-1	4.69412	6.49904	18.2315	9.95577	20.5147	10.6284	11.7539	6.33507
WBGene00001682	gpc-2	80.9661	136.754	190.264	120.542	101.471	157.639	131.272	39.3428
WBGene00001683	gpd-1	44.3779	63.5601	42.1443	42.4086	37.6186	24.5689	42.4464	12.5899
WBGene00001684	gpd-2	755.213	866.533	750.647	858.213	703.651	778.116	785.396	64.4038
WBGene00001685	gpd-3	994.809	1165.77	868.692	1036.27	1280.15	1091.48	1072.86	142.172
WBGene00001686	gpd-4	36.5016	43.121	25.0857	29.6763	9.97019	18.0321	27.0645	12.0947
WBGene00001692	grd-3	7109.53	1112.62	694.373	1940.41	1661.56	1284.13	2300.44	2395.35
WBGene00001693	grd-4	217.299	22.7854	12.0213	37.0017	49.7806	30.011	61.4831	77.3941
WBGene00001694	grd-5	3563.2	539.627	303.292	681.934	735.397	577.171	1066.77	1232.12
WBGene00001695	grd-6	22.1512	4.17416	21.8605	25.7372	18.9406	17.8416	18.4509	7.52122
WBGene00001699	grd-10	859.915	117.305	153.995	399.311	486.659	292.244	384.905	271.923
WBGene00001702	grd-13	254.887	20.1703	40.3033	99.6146	140.806	92.3151	108.016	83.9826
WBGene00001703	grd-14	189.311	21.6958	98.6111	65.3743	98.4465	53.7298	87.8615	57.5643
WBGene00001706	grd-17	196.622	42.8345	30.2253	127.091	56.2636	15.4179	78.0757	69.8414
WBGene00001708	grk-1	37.0527	53.8647	31.8656	48.1116	94.1227	66.887	55.3174	22.7039
WBGene00001709	grk-2	34.9612	35.7321	28.4779	35.0237	51.2012	50.1597	39.2593	9.23604
WBGene00001714	grl-5	31.5354	2.49152	100.211	96.1451	93.674	23.3681	57.9042	43.5669
WBGene00001719	grl-10	8.07802	2.91758	12.2237	6.62464	10.591	5.58684	7.6703	3.38978
WBGene00001723	grl-14	2.29037	1.86126	10.0508	14.0872	5.6304	9.75884	7.27981	4.84025
WBGene00001725	grl-16	169.068	26.4107	258.503	137.271	180.186	130.149	150.265	75.9969
WBGene00001736	grl-27	75.5821	3.72251	58.7454	51.9768	78.8256	19.0934	47.991	30.4577
WBGene00001740	gro-1	8.75448	17.3905	19.6818	31.8298	20.4963	30.5824	21.4559	8.6352
WBGene00001743	grp-1	6.44644	9.89526	16.0954	16.1029	8.80403	10.0845	11.2381	3.98192
WBGene00001744	gars-1	39.459	44.4704	50.0898	42.9809	45.5071	36.9105	43.2363	4.64757
WBGene00001745	gsa-1	351.137	431.521	186.937	290.342	518.781	441.646	370.061	119.388
WBGene00001746	gsk-3	35.0613	17.5225	21.839	21.4438	16.0356	23.3626	22.5441	6.73256
WBGene00001747	gsp-1	67.9817	84.0075	110.953	76.3481	100.271	90.5555	88.3529	15.7204
WBGene00001748	gsp-2	38.7745	30.9264	19.395	19.4932	22.9472	40.3051	28.6402	9.43983
WBGene00001749	gst-1	81.6997	102.048	58.3803	59.3635	66.9474	73.1531	73.5987	16.4541
WBGene00001751	gst-3	13.6523	13.9708	10.3294	13.8341	11.1871	10.1165	12.1817	1.8319
WBGene00001752	gst-4	52.9351	27.5312	45.1775	82.6309	45.1118	47.5936	50.1633	18.0611
WBGene00001753	gst-5	268.681	163.394	90.0015	147.089	135.487	100.115	150.794	64.1377
WBGene00001755	gst-7	165.672	190.466	153.243	181.131	152.966	127.376	161.809	22.5687
WBGene00001757	gst-9	4.80218	9.10576	14.8967	11.543	11.8052	2.66885	9.13694	4.61976
WBGene00001758	gst-10	71.6861	19.0139	23.7292	45.2951	44.0564	21.8568	37.6062	20.2408
WBGene00001761	gst-13	33.6029	22.2503	45.7634	53.5305	36.7137	51.1836	40.5074	11.8878
WBGene00001763	gst-15	6.90751	10.3951	12.543	6.83674	15.0939	13.9338	10.9517	3.52652
WBGene00001764	gst-16	13.6881	23.4831	6.55911	11.2899	3.73882	15.7781	12.4228	7.01807
WBGene00001767	gst-19	10.4565	8.96948	3.56014	2.58734	4.28418	12.9139	7.12859	4.22804
WBGene00001768	gst-20	34.0443	19.2125	59.8876	25.5725	52.3069	29.169	36.6988	15.9665
WBGene00001769	gst-21	4.01012	13.3973	15.7772	14.1751	3.28602	4.95258	9.2664	5.75419
WBGene00001772	gst-24	45.7471	62.1776	49.1861	72.1731	74.9732	74.0428	63.05	12.9506
WBGene00001774	gst-26	19.8044	11.5241	15.9831	24.8908	21.6378	23.6436	19.5806	5.03663
WBGene00001775	gst-27	49.1997	94.3488	68.4226	85.1345	84.4712	83.6209	77.5329	16.1959
WBGene00001776	gst-28	50.6327	71.4075	67.8615	140.455	138.3	98.2651	94.4871	37.9783
WBGene00001779	gst-31	10.6813	19.2892	4.44486	12.8373	26.2579	10.2235	13.9557	7.69608
WBGene00001781	gst-33	11.1722	2.42107	2.0287	7.89836	3.66193	3.8634	5.17427	3.6021
WBGene00001784	gst-36	2.29642	2.90294	4.86495	5.84458	7.52704	4.82141	4.70955	1.91574
WBGene00001787	gst-39	12.4526	25.6363	27.5114	25.3544	32.6531	29.5282	25.5227	6.95283
WBGene00001788	gst-40	24.6231	27.1244	9.31497	22.9782	12.1062	12.164	18.0518	7.69562
WBGene00001790	gst-42	10.3476	4.04872	10.4387	12.9238	2.82637	17.6782	9.71056	5.55325
WBGene00001793	gsy-1	29.8741	43.1592	24.1098	23.232	25.6455	42.8686	31.4815	9.22034
WBGene00001794	gta-1	52.9933	41.0945	54.4034	60.8248	52.7905	38.7554	50.1436	8.47278
WBGene00001808	gut-2	40.0886	57.258	31.9857	31.4332	23.8908	61.6628	41.0532	15.2157
WBGene00001812	haf-2	18.3561	29.5884	25.4104	28.742	17.827	15.4493	22.5622	6.10536
WBGene00001813	haf-3	3.88207	14.7221	13.6286	12.8442	10.1795	10.6436	10.9833	3.88917
WBGene00001815	hmt-1	13.4602	30.1413	40.6345	40.5379	73.8993	42.4734	40.1911	19.7854
WBGene00001816	haf-6	18.9041	30.5824	29.321	31.2954	30.9812	33.853	29.1562	5.23706
WBGene00001817	haf-7	44.6046	49.2969	40.6776	45.5771	70.1768	56.3362	51.1115	10.7323
WBGene00001823	hap-1	10.6161	15.8164	38.153	25.1426	8.69918	33.4333	21.9768	12.2168
WBGene00001824	hbl-1	5.20356	7.0116	2.6045	2.60342	6.55994	5.19063	4.86228	1.89346
WBGene00001827	hcf-1	26.7924	29.5929	45.1624	40.8781	33.6976	32.1657	34.7148	6.98098
WBGene00001829	hcp-1	15.2752	17.0893	12.7412	7.42764	4.88467	9.15649	11.0957	4.73056
WBGene00001830	hcp-2	4.9468	8.33777	9.54407	13.9306	11.4851	6.26213	9.08442	3.31973
WBGene00001831	hcp-3	13.7151	15.7895	5.7073	8.48412	5.6193	10.163	9.91306	4.17653
WBGene00001832	hcp-4	7.55274	18.1858	18.9529	18.5104	9.28343	11.8929	14.063	5.11126
WBGene00001833	hcp-6	9.52272	10.3774	7.70183	6.68583	4.30523	4.50153	7.18242	2.51662
WBGene00001834	hda-1	17.0152	19.8021	9.72687	13.6331	20.1396	24.75	17.5112	5.29978
WBGene00001835	hda-2	14.5125	34.6317	37.4896	39.5738	56.0623	36.9986	36.5447	13.2687
WBGene00001836	hda-3	20.9926	74.015	79.2643	79.7179	99.9356	87.779	73.6174	27.3197
WBGene00001837	hda-4	88.5585	50.4518	24.2842	34.0366	40.0926	42.2379	46.6103	22.3274
WBGene00001838	hda-10	7.38842	27.8288	17.0898	28.3555	12.1086	18.7711	18.5904	8.37242
WBGene00001840	hel-1	78.5018	158.332	134.819	105.781	131.754	144.726	125.652	28.8828
WBGene00001843	hgo-1	50.4879	35.6411	39.2412	54.6756	30.0883	49.4577	43.2653	9.68156
WBGene00001844	hid-1	14.098	28.201	17.2307	15.4869	16.8842	23.1704	19.1785	5.40071
WBGene00001851	hif-1	286.69	344.549	118.477	138.256	225.758	397.254	251.83	111.644
WBGene00001853	hil-2	318.553	308.179	266.498	425.641	454.942	412.247	364.343	76.2695
WBGene00001854	hil-3	39.644	58.7056	43.1926	43.1616	48.7283	83.7235	52.8593	16.5286
WBGene00001855	hil-4	229.159	368.248	183.136	165.046	143.769	120.945	201.717	89.507
WBGene00001856	hil-5	320.81	205.667	110.44	98.3755	62.4345	147.092	157.47	93.6443
WBGene00001858	hil-7	1.92513	12.5156	4.66099	3.53861	6.31004	4.75514	5.61758	3.67904
WBGene00001860	him-1	17.6596	41.8472	36.5643	43.118	50.1184	47.0774	39.3975	11.6132
WBGene00001862	him-3	16.3718	13.4389	20.2696	15.5728	4.8784	10.6612	13.5321	5.30584
WBGene00001864	him-5	8.43878	19.2017	12.0035	10.0228	2.766	6.04479	9.74625	5.63401
WBGene00001865	him-6	3.88529	12.1283	13.7743	7.06313	11.8253	12.7501	10.2377	3.88188
WBGene00001867	him-8	7.0839	6.39633	13.5065	17.8288	25.541	7.17398	12.9217	7.65983
WBGene00001869	him-10	11.9814	8.26136	6.09838	11.8586	12.4955	6.72602	9.57022	2.87973
WBGene00001874	him-17	10.1004	25.2321	20.3787	21.1839	30.3475	19.2657	21.0847	6.74495
WBGene00001880	his-6	8.82431	6.37425	3.56081	9.1498	9.64123	3.996	6.9244	2.68831
WBGene00001898	his-24	49.1818	56.0227	46.9434	52.9573	130.204	67.749	67.1763	31.7255
WBGene00001909	his-35	209.349	370.401	234.985	239.053	321.379	262.804	272.995	60.96
WBGene00001910	C50F4.6	52.5269	87.6299	84.4046	89.8308	106.581	85.2599	84.3721	17.5985
WBGene00001911	his-37	1476.28	1957.38	1646.57	1746.19	1989.87	2007.46	1803.96	216.792
WBGene00001912	his-38	10.5144	5.69634	6.36422	17.8401	5.74392	13.4184	9.92957	4.96472
WBGene00001915	his-41	486.874	169.647	48.1716	63.9866	173.906	232.425	195.835	158.995
WBGene00001922	his-48	127.62	43.6016	11.4825	22.4339	11.3055	5.96373	37.0678	46.3514
WBGene00001933	his-59	112.608	77.1061	51.8299	69.6591	92.2747	20.861	70.7232	31.9496
WBGene00001934	his-60	44.7654	30.989	10.7254	22.6808	24.4548	9.21435	23.805	13.2408
WBGene00001935	his-61	159.852	28.8673	8.06298	15.5389	16.3735	16.4517	40.8577	58.6772
WBGene00001936	his-62	101.798	21.2116	9.47945	16.6079	25.6665	10.1545	30.8196	35.3303
WBGene00001937	his-63	78.8683	49.8493	12.4317	27.414	64.6272	12.5813	40.962	27.8528
WBGene00001938	his-64	96.811	34.2056	9.55404	13.0933	20.6948	8.31746	30.446	33.8845
WBGene00001940	his-66	6.92585	3.12681	2.09605	1.95854	5.67526	1.71071	3.58221	2.19616
WBGene00001941	his-67	110.885	21.3164	2.70632	10.6209	35.1726	13.2527	32.3256	40.0326
WBGene00001942	his-68	56.1777	37.762	11.8068	7.94317	30.6892	8.8653	25.5407	19.4466
WBGene00001945	his-71	70.5945	122.173	126.409	112.293	125.336	157.297	119.017	28.142
WBGene00001946	his-72	81.6145	140.508	171.665	121.552	182.799	149.513	141.275	36.5091
WBGene00001955	hlh-11	52.5097	69.3955	48.638	39.3725	52.1553	76.6415	56.4521	13.8702
WBGene00001971	hmg-1.1	200.013	302.784	185.708	205.645	242.811	353.148	248.352	66.4236
WBGene00001972	hmg-1.2	92.402	218.929	160.145	171.413	193.836	195.979	172.117	44.1153
WBGene00001973	hmg-3	17.1731	23.5414	26.6953	25.3854	14.0722	19.8595	21.1211	4.9392
WBGene00001975	hmg-5	8.60589	12.0444	14.9759	12.1682	10.5779	16.4741	12.4744	2.8669
WBGene00001976	hmg-11	27.1623	53.412	44.7558	49.5008	49.4615	59.2646	47.2595	10.9728
WBGene00001977	hmg-12	19.2976	22.3615	12.4105	5.00234	26.3551	11.3206	16.1246	7.92724
WBGene00001978	hmp-1	22.4623	15.3439	26.6749	16.0182	16.8058	18.635	19.3234	4.41522
WBGene00001979	hmp-2	6.43848	34.1837	32.1511	38.7813	40.0968	42.0642	32.2859	13.1949
WBGene00001980	hmr-1	38.6841	50.4158	68.7941	44.6288	63.6785	79.0201	57.5369	15.4837
WBGene00001983	hoe-1	27.0617	21.177	12.5775	16.6719	25.3431	20.2917	20.5205	5.37457
WBGene00001984	hog-1	26.0294	3.35756	22.7887	13.4071	24.3763	3.90353	15.6438	10.2855
WBGene00001987	hot-2	9.79768	8.59395	13.5552	15.0407	6.8816	14.3475	11.3694	3.38937
WBGene00001988	hot-3	108.833	266.656	175.37	239.974	284.416	208.882	214.022	64.7832
WBGene00001990	hot-5	49.2976	15.9309	17.2752	31.9169	8.50443	6.08835	21.5022	16.3492
WBGene00001993	hpd-1	23.8824	12.0306	24.917	32.1687	12.36	11.0219	19.3968	8.80487
WBGene00001994	hpk-1	73.2929	82.7618	51.948	62.5362	75.9361	81.1542	71.2715	11.8764
WBGene00001995	hpl-1	8.67027	16.8318	13.1199	18.6953	10.657	29.9823	16.3261	7.66014
WBGene00001996	hpl-2	31.348	63.5583	38.1645	37.6754	53.7103	52.2658	46.1204	12.2661
WBGene00001999	hrp-1	252.117	440.055	353.816	411.387	496.489	461.53	402.566	88.0829
WBGene00002000	hrp-2	73.4835	112.537	139.649	82.8151	147.585	129.457	114.254	30.465
WBGene00002001	hars-1	49.1224	71.7887	64.8345	78.0737	80.505	69.4302	68.9591	11.2705
WBGene00002002	hsb-1	24.5535	11.5286	13.0041	17.0114	12.072	6.67129	14.1401	6.08037
WBGene00002003	hse-5	23.7269	45.1331	46.9142	51.9998	59.6238	54.6015	46.9999	12.5481
WBGene00002004	hsf-1	31.4302	35.4069	23.3273	26.2409	25.7549	37.1533	29.8856	5.64
WBGene00002005	hsp-1	1456.62	1885.11	1528.84	1079.35	1584.6	1623.21	1526.29	263.119
WBGene00002007	hsp-3	92.8613	95.3405	81.7562	69.3226	92.5893	111.237	90.5178	14.0593
WBGene00002008	hsp-4	29.8368	38.2844	54.5357	67.9439	54.0457	48.2917	48.823	13.3966
WBGene00002010	hsp-6	72.9642	45.5419	59.4928	46.0744	60.3696	93.8741	63.0528	18.2371
WBGene00002015	hsp-16.1	111.13	6.45065	18.618	25.8143	722.002	17.6461	150.277	282.667
WBGene00002016	hsp-16.2	369.995	348.931	542.106	790.951	2435.11	823.237	885.055	785.58
WBGene00002017	hsp-16.11	113.214	16.488	35.9213	42.3432	825.966	35.181	178.186	319.102
WBGene00002018	hsp-16.41	247.177	244.278	692.574	945.55	2844.53	995.981	995.015	963.068
WBGene00002019	hsp-16.48	241.443	22.5275	29.8372	43.811	1286	45.225	278.14	500.655
WBGene00002020	hsp-16.49	205.226	18.1674	15.832	25.6039	1424.49	28.8247	286.358	562.38
WBGene00002023	hsp-25	58.5974	28.5393	49.4403	49.7118	29.1009	49.3424	44.122	12.3675
WBGene00002024	hsp-43	37.6546	20.8532	11.9657	21.119	16.4562	14.8813	20.4884	9.11641
WBGene00002025	hsp-60	67.3349	59.7612	61.2593	51.7834	64.5967	73.5255	63.0435	7.36813
WBGene00002026	hsp-70	101.518	65.9075	73.7619	146.15	577.497	94.1878	176.504	198.445
WBGene00002027	hsr-9	39.332	38.9488	45.4557	43.0236	59.5014	42.8641	44.8543	7.58395
WBGene00002028	hst-1	6.31682	10.723	12.713	12.3256	7.24669	6.08509	9.23503	3.0415
WBGene00002031	hst-6	9.25378	6.92321	7.2015	3.36452	6.49958	8.00002	6.87377	1.97472
WBGene00002032	htp-1	21.1311	9.41287	18.7592	6.97155	6.92621	9.39505	12.0993	6.22113
WBGene00002033	htp-2	5.52308	22.1922	12.5364	4.49033	9.05157	11.5959	10.8982	6.38884
WBGene00002034	htp-3	8.15449	13.5212	10.8812	16.0371	3.64475	7.14122	9.89664	4.5061
WBGene00002035	hum-1	8.84676	16.5975	13.2383	14.1071	16.9151	10.4403	13.3575	3.24304
WBGene00002036	hum-2	19.8263	21.1191	16.9572	17.7949	16.9526	15.3657	18.0026	2.10853
WBGene00002037	hum-4	2.38581	2.9376	3.47895	2.08536	2.84365	2.43758	2.69483	0.495793
WBGene00002038	hum-5	19.4204	24.0757	24.1451	25.1586	37.8488	31.0503	26.9498	6.50584
WBGene00002040	hum-7	1.82924	3.52361	2.53736	4.48314	3.49752	5.19604	3.51115	1.22972
WBGene00002045	icd-1	288.782	357.162	335.79	257.348	298.91	362.047	316.673	41.6571
WBGene00002046	icln-1	49.0839	79.7756	63.7521	83.2818	50.2762	65.1661	65.2226	14.3104
WBGene00002047	icp-1	2.47987	11.3451	9.25632	8.88282	9.48306	13.68	9.18787	3.74206
WBGene00002048	ida-1	588.266	1056.26	951.512	1098.01	1311.42	1197.41	1033.81	250.496
WBGene00002050	ifa-1	24.3389	31.0336	29.3523	27.5309	16.9223	23.3185	25.4161	5.08385
WBGene00002052	ifa-4	8.54245	11.2614	17.3215	8.81729	11.1999	10.3391	11.247	3.19201
WBGene00002053	ifb-1	52.9766	33.6209	63.3301	60.0314	29.7673	38.5085	46.3725	14.2683
WBGene00002055	ifc-1	5.17378	3.36356	15.8146	10.2415	8.47912	8.30663	8.5632	4.33583
WBGene00002056	ifc-2	4.27035	4.11292	7.70047	6.038	9.91458	11.2072	7.20725	2.93734
WBGene00002058	ifd-2	2.2949	2.07216	3.6463	2.10915	1.88052	2.83425	2.47288	0.66075
WBGene00002059	ife-1	44.0506	110.012	85.192	87.0468	96.8443	67.4071	81.7588	23.2096
WBGene00002061	ife-3	51.7751	37.3998	30.389	26.1769	33.4267	22.8646	33.672	10.2512
WBGene00002064	iff-1	207.93	201.283	180.736	112.814	99.0606	91.9692	148.965	53.4215
WBGene00002065	iff-2	179.343	273.528	322.437	246.55	232.808	282.019	256.114	48.7881
WBGene00002066	ifg-1	59.3014	53.815	41.7637	45.7738	70.9037	53.3857	54.1572	10.3102
WBGene00002068	ify-1	100.017	108.658	75.6733	85.9728	36.4254	66.6631	78.9015	25.8678
WBGene00002069	ikb-1	6.05108	1.87329	5.10151	3.42233	1.4167	6.08532	3.99171	2.0639
WBGene00002070	ile-1	36.9477	47.0397	45.8459	48.1929	77.2041	41.1821	49.4021	14.2501
WBGene00002071	ile-2	10.5039	8.77302	15.0998	11.8814	12.9108	12.8103	11.9965	2.17995
WBGene00002072	ima-1	19.0434	15.3936	23.1905	13.2066	16.3478	21.951	18.1888	3.89682
WBGene00002073	ima-2	57.6899	48.2705	35.3552	29.3651	22.0607	31.2304	37.3287	13.2054
WBGene00002074	ima-3	41.2319	36.5093	18.6171	21.6271	39.2362	34.1671	31.8981	9.47899
WBGene00002075	imb-1	15.7343	23.1897	17.8954	16.4343	24.9546	25.7633	20.6619	4.48662
WBGene00002076	imb-2	9.14375	20.2035	14.2434	11.7879	19.3928	19.4633	15.7058	4.65815
WBGene00002077	imb-3	86.6852	107.803	78.5619	64.795	93.6862	93.285	87.4694	14.697
WBGene00002078	xpo-1	47.4537	62.2008	44.8198	44.6192	68.697	93.3794	60.195	19.0728
WBGene00002079	xpo-2	18.7096	23.0719	7.84634	9.44792	10.5129	13.0058	13.7657	5.93106
WBGene00002080	xpo-3	11.9306	10.8624	7.2214	8.57513	13.8498	10.13	10.4282	2.36471
WBGene00002081	ina-1	10.0485	15.3419	24.6743	19.8265	25.4507	16.3587	18.6168	5.90083
WBGene00002083	inf-1	174.358	241.212	182.803	173.305	210.91	224.82	201.235	28.6015
WBGene00002084	ins-1	17.5153	29.6535	71.8928	75.225	64.5865	80.0372	56.485	26.2583
WBGene00002086	ins-3	109.505	12.3595	2.0713	87.4805	4.48659	10.4811	37.7306	47.7275
WBGene00002101	ins-18	16.369	5.32088	5.44934	16.6642	5.36532	6.87346	9.34037	5.58969
WBGene00002107	ins-24	36.368	12.4785	2.20129	12.8555	5.96022	10.7796	13.4405	11.9691
WBGene00002109	ins-26	175.631	47.2516	34.17	349.691	17.6226	2.65601	104.504	135.146
WBGene00002111	ins-28	89.4029	15.2481	24.0507	31.6025	16.2799	38.645	35.8715	27.7143
WBGene00002113	ins-30	153.291	20.0257	21.7156	35.5091	5.34518	27.3907	43.8796	54.5124
WBGene00002116	ins-33	56.7229	21.692	27.7697	55.67	32.8098	27.6095	37.0456	15.25
WBGene00002118	ins-35	159.695	103.82	35.9025	47.095	14.9553	29.8656	65.2221	55.4615
WBGene00002119	ins-36	4.41215	22.3099	19.3619	30.5687	14.4618	20.7066	18.6368	8.72286
WBGene00002123	inx-1	10.1884	20.2388	35.074	20.6181	40.6998	32.9513	26.6284	11.4589
WBGene00002127	inx-5	6.14634	4.8098	2.79021	3.04168	8.39417	5.69313	5.14589	2.09483
WBGene00002129	inx-7	11.2657	22.692	12.1955	18.8698	29.8248	24.402	19.875	7.23234
WBGene00002130	inx-8	119.412	129.159	47.9319	59.5387	12.36	56.9724	70.8957	44.7774
WBGene00002131	inx-9	21.3791	9.89332	12.3338	11.5247	8.75936	10.3964	12.3811	4.58137
WBGene00002132	inx-10	3.36897	5.93185	13.3821	13.0996	12.4229	10.8179	9.83724	4.19398
WBGene00002133	inx-11	10.9458	5.39093	2.55978	3.65811	1.63079	6.63623	5.13694	3.38162
WBGene00002134	inx-12	47.6597	26.4658	14.2435	30.9984	31.2431	23.6914	29.0503	11.0413
WBGene00002135	inx-13	36.2668	17.6832	20.1224	23.4174	15.8497	16.2738	21.6022	7.71203
WBGene00002136	inx-14	22.1451	29.7935	22.1167	23.1707	14.5171	12.9911	20.789	6.17252
WBGene00002140	inx-18	13.6468	5.4976	6.83052	6.38241	10.3224	5.83409	8.08563	3.23026
WBGene00002143	inx-21	16.4679	11.7097	12.9269	13.6796	5.06036	10.8046	11.7749	3.82125
WBGene00002146	ipp-5	4.04042	9.48545	9.32384	5.85571	3.31085	9.73048	6.95779	2.92236
WBGene00002147	ire-1	12.3326	19.4873	22.472	19.3266	19.3694	18.658	18.6077	3.35209
WBGene00002148	gon-14	2.77167	30.1319	15.4343	17.4785	25.4373	19.5114	18.4609	9.40492
WBGene00002151	irk-3	10.447	23.0166	27.665	26.1455	34.2426	21.6759	23.8654	7.9106
WBGene00002152	iars-1	47.4645	79.6162	88.951	63.9498	68.0644	74.7964	70.4737	14.2931
WBGene00002153	iars-2	27.7813	39.0208	33.709	33.3888	54.8043	41.109	38.3022	9.34498
WBGene00002162	isp-1	114.651	135.356	161.129	137.995	143.271	133.454	137.643	15.0654
WBGene00002163	ist-1	75.0247	164.641	174.747	157.509	178.207	146.668	149.466	38.2348
WBGene00002169	isw-1	29.6938	45.9091	59.5164	45.447	46.9566	32.6835	43.3677	10.8219
WBGene00002173	itr-1	9.47041	2.42854	4.81512	4.98129	3.10414	2.85386	4.60889	2.60438
WBGene00002175	jac-1	15.6155	16.0053	11.0484	8.11566	21.4417	18.8685	15.1825	4.91243
WBGene00002176	jip-1	42.0036	41.1631	40.5938	44.9783	67.0025	43.7827	46.5873	10.135
WBGene00002177	jkk-1	46.5817	102.735	91.4842	100.056	170.549	95.7189	101.188	39.8009
WBGene00002178	jnk-1	27.7092	58.8622	55.3915	44.9528	70.5075	55.4747	52.1497	14.5105
WBGene00002179	jph-1	35.8959	85.4026	149.418	110.532	113.922	93.7309	98.1502	37.6512
WBGene00002181	kal-1	15.783	68.9483	73.9237	59.4036	64.0498	63.675	57.6306	21.0981
WBGene00002182	kap-1	51.8922	111.428	108.216	131.497	120.922	125.472	108.238	28.9272
WBGene00002183	kat-1	41.4201	48.2798	61.5377	45.61	39.0835	38.9085	45.8066	8.55158
WBGene00002184	kel-1	3.48375	5.50482	6.58954	3.94063	5.70938	1.61343	4.47359	1.81726
WBGene00002185	kel-3	16.3399	23.9342	20.4674	21.9485	29.7544	24.5525	22.8328	4.48583
WBGene00002187	kgb-1	15.3355	24.3312	49.3953	45.0705	44.88	28.0036	34.5027	13.8147
WBGene00002189	kin-1	266.737	638.879	340.191	389.606	511.722	707.696	475.805	173.889
WBGene00002190	kin-2	76.5231	125.21	83.3962	71.0396	97.5419	122.955	96.111	23.4236
WBGene00002191	kin-3	17.6785	33.2023	39.0569	45.3266	32.8357	39.4455	34.5909	9.48479
WBGene00002192	kin-4	27.7371	36.3811	27.5249	29.8061	30.1454	33.1741	30.7948	3.41493
WBGene00002196	kin-10	122.464	191.218	118.872	113.607	156.645	154.012	142.803	30.0001
WBGene00002199	kin-15	33.4929	5.26797	2.77932	10.2352	7.08262	6.4048	10.8771	11.343
WBGene00002201	kin-18	10.2094	24.0519	36.0243	33.0048	21.2951	27.4529	25.3397	9.21218
WBGene00002202	kin-19	137.386	137.118	108.659	101.142	148.603	193.994	137.817	33.07
WBGene00002203	kin-20	9.37137	8.70354	11.0408	8.89677	14.2614	8.10168	10.0626	2.28542
WBGene00002207	sid-3	9.47116	18.1922	15.6999	10.2872	18.3441	15.6847	14.6132	3.8526
WBGene00002210	kin-29	143.413	194.42	111.672	175.388	236.667	231.115	182.113	49.0584
WBGene00002214	klc-1	24.1175	24.9125	36.4948	31.3725	23.7152	25.6156	27.7047	5.13156
WBGene00002215	klc-2	52.4727	73.5778	84.8202	69.916	88.019	75.9359	74.1236	12.6297
WBGene00002216	klp-3	1.535	13.5829	18.1177	18.6654	13.8361	12.512	13.0415	6.18061
WBGene00002217	klp-4	43.2233	63.1157	40.2145	56.1972	55.3415	58.3028	52.7325	8.9975
WBGene00002219	klp-7	22.3139	38.0295	30.4945	23.9586	31.9982	50.9824	32.9628	10.506
WBGene00002220	gcc-1	1.68123	17.9129	9.28578	17.5909	16.5318	11.5237	12.4211	6.32084
WBGene00002222	klp-11	14.4168	25.1952	46.6574	37.2181	37.3462	33.8296	32.4439	11.2097
WBGene00002223	klp-12	28.3614	36.5149	39.332	42.9319	52.4957	27.1562	37.7987	9.47286
WBGene00002224	klp-13	93.0645	190.258	182.644	240.473	329.49	233.47	211.567	78.1724
WBGene00002225	klp-15	6.57547	48.0917	22.3876	18.5946	12.1233	24.5655	22.0564	14.3844
WBGene00002226	klp-16	38.8513	47.769	30.8961	32.8431	33.8681	35.5272	36.6258	6.08398
WBGene00002228	klp-18	3.80629	8.83762	12.4245	5.45874	5.34686	7.52136	7.23257	3.10025
WBGene00002229	klp-19	49.2954	37.005	24.8648	23.6435	11.8807	21.8455	28.0891	13.1229
WBGene00002230	klp-20	10.0574	13.2726	20.7213	6.45395	31.6976	10.7968	15.4999	9.25374
WBGene00002231	knl-1	13.3881	13.4834	7.09063	6.26142	2.53168	6.29584	8.17518	4.37199
WBGene00002232	kpc-1	13.5239	22.2856	17.5654	20.2374	15.6994	18.5813	17.9822	3.13768
WBGene00002233	kqt-1	15.2881	4.14128	7.32582	11.1685	7.30776	4.24826	8.24662	4.30559
WBGene00002235	kqt-3	42.1624	69.5511	60.6105	63.7421	55.8103	66.0906	59.6612	9.77487
WBGene00002238	kars-1	68.3316	76.9772	102.292	75.4529	81.3233	72.7369	79.519	11.9668
WBGene00002239	ksr-1	17.9079	31.9801	24.5892	22.0383	31.5225	32.6834	26.7869	6.17057
WBGene00002241	kup-1	19.7064	28.4699	17.253	22.4899	11.5343	13.5596	18.8355	6.17384
WBGene00002244	laf-1	59.4524	38.651	24.2543	21.1163	32.738	39.4732	35.9475	13.7056
WBGene00002245	lag-1	15.1939	10.5969	16.2526	19.7793	12.021	13.3294	14.5289	3.29149
WBGene00002247	lam-1	6.75958	1.75144	1.91232	1.99463	3.37158	1.66964	2.90987	1.98728
WBGene00002249	lap-1	49.8851	101.249	70.7277	87.248	124.41	82.5027	86.0038	25.531
WBGene00002250	lap-2	72.2558	67.5452	84.2547	71.0347	68.2641	70.13	72.2474	6.1336
WBGene00002251	lat-1	39.7822	48.7856	41.7891	37.9357	34.115	54.2735	42.7802	7.43888
WBGene00002253	lbp-1	207.648	112.977	100.307	162.234	69.8066	98.9633	125.323	50.3884
WBGene00002254	lbp-2	84.7436	113.743	93.2302	42.0996	33.7824	44.1269	68.621	32.9201
WBGene00002255	lbp-3	54.6552	33.4309	9.33764	8.97433	17.3366	11.3226	22.5096	18.2276
WBGene00002256	lbp-4	14.6576	12.7055	10.6464	12.4349	4.80436	14.1199	11.5614	3.59719
WBGene00002258	lbp-6	65.2304	41.8183	74.5239	53.0331	48.1067	42.2944	54.1678	13.1777
WBGene00002261	ldb-1	51.2407	93.4484	76.9636	84.079	77.7561	90.7842	79.0453	15.1636
WBGene00002262	ldh-1	297.019	431.826	393.555	415.062	434.884	408.348	396.782	51.2072
WBGene00002263	lea-1	33.5246	17.6579	16.5928	16.0474	14.3079	15.6126	18.9572	7.22159
WBGene00002264	lec-1	394.111	238.619	67.4443	108.005	117.435	108.498	172.352	123.132
WBGene00002265	lec-2	837.225	1253.69	667.646	948.448	1372.76	1116.33	1032.68	264.592
WBGene00002266	lec-3	107.241	118.584	87.7241	140.973	133.725	124.958	118.868	19.2442
WBGene00002267	lec-4	280.903	358.862	164.925	230.818	192.037	146.896	229.074	79.7173
WBGene00002268	lec-5	11.6114	17.6736	16.8174	12.8997	13.5925	13.7257	14.3867	2.35346
WBGene00002269	lec-6	9.63986	9.86477	34.5229	16.3562	5.26614	15.0802	15.1217	10.3223
WBGene00002271	lec-8	46.1373	73.2012	68.0701	83.1749	32.4055	118.438	70.2378	30.054
WBGene00002272	lec-9	28.3125	118.619	184.652	191.754	92.8007	208.4	137.423	69.9572
WBGene00002273	lec-10	56.2866	98.91	63.5524	77.1368	56.7668	189.027	90.28	50.9731
WBGene00002275	lem-2	4.77579	3.79478	3.75792	1.75569	9.39225	4.36467	4.64018	2.54911
WBGene00002276	lem-3	14.3232	6.94299	2.39555	5.4361	2.47093	6.42407	6.33215	4.36916
WBGene00002280	let-2	140.389	92.2982	56.186	73.7769	44.751	50.8053	76.3677	35.8317
WBGene00002282	let-4	2.76924	2.87552	2.51426	4.1113	9.07681	1.11152	3.74311	2.78282
WBGene00002295	let-19	48.1533	43.4118	43.2376	50.1767	69.7046	44.406	49.8483	10.1193
WBGene00002297	ect-2	20.9199	14.0979	6.1768	10.3888	7.52593	5.73443	10.8073	5.85166
WBGene00002299	let-23	5.82961	2.5968	3.94023	1.70349	1.27386	2.11191	2.90932	1.70019
WBGene00002324	let-49	17.0989	16.4686	6.89979	9.6707	12.4546	11.028	12.2701	3.95268
WBGene00002335	let-60	23.8479	28.7865	36.0869	23.6036	28.7984	29.2976	28.4035	4.55915
WBGene00002344	let-70	133.722	163.803	147.74	109.344	89.7733	139.482	130.644	26.8457
WBGene00002348	myo-1	25.4865	5.51346	7.47223	5.85588	4.78601	7.7707	9.48079	7.92541
WBGene00002363	let-92	82.9214	123.184	99.4857	97.5651	145.604	149.591	116.392	27.4306
WBGene00002368	let-99	12.1672	7.14106	6.21389	3.3332	1.24627	5.54111	5.94046	3.7224
WBGene00002393	lpr-1	8.3326	2.25715	4.09792	2.79817	1.707	3.47319	3.77767	2.38754
WBGene00002497	let-268	4.85196	1.00138	6.50295	5.09627	2.27192	2.48251	3.70116	2.09463
WBGene00002583	let-363	25.2147	44.3595	48.1862	43.0411	51.9875	34.5058	41.2158	9.78663
WBGene00002632	let-413	14.491	23.2614	20.7098	28.3816	34.3039	29.9604	25.1847	7.13115
WBGene00002637	let-418	44.6054	68.6347	91.3988	88.5992	85.6197	70.37	74.8713	17.62
WBGene00002694	let-502	18.3156	9.70701	12.3514	7.99431	8.483	13.6704	11.7536	3.90151
WBGene00002696	let-504	152.696	255.07	187.071	203.862	208.54	230.531	206.295	35.2694
WBGene00002717	let-526	71.239	99.8809	76.8917	81.6969	118.043	112.558	93.385	19.5802
WBGene00002804	let-630	12.4348	30.2405	26.8449	21.2157	23.0962	28.8716	23.7839	6.52399
WBGene00002845	let-711	57.9931	51.1322	24.7781	29.2244	52.9477	49.541	44.2694	13.7463
WBGene00002850	let-716	17.8722	26.0505	24.8711	26.1275	31.9053	18.8404	24.2778	5.20943
WBGene00002855	let-721	56.9398	43.1559	24.1514	37.6929	32.5194	30.4728	37.4887	11.5092
WBGene00002879	let-754	59.8358	33.27	30.2608	42.5247	43.8702	35.199	40.8267	10.7136
WBGene00002889	let-765	41.669	33.5425	23.1198	25.0302	31.6901	36.0235	31.8458	6.92021
WBGene00002891	let-767	56.1928	127.602	77.4329	90.9483	80.3358	86.8228	86.5558	23.4436
WBGene00002915	let-805	22.9868	3.79595	5.13386	4.06707	5.84221	3.03627	7.47702	7.66307
WBGene00002957	let-858	16.7153	52.4338	66.3257	57.7728	55.8027	75.2348	54.0475	20.0645
WBGene00002974	lev-1	24.033	38.2569	40.8119	49.2097	46.6807	54.5256	42.253	10.6642
WBGene00002977	lev-10	28.9141	27.1733	14.4653	19.8573	15.4731	20.4783	21.0603	5.92534
WBGene00002978	lev-11	111.729	82.2113	68.8878	99.1038	58.0032	98.3052	86.3733	20.3728
WBGene00002979	lfe-2	18.1735	7.92186	15.1726	12.0506	3.08109	6.42381	10.4706	5.68185
WBGene00002980	lgg-1	230.803	271.365	418.732	333.284	430.567	325.074	334.971	78.9329
WBGene00002981	lgg-2	55.4458	49.7697	59.7178	53.9554	58.797	64.0458	56.9553	4.98417
WBGene00002985	lig-1	30.2078	10.9103	13.4956	5.59323	17.6809	10.9257	14.8023	8.51242
WBGene00002986	lig-4	17.701	20.7778	28.013	30.868	39.8882	18.7641	26.002	8.59224
WBGene00002988	lim-6	48.4527	41.1889	15.2003	26.2339	23.2412	8.46518	27.1304	15.2245
WBGene00002989	lim-7	17.5969	8.52985	24.2453	39.9404	39.4638	33.1707	27.1578	12.6323
WBGene00002991	lin-2	1.35706	2.77744	1.36901	1.66295	2.96537	2.01119	2.02384	0.70117
WBGene00002994	lin-5	52.365	94.4481	64.3696	88.5747	103.831	85.5903	81.5297	19.3669
WBGene00002996	lin-7	4.20917	3.29388	6.58167	5.55473	2.29942	5.71825	4.60952	1.62726
WBGene00002997	lin-8	2.77034	2.50145	5.86895	2.74196	9.08042	3.76357	4.45445	2.58692
WBGene00002998	lin-9	11.9477	14.6987	20.0003	14.9928	3.67137	9.86783	12.5298	5.52223
WBGene00002999	lin-10	33.8411	61.6769	80.5945	70.3749	65.6998	54.7185	61.1509	15.9456
WBGene00003000	lin-11	23.4314	5.8434	5.40292	3.78635	20.1148	9.64609	11.3708	8.34964
WBGene00003002	lin-13	47.0767	55.7715	58.7052	55.4463	59.783	57.9276	55.7851	4.58369
WBGene00003003	lin-14	50.8121	57.5588	41.1241	51.4889	88.321	44.4982	55.6339	17.0125
WBGene00003007	lin-18	13.455	50.2161	75.4687	61.1322	77.9134	76.55	59.1226	24.8712
WBGene00003009	lin-23	21.6152	30.7544	16.9489	21.579	38.6448	30.5782	26.6868	8.01649
WBGene00003010	lin-24	19.1798	43.1381	45.3815	33.529	28.5756	24.3335	32.3562	10.3881
WBGene00003011	lin-25	8.65827	20.8477	24.9662	23.2603	25.2262	30.4754	22.239	7.37041
WBGene00003012	lin-26	25.4274	15.1532	22.5732	21.2121	25.0033	13.0847	20.409	5.15536
WBGene00003014	lin-28	9.49939	13.7238	11.2943	13.2397	22.2403	12.5699	13.7612	4.42349
WBGene00003019	lin-33	6.93276	17.5276	21.7682	15.684	31.2451	16.482	18.2733	7.99448
WBGene00003020	lin-35	5.94783	8.20226	19.1461	13.4558	11.52	11.2189	11.5818	4.56134
WBGene00003021	lin-36	12.9114	11.6582	9.84696	11.6838	16.928	5.42158	11.4083	3.77209
WBGene00003022	lin-37	21.9408	27.1262	32.1795	21.4774	13.83	23.7623	23.386	6.1401
WBGene00003025	lin-40	52.7872	79.3159	46.4533	44.1304	62.1535	76.776	60.2694	15.1402
WBGene00003026	lin-41	24.6683	30.1354	13.0649	18.1065	29.7264	26.4784	23.6966	6.79384
WBGene00003030	lin-45	54.8912	39.1051	22.7849	24.5655	37.1391	39.9909	36.4128	11.7312
WBGene00003034	lin-49	25.827	23.3202	25.7228	31.4052	31.5528	20.9359	26.4606	4.28274
WBGene00003035	lin-52	9.14942	30.2917	21.6905	17.6801	14.9946	18.4562	18.7104	7.0619
WBGene00003036	lin-53	69.392	47.3166	55.7611	46.3513	41.1759	33.6891	48.9477	12.3856
WBGene00003037	lin-54	17.75	11.219	9.90442	9.56836	7.27245	9.7277	10.907	3.58669
WBGene00003038	lin-56	16.0153	34.1802	17.6251	17.2923	11.9304	15.6436	18.7811	7.81166
WBGene00003040	lin-59	65.6841	113.967	82.5646	96.8835	141.287	139.243	106.605	30.5589
WBGene00003041	lin-61	10.1341	11.966	24.654	14.8801	11.4981	16.9445	15.0128	5.33178
WBGene00003043	lip-1	14.162	12.7874	6.42903	8.51028	7.25301	8.96382	9.68427	3.10113
WBGene00003044	lir-1	27.0733	44.0019	48.0829	41.7049	65.3865	45.4026	45.2754	12.3129
WBGene00003045	lir-2	20.3377	53.5171	42.206	49.4333	65.0743	58.8466	48.2358	15.7487
WBGene00003046	lir-3	1.84935	2.67176	1.39923	7.06013	6.06167	3.19758	3.70662	2.3193
WBGene00003047	lis-1	36.2982	41.2788	55.8175	39.5328	53.0567	52.462	46.4077	8.30877
WBGene00003048	lit-1	42.0126	43.4143	43.866	31.8137	56.6124	52.8088	45.088	8.7451
WBGene00003052	lmn-1	133.903	158.804	210.207	133.749	150.149	175.43	160.374	29.0745
WBGene00003053	lmp-1	41.6281	96.8257	104.315	96.7649	117.343	110.432	94.5514	27.1217
WBGene00003055	lon-1	26.676	28.9042	31.8446	28.7077	14.5728	21.7806	25.4143	6.27231
WBGene00003056	lon-2	2.7219	3.93234	8.51221	8.08205	5.94777	7.28347	6.07996	2.33576
WBGene00003057	lon-3	397.125	13.3944	164.848	137.865	255.775	48.4732	169.58	140.922
WBGene00003059	lpd-2	19.6059	17.4079	9.64204	16.1709	5.35523	11.0979	13.2133	5.40712
WBGene00003060	lpd-3	13.5108	20.0528	30.1133	23.5609	22.1424	19.6062	21.4977	5.44714
WBGene00003061	lpd-5	22.5765	25.9911	24.3411	37.907	27.7498	32.4133	28.4965	5.71047
WBGene00003062	lpd-6	36.8063	39.5397	29.5615	40.299	40.2137	29.8381	36.043	5.07598
WBGene00003063	lpd-7	36.3215	76.3421	64.5804	63.7674	87.6356	58.1905	64.4729	17.3774
WBGene00003064	lpd-8	35.6593	52.7245	55.9834	60.1887	87.661	60.0043	58.7035	16.8322
WBGene00003065	lpd-9	22.1249	24.5438	28.2186	20.1107	51.7997	26.1537	28.8252	11.6146
WBGene00003066	lpl-1	45.1362	88.2642	95.4256	86.7948	99.334	92.3759	84.5551	19.8513
WBGene00003068	lrk-1	17.6403	33.7675	31.3914	34.6198	33.9211	37.0073	31.3912	6.97279
WBGene00003071	lrp-1	28.7308	3.88598	4.0792	5.41646	8.13829	2.67218	8.82048	9.93079
WBGene00003072	lrp-2	31.143	33.5117	23.0137	22.3151	31.084	25.3909	27.7431	4.76154
WBGene00003073	lars-1	35.9571	82.6662	76.8027	57.0332	71.7723	63.0248	64.5427	16.7742
WBGene00003074	lars-2	13.9936	20.9058	18.5765	21.2251	27.1034	18.5393	20.0573	4.31269
WBGene00003077	lsm-3	26.5066	27.9228	25.403	24.3611	25.3404	29.4625	26.4994	1.89336
WBGene00003079	lsm-5	30.1206	55.9483	46.881	54.4526	31.7337	48.8908	44.6712	11.1771
WBGene00003080	lsm-6	9.79374	12.3804	11.115	24.9259	16.0506	17.5384	15.3007	5.56038
WBGene00003081	lsm-7	12.1283	27.7428	45.8816	27.4378	26.5022	34.451	29.0239	11.0419
WBGene00003082	lsm-8	31.0427	66.1499	62.4755	52.2319	61.0496	65.5585	56.418	13.4003
WBGene00003083	lst-1	18.3203	11.9471	14.6313	12.8079	5.00407	15.0839	12.9657	4.48068
WBGene00003084	lst-2	23.1609	14.2207	7.20972	6.17533	13.014	11.1147	12.4826	6.11204
WBGene00003085	ccar-1	43.7331	68.4727	90.0673	84.1584	78.8398	65.5696	71.8068	16.5748
WBGene00003086	lst-4	17.3319	10.0158	14.2499	15.684	6.62774	9.63235	12.2569	4.12482
WBGene00003087	lsy-2	13.719	49.9035	61.0927	47.2473	65.8446	46.4727	47.38	18.2716
WBGene00003090	lys-1	6.28144	18.1496	25.6639	15.5427	15.4416	10.8608	15.3233	6.58251
WBGene00003091	lys-2	3.74653	8.7955	13.6063	10.065	24.5602	11.5676	12.0568	6.96619
WBGene00003093	lys-4	190.908	475.359	548.88	359.168	393.852	355.05	387.203	121.907
WBGene00003095	lys-6	4.90378	7.0845	11.8727	13.1739	12.0549	13.3238	10.4023	3.53133
WBGene00003097	lys-8	5.30536	15.01	16.859	14.5028	20.2878	7.20744	13.1954	5.77641
WBGene00003104	mab-7	50.2503	15.4513	59.5983	16.3225	24.4834	11.2379	29.5573	20.328
WBGene00003107	mab-10	13.9247	7.80859	13.308	8.70445	21.6196	24.5287	14.9823	6.78209
WBGene00003111	mab-20	57.7692	156.007	121.077	138.859	171.94	120.14	127.632	39.6845
WBGene00003112	mab-21	5.50995	7.96024	6.25328	17.3343	4.51503	9.69697	8.54497	4.68243
WBGene00003119	mac-1	22.1922	23.5601	21.37	18.9221	22.0424	18.9363	21.1705	1.87622
WBGene00003123	mag-1	60.6415	127.763	134.149	102.483	156.173	106.277	114.581	32.898
WBGene00003124	mai-1	73.1015	92.4087	66.6405	84.9575	131.492	98.6493	91.2082	23.022
WBGene00003129	map-1	30.6939	73.318	41.8016	54.2489	77.7411	58.412	56.0359	18.0192
WBGene00003130	map-2	70.9144	115.79	82.8659	85.2282	100.078	116.166	95.1737	18.5939
WBGene00003132	mat-1	20.9523	39.8475	42.2076	33.9765	22.5343	39.1383	33.1094	9.21851
WBGene00003133	mat-2	16.2785	22.6972	23.7162	20.715	18.6127	23.003	20.8371	2.90461
WBGene00003134	mat-3	7.3974	13.3588	7.58692	9.64593	10.7763	18.9824	11.2913	4.36544
WBGene00003136	mau-2	1.71947	11.7996	13.9203	9.72491	8.45395	12.1044	9.62045	4.31751
WBGene00003142	mau-8	30.0413	43.7624	29.6997	59.1838	45.9513	46.748	42.5644	11.2156
WBGene00003143	max-1	40.245	56.4581	72.6334	79.7348	65.1518	69.2817	63.9175	13.9462
WBGene00003144	max-2	14.4732	14.9076	25.47	16.3713	22.8411	18.2719	18.7225	4.4907
WBGene00003148	mbf-1	57.6461	72.2206	86.958	51.7065	91.5217	86.3227	74.3959	16.694
WBGene00003149	mbk-1	11.9197	17.7868	15.9485	20.8453	18.5066	19.8346	17.4736	3.2025
WBGene00003150	mbk-2	195.509	309.961	196.444	245.288	323.033	398.429	278.111	80.0984
WBGene00003151	mca-1	5.54687	1.93661	6.54699	3.18945	1.81811	6.11977	4.19297	2.13659
WBGene00003153	mca-3	85.9677	130.241	100.585	105.881	127.807	134.421	114.15	19.5088
WBGene00003154	mcm-2	9.22712	18.5515	5.95736	10.8721	6.0488	5.46992	9.35447	4.98925
WBGene00003155	mcm-3	15.5387	16.135	10.1891	7.23202	7.42752	11.9941	11.4194	3.86054
WBGene00003156	mcm-4	29.5756	19.7023	6.26557	13.01	7.53984	13.2307	14.8874	8.64313
WBGene00003157	mcm-5	12.1366	23.8511	17.717	13.5264	14.0402	14.8126	16.014	4.26338
WBGene00003158	mcm-6	14.8063	29.8983	13.5448	16.4626	20.9565	13.4652	18.1889	6.37295
WBGene00003159	mcm-7	31.9426	32.4315	13.534	14.252	8.14327	22.0042	20.3846	10.1561
WBGene00003160	mdf-1	15.7677	33.3152	26.723	31.7697	46.514	29.3075	30.5662	9.98687
WBGene00003161	mdf-2	11.1845	18.178	6.04445	9.48849	7.85565	8.48516	10.206	4.26215
WBGene00003162	mdh-2	68.1085	83.3637	86.049	68.175	65.555	78.1071	74.8931	8.77381
WBGene00003163	mdl-1	235.422	129.876	32.5832	37.3465	68.225	84.5658	98.0031	76.0606
WBGene00003164	mdt-6	18.67	43.8306	29.8212	45.757	30.5977	40.2232	34.8166	10.3309
WBGene00003166	mec-2	65.0441	100.152	73.1456	63.5064	88.645	112.463	83.8259	19.9476
WBGene00003168	mec-4	13.3608	6.43413	8.87332	4.51293	13.3812	4.03354	8.43266	4.18759
WBGene00003170	mec-6	8.09629	4.38627	4.72553	6.70504	1.89553	9.28485	5.84892	2.70628
WBGene00003171	mec-7	1226.12	9.04993	42.8033	36.531	7.3004	11.0029	222.134	492.082
WBGene00003172	mec-8	72.3565	105.03	149.129	96.4799	165.115	152.254	123.394	37.1545
WBGene00003175	mec-12	2655.03	3070.96	1588.93	2161.24	2580.34	2681.82	2456.39	514.379
WBGene00003177	mec-15	85.3275	81.6453	37.7719	50.78	98.0968	54.2634	67.9808	23.6271
WBGene00003178	mec-17	1264.44	24.2714	49.5067	18.7536	14.4913	15.9437	231.235	506.331
WBGene00003182	mef-2	31.4055	13.1778	13.2785	11.6238	12.1104	24.7549	17.7252	8.31592
WBGene00003183	mei-1	23.249	28.0535	19.0295	16.4363	13.8552	19.4465	20.0117	5.04223
WBGene00003184	mei-2	14.1909	21.4627	19.8633	16.5537	20.3499	6.13413	16.4258	5.71865
WBGene00003185	mek-1	25.93	24.779	22.8885	28.5668	21.2479	31.7572	25.8616	3.83089
WBGene00003186	mek-2	18.4213	17.1586	13.3508	14.5312	12.7116	16.6439	15.4696	2.27687
WBGene00003196	mel-11	19.0583	45.3157	36.1177	36.6354	46.1073	51.7822	39.1694	11.5342
WBGene00003209	mel-26	8.10438	26.7098	11.6504	16.1859	21.5832	17.5159	16.9583	6.6926
WBGene00003210	mel-28	25.4569	27.8131	26.0021	27.8957	31.2903	26.3701	27.4714	2.11238
WBGene00003214	mel-32	69.5765	55.6171	55.1192	81.3054	21.7992	42.9642	54.3969	20.7356
WBGene00003218	mep-1	60.9861	52.5965	22.2518	25.8691	34.5614	53.8496	41.6858	16.2364
WBGene00003220	mes-2	7.00963	12.7851	9.65241	11.1996	16.083	11.1676	11.3162	3.04073
WBGene00003221	mes-3	3.9496	12.9404	11.1847	9.65318	12.9457	11.7765	10.4084	3.3944
WBGene00003222	mes-4	10.583	8.85165	7.33283	7.71807	6.3899	5.09048	7.66098	1.91257
WBGene00003224	mes-6	29.9544	23.876	15.3175	17.6717	16.928	20.4106	20.693	5.44398
WBGene00003225	mev-1	58.6501	64.8199	44.3749	38.8101	61.5165	65.4803	55.6086	11.268
WBGene00003228	mex-1	6.47272	11.188	2.37869	8.10607	6.06167	4.68217	6.48155	3.00125
WBGene00003229	mex-3	52.3038	37.7817	14.5342	20.7072	42.0802	38.7577	34.3608	14.0861
WBGene00003230	mex-5	14.0832	33.698	12.9196	16.9258	14.4252	19.241	18.5488	7.76202
WBGene00003231	mex-6	13.5389	9.29082	7.1022	6.38102	4.43767	5.35064	7.68353	3.31302
WBGene00003233	mgl-2	25.9219	11.6054	7.10958	6.41409	4.42526	8.67048	10.6911	7.83936
WBGene00003234	mif-1	6.34448	20.0504	24.9614	29.1548	36.3921	27.0327	23.9893	10.1742
WBGene00003235	mif-2	20.8726	26.3854	37.4503	40.4743	24.4338	38.2988	31.3192	8.3786
WBGene00003236	mif-3	12.5064	6.77551	10.4086	5.30497	15.3722	11.9704	10.3897	3.76089
WBGene00003238	mig-1	3.91309	7.59655	6.66148	7.60767	1.60325	3.86619	5.20804	2.45143
WBGene00003241	mig-5	10.263	19.3891	10.9905	11.1624	11.6443	18.6224	13.6786	4.15723
WBGene00003242	mig-6	36.9662	28.1173	22.1157	16.5457	23.6713	16.2359	23.942	7.80462
WBGene00003243	mig-10	12.9537	8.07053	16.4654	15.2936	12.7376	14.1583	13.2799	2.9159
WBGene00003247	mig-15	12.0012	14.1273	20.0435	19.1685	16.7544	16.743	16.473	3.02213
WBGene00003253	mig-22	123.197	27.4451	34.9925	45.6898	77.7823	31.8643	56.8285	37.2325
WBGene00003254	mig-23	17.2297	15.2299	16.4666	22.3102	16.3478	18.5912	17.6959	2.51874
WBGene00003258	cogc-1	12.2854	9.86044	10.5346	12.8351	10.0671	10.8738	11.0761	1.21546
WBGene00003367	mix-1	74.2311	124.7	102.727	117.834	148.532	125.842	115.644	25.1169
WBGene00003368	mkk-4	13.287	22.995	25.4677	23.0141	19.961	35.6912	23.4027	7.34522
WBGene00003369	mlc-1	414.432	317.699	296.305	421.591	262.106	282.194	332.388	68.7969
WBGene00003370	mlc-2	178.092	112.804	145.203	115.006	126.331	97.4988	129.156	28.7401
WBGene00003371	mlc-3	467.967	285.81	341.202	340.498	190.106	313.701	323.214	90.3139
WBGene00003372	mlc-4	59.4321	51.4276	64.0774	43.067	73.0508	34.2532	54.218	14.2112
WBGene00003373	mlh-1	13.4066	26.4972	11.8341	17.6923	7.32386	21.3407	16.3491	6.93114
WBGene00003374	mlk-1	18.7908	30.2795	18.373	21.9364	31.5852	32.8468	25.6353	6.66701
WBGene00003375	mlp-1	4.53296	4.50228	12.0038	10.5754	7.4289	6.71795	7.62687	3.10006
WBGene00003378	mml-1	8.37659	11.0339	12.9738	10.1719	9.69042	5.96373	9.70171	2.38456
WBGene00003384	moc-1	6.12109	2.87402	2.40825	1.90406	2.00633	1.96551	2.87988	1.62968
WBGene00003385	moc-2	11.1974	42.9697	24.9923	22.9569	36.7019	36.301	29.1865	11.6369
WBGene00003389	mog-1	34.4091	35.3578	34.3944	31.7953	34.9471	29.5078	33.4019	2.27852
WBGene00003390	mog-2	26.3392	87.5204	51.8138	51.3939	40.2886	64.6252	53.6635	20.9787
WBGene00003391	mog-3	25.6905	34.2431	31.1001	20.584	20.0491	27.9511	26.603	5.66438
WBGene00003392	mog-4	18.9899	29.2964	26.2726	29.8424	46.2382	31.2258	30.3109	8.94692
WBGene00003393	mog-5	40.385	48.0677	58.1942	59.7622	54.1517	53.7303	52.3818	7.15179
WBGene00003395	mom-2	51.9747	35.7467	8.86889	15.7923	7.24932	25.5393	24.1952	17.3183
WBGene00003396	mom-4	10.67	30.2371	25.7093	47.8132	40.3539	34.0592	31.4738	12.8068
WBGene00003397	mom-5	4.91269	3.9289	2.23018	4.96159	3.45052	3.72703	3.86848	1.01662
WBGene00003400	dapk-1	28.8746	27.5169	23.1101	26.7096	43.9007	20.5371	28.4415	8.17229
WBGene00003401	mpk-1	37.7338	56.2573	49.2646	43.7993	50.3354	81.6077	53.1664	15.2814
WBGene00003403	mps-1	92.3353	177.008	198.567	198.094	162.965	215.133	174.017	43.9907
WBGene00003404	mpz-1	72.2651	104.095	121.538	120.396	167.056	142.039	121.232	32.3264
WBGene00003405	mre-11	9.94502	8.86001	6.22021	7.12455	5.43284	4.17598	6.95977	2.15303
WBGene00003406	mrg-1	31.2052	55.1787	68.8625	56.6234	59.6646	59.5749	55.1849	12.6768
WBGene00003407	mrp-1	53.6802	94.28	84.3994	93.3482	92.2661	81.4957	83.245	15.3863
WBGene00003408	mrp-2	14.2911	30.4403	31.7174	33.6779	40.837	35.1186	31.0137	8.95449
WBGene00003410	mrp-4	6.87654	13.2875	2.08113	5.44487	3.38091	6.66674	6.28961	3.90748
WBGene00003411	mrp-5	9.56776	8.63911	5.01163	4.63081	6.03087	11.7255	7.60094	2.82664
WBGene00003412	mrp-6	15.2157	14.4944	12.8937	9.251	9.97456	11.9797	12.3015	2.38645
WBGene00003413	mrp-7	13.8249	9.47429	10.4063	8.57082	11.619	9.67526	10.5951	1.88231
WBGene00003415	mars-1	20.8387	46.149	59.6644	39.7772	44.9366	50.5243	43.6484	13.0152
WBGene00003417	mrt-2	6.9885	8.51875	7.13817	6.9169	11.4532	10.7887	8.63403	2.02472
WBGene00003418	msh-2	9.22222	4.40147	4.78462	6.51981	6.47741	4.6372	6.00712	1.8314
WBGene00003420	msh-4	3.69085	7.99826	12.2871	3.65303	6.0488	5.92575	6.60062	3.23122
WBGene00003421	msh-5	2.05824	3.49391	2.67851	2.91022	4.04781	4.77889	3.32793	0.985842
WBGene00003422	msh-6	10.9034	13.3552	16.284	10.4566	6.2154	5.67913	10.4823	4.08333
WBGene00003423	msi-1	130.688	60.4682	35.2222	47.563	70.9711	62.46	67.8955	33.2207
WBGene00003424	msp-3	34.3103	49.5682	290.745	469.494	274.902	123.355	207.062	168.6
WBGene00003425	msp-10	3.86309	15.3478	68.9788	98.865	37.9864	35.7824	43.4706	35.1228
WBGene00003426	msp-19	7.60783	109.91	297.016	510.957	130.916	245.231	216.94	176.824
WBGene00003429	msp-31	67.9058	145.52	607.629	1059.36	459.992	339.933	446.723	359.728
WBGene00003431	msp-33	83.3215	103.96	430.401	732.571	360.002	189.436	316.615	246.443
WBGene00003432	msp-36	30.6324	39.4144	227.71	373.568	156.882	155.11	163.886	127.606
WBGene00003434	msp-38	33.7187	29.0928	193.889	337.441	147.361	83.7493	137.542	117.188
WBGene00003435	msp-40	56.9341	108.3	541.617	735.781	416.773	304.697	360.684	259.105
WBGene00003437	msp-42	9.60436	1.73443	33.4268	9.50596	15.7402	10.6754	13.4479	10.7668
WBGene00003438	msp-45	67.9058	130.805	531.59	809.082	519.346	353.351	402.013	277.06
WBGene00003442	msp-49	22.6255	56.5214	263.055	404.685	247.2	145.303	189.898	143.197
WBGene00003443	msp-50	41.48	95.3372	426.251	637.686	265.74	237.514	284.002	220.106
WBGene00003444	msp-51	22.9743	114.786	344.752	631.817	181.983	301.707	266.337	214.609
WBGene00003446	msp-53	13.6077	46.0761	167.305	300.151	94.7802	150.412	128.722	102.548
WBGene00003448	msp-55	19.0196	51.5205	180.167	251.713	168.321	120.736	131.913	86.4162
WBGene00003449	msp-56	36.8445	34.4781	162.192	225.906	109.787	117.068	114.379	73.6863
WBGene00003450	msp-57	33.8647	52.322	174.8	285.167	135.666	139.877	136.949	90.7741
WBGene00003452	msp-59	26.6274	122.275	415.016	777.73	236.896	305.364	313.985	264.806
WBGene00003457	msp-64	20.4036	17.6863	90.7724	110.205	53.502	45.358	56.3212	37.4197
WBGene00003458	msp-65	11.3868	38.3847	118.892	255.994	62.2049	83.9089	95.1284	87.0456
WBGene00003462	msp-74	14.858	1.34159	24.7316	7.3529	12.1751	14.68	12.5232	7.88708
WBGene00003463	msp-76	30.7679	66.6758	286.334	418.725	182.789	134.421	186.619	145.073
WBGene00003464	msp-77	3.92413	21.9681	125.292	208.622	51.4489	85.7808	82.8394	75.5652
WBGene00003465	msp-78	19.4451	35.8177	237.161	267.792	82.8563	90.2965	122.228	104.88
WBGene00003466	msp-79	3.92413	19.1335	85.5076	170.893	32.1556	60.095	61.9514	60.8521
WBGene00003467	msp-81	41.3902	52.322	367.821	360.183	221.999	186.812	205.088	142.331
WBGene00003468	msp-113	34.4615	83.6691	217.86	416.88	138.056	215.64	184.428	134.847
WBGene00003469	msp-142	38.7169	13.2844	53.314	63.5021	50.7614	33.4713	42.175	17.7484
WBGene00003470	msp-152	52.9075	79.1654	378.57	758.23	272.511	243.631	297.503	256.853
WBGene00003472	mtk-1	18.0266	16.7723	28.3454	30.6969	44.3147	24.1023	27.043	10.0875
WBGene00003474	mtl-2	15.0293	81.4232	55.34	37.5425	73.8929	54.447	52.9458	24.2184
WBGene00003475	mtm-1	4.4392	23.7293	36.4085	33.3922	24.7358	19.6273	23.7221	11.3497
WBGene00003476	mtm-3	60.0332	70.4682	74.5559	71.3017	98.3862	90.4534	77.5331	14.182
WBGene00003477	mtm-5	11.2923	8.72348	11.9139	14.2812	10.2814	10.4209	11.1522	1.87523
WBGene00003478	mtm-6	21.8423	21.2304	14.7762	15.9868	21.0568	24.9921	19.9808	3.85586
WBGene00003479	mtm-9	15.0836	38.4754	32.6678	29.0584	24.72	28.2922	28.0496	7.87787
WBGene00003482	mua-3	20.6705	3.81283	5.49613	8.22524	4.3555	2.91754	7.57962	6.67004
WBGene00003485	mua-6	32.3087	12.8036	11.9509	15.1006	10.2958	5.43109	14.6484	9.2377
WBGene00003495	mup-2	62.0076	45.5771	67.986	56.1426	26.7426	38.559	49.5025	15.4615
WBGene00003497	mup-4	32.0679	5.32405	11.0356	8.33706	18.6485	8.14446	13.9263	9.98439
WBGene00003508	mut-16	25.3705	15.0277	10.2888	10.0442	6.65262	11.9692	13.2255	6.54638
WBGene00003509	mxl-1	75.7468	62.9232	59.0297	61.0476	55.8624	57.0647	61.9457	7.23278
WBGene00003510	mxl-2	29.9722	25.7099	14.7401	12.7136	12.2801	13.8811	18.2162	7.62564
WBGene00003511	mxl-3	39.6656	12.1462	38.1012	31.9439	19.7846	13.6314	25.8788	12.2635
WBGene00003514	myo-2	34.5811	9.07002	9.26132	7.91642	11.6946	9.66023	13.6973	10.3049
WBGene00003515	myo-3	17.0849	15.2209	23.1816	19.3256	13.9999	14.7701	17.2638	3.47411
WBGene00003516	nab-1	6.63047	10.9941	27.1811	20.2842	15.8057	12.432	15.5546	7.31842
WBGene00003519	nac-3	95.0902	134.96	144.637	126.683	199.706	164.935	144.335	35.5385
WBGene00003523	nas-4	3.21924	7.17005	13.1527	6.52424	3.51726	2.38549	5.99484	3.99416
WBGene00003528	nas-9	3.86309	6.45304	2.77669	12.8361	14.2449	2.26622	7.07334	5.2326
WBGene00003530	nas-11	5.7882	1.91634	2.77361	2.31884	1.58101	1.66799	2.67433	1.5884
WBGene00003532	nas-13	4.81882	5.22132	32.0843	30.4904	21.7178	15.3247	18.2762	11.9326
WBGene00003541	nas-22	2.87575	4.93359	8.48563	7.52232	18.8518	1.42064	7.34829	6.23902
WBGene00003552	nas-36	5.37488	2.07994	4.06666	7.59973	10.0671	5.97427	5.86042	2.77415
WBGene00003553	nas-37	33.5491	8.65507	9.84253	20.4266	16.8313	13.022	17.0544	9.19038
WBGene00003559	ncl-1	64.9693	57.9342	31.4377	32.9044	56.5465	55.8949	49.9478	14.1523
WBGene00003561	ncr-1	17.824	26.1446	27.0265	30.191	38.1534	33.3789	28.7864	6.9434
WBGene00003563	ncs-1	20.819	77.543	83.4844	72.1201	102.359	51.7452	68.0117	28.3499
WBGene00003564	ncs-2	167.662	131.203	111.053	108.134	144.618	176.551	139.87	28.4715
WBGene00003565	ncs-3	1.95985	8.84814	1.48283	8.31331	3.21193	5.325	4.85684	3.18054
WBGene00003566	ncx-1	13.5427	7.1146	19.1888	17.93	13.115	13.4564	14.0579	4.2672
WBGene00003567	ncx-2	37.4043	25.1244	11.8723	10.0615	25.4173	23.6609	22.2568	10.0618
WBGene00003568	ncx-3	4.44601	4.01447	1.05722	2.78396	8.32732	5.41246	4.34024	2.4643
WBGene00003570	ncx-5	78.4965	136.977	140.002	113.608	118.527	163.608	125.203	28.9589
WBGene00003576	ndc-80	10.0117	14.6282	12.1198	13.255	8.94968	8.43041	11.2325	2.48847
WBGene00003578	ndx-1	15.2624	14.6079	25.1738	21.1485	12.5065	18.8494	17.9247	4.71684
WBGene00003581	ndx-4	16.6194	31.8134	33.1962	36.1881	21.7895	34.893	29.0833	7.96426
WBGene00003582	dcap-2	26.0433	27.0428	25.6158	43.1756	30.944	35.2195	31.3402	6.84946
WBGene00003583	ndx-6	3.05516	12.6897	16.412	8.63961	20.028	5.28246	11.0178	6.55789
WBGene00003584	ndx-7	12.5064	17.1001	21.0876	15.4097	17.5682	11.2533	15.8209	3.59016
WBGene00003586	ndx-9	33.8208	31.5153	22.5183	25.0579	22.1711	16.7077	25.2985	6.36629
WBGene00003587	ned-8	4.07117	22.0561	28.3384	25.9037	13.3442	15.0839	18.1329	9.05417
WBGene00003588	nex-1	121.749	116.333	88.8509	59.2702	45.4625	59.1932	81.8098	32.1783
WBGene00003589	nex-2	12.7885	8.92989	7.86971	9.28218	9.78072	8.31822	9.49488	1.75043
WBGene00003590	nex-3	3.20736	8.10894	15.7736	11.5642	7.88464	2.57475	8.18558	5.00707
WBGene00003591	nex-4	93.6395	98.2778	104.688	105.764	204.015	99.456	117.64	42.5463
WBGene00003592	nfi-1	9.763	14.3121	17.9889	20.6252	17.8826	18.9374	16.5848	3.92982
WBGene00003593	nfm-1	1.94596	2.1085	1.76678	4.31062	5.31527	1.76242	2.86826	1.54481
WBGene00003594	nft-1	36.798	44.4546	47.0426	63.3331	47.8296	49.5208	48.1631	8.67476
WBGene00003596	ngp-1	8.70778	28.0194	32.9417	21.4904	14.2709	15.7403	20.1951	9.08047
WBGene00003597	nhl-1	5.36374	1.74353	2.11028	4.85375	2.63713	3.77587	3.41405	1.4899
WBGene00003598	nhl-2	26.5296	23.0301	10.6349	18.8214	19.0695	26.2692	20.7258	5.96523
WBGene00003599	nhl-3	6.21964	8.42393	14.4704	9.12395	5.09657	6.24112	8.26259	3.39376
WBGene00003600	nhr-1	51.1133	40.0309	29.6354	34.9182	50.2606	46.3145	42.0455	8.68106
WBGene00003602	nhr-3	16.0128	20.6035	41.1922	27.7353	50.8454	42.1478	33.0895	13.7052
WBGene00003603	nhr-4	5.15842	8.38394	10.6159	14.1497	20.2895	15.2898	12.3145	5.39194
WBGene00003605	nhr-6	40.7321	14.9742	11.7769	16.0437	27.417	25.6915	22.7726	10.7669
WBGene00003609	nhr-10	6.76855	11.8157	13.9977	15.6315	11.0927	18.6691	12.9959	4.09706
WBGene00003610	nhr-11	24.8079	57.2444	41.4325	65.7364	61.738	47.8864	49.8076	15.167
WBGene00003611	nhr-12	2.32405	4.4068	8.08858	8.54375	1.9044	4.87942	5.0245	2.80013
WBGene00003612	nhr-13	8.55747	2.42845	1.47991	1.38282	8.01402	4.83138	4.44901	3.22598
WBGene00003613	nhr-14	25.3711	23.0782	20.6178	19.5309	10.7799	25.067	20.7408	5.40957
WBGene00003614	nhr-15	5.991	27.2279	17.9802	16.5182	16.3641	14.1814	16.3771	6.82673
WBGene00003616	nhr-17	9.3406	10.8705	13.8202	9.53839	8.50443	12.5612	10.7725	2.05986
WBGene00003617	nhr-18	14.5229	38.0285	47.908	45.1757	45.2219	45.7369	39.4323	12.6534
WBGene00003618	nhr-19	14.7404	4.43657	6.39421	8.33681	8.05252	3.39822	7.55979	4.02095
WBGene00003619	nhr-20	11.0164	16.3133	12.836	6.54213	10.8326	13.6055	11.8577	3.28263
WBGene00003620	nhr-21	17.4352	20.9288	21.1064	18.4166	18.489	22.1661	19.757	1.88643
WBGene00003621	nhr-22	5.08053	7.7986	3.58769	4.42985	8.3263	8.36607	6.26484	2.14262
WBGene00003625	nhr-31	22.1224	15.8512	26.0247	22.0975	16.3735	18.0675	20.0895	3.98125
WBGene00003626	nhr-32	14.6747	17.5313	9.39481	14.3648	12.9499	22.4453	15.2268	4.41954
WBGene00003627	nhr-34	16.2951	13.7772	20.735	21.1551	29.1332	16.6486	19.624	5.44285
WBGene00003628	nhr-35	7.18714	5.35388	2.58297	4.82702	10.3064	2.10811	5.39425	3.04529
WBGene00003630	nhr-40	34.6966	71.4942	93.0249	78.1166	65.6112	83.1749	71.0197	20.1553
WBGene00003633	nhr-43	7.38842	4.5746	9.10389	3.4325	3.4596	1.82497	4.964	2.74337
WBGene00003635	nhr-45	25.527	47.6353	63.7357	67.0137	58.5694	57.7983	53.3799	15.1549
WBGene00003636	nhr-46	38.9379	28.1268	32.6918	34.099	57.6384	31.1803	37.1124	10.6696
WBGene00003637	nhr-47	46.3908	114.392	74.2833	124.151	142.38	107.399	101.499	35.1085
WBGene00003638	nhr-48	4.18025	9.49021	11.6572	7.59936	9.78696	14.9718	9.6143	3.6472
WBGene00003639	nhr-49	78.1836	50.8572	21.4886	31.9232	69.296	50.2497	50.3331	21.4777
WBGene00003640	nhr-50	31.6513	67.9306	60.6057	90.7108	47.8821	92.914	65.2824	23.97
WBGene00003646	nhr-56	55.2632	109.779	86.3517	110.753	118.133	91.2488	95.2548	23.105
WBGene00003647	nhr-57	60.7568	8.50885	23.4535	22.7914	24.385	23.7358	27.2719	17.4859
WBGene00003648	nhr-58	1.35918	22.8269	26.943	37.8593	31.1851	24.3399	24.0856	12.3808
WBGene00003649	nhr-59	1.22336	16.5692	5.55358	5.36221	2.00491	7.85652	6.4283	5.53964
WBGene00003651	nhr-61	4.01244	7.60827	6.22345	13.4742	6.57584	13.2558	8.52499	3.92873
WBGene00003652	nhr-62	55.3029	70.8514	59.3689	74.2112	88.9238	50.0009	66.4432	14.3503
WBGene00003653	nhr-63	3.03119	9.03204	14.2192	16.5008	29.8063	17.0333	14.9371	9.00075
WBGene00003654	nhr-64	9.71943	4.26265	6.09312	6.28235	9.10218	7.37369	7.1389	2.03317
WBGene00003655	nhr-65	3.63426	2.40645	3.48295	3.08317	1.98535	3.88993	3.08035	0.745319
WBGene00003656	nhr-66	11.2154	16.7359	13.2197	16.1917	14.5109	17.9337	14.9679	2.48056
WBGene00003658	nhr-68	29.1846	12.8323	26.3055	22.7856	18.7159	15.0443	20.8114	6.41109
WBGene00003661	nhr-71	19.7717	23.0711	33.7161	38.3856	28.6643	33.8101	29.5698	7.09854
WBGene00003664	nhr-74	111.58	16.0616	20.555	46.6443	53.0043	12.7818	43.4379	37.3043
WBGene00003668	nhr-78	18.3374	17.2199	15.5391	14.5197	30.0526	24.6098	20.0464	6.04514
WBGene00003673	nhr-83	2.84982	18.0125	5.8217	12.0884	14.0114	15.1342	11.3197	5.8163
WBGene00003674	nhr-84	21.9895	20.2964	18.4859	13.9913	26.0272	14.7857	19.2627	4.53206
WBGene00003676	nhr-86	11.1515	9.84533	11.9996	13.4899	18.2757	12.395	12.8595	2.92201
WBGene00003677	nhr-87	11.0324	5.40771	15.9788	8.46807	25.8294	5.64473	12.0602	7.80154
WBGene00003678	nhr-88	21.8587	23.759	23.1538	20.935	25.6848	34.0761	24.9112	4.77779
WBGene00003684	nhr-94	2.79035	7.8105	10.1337	7.10168	4.57301	16.0245	8.0723	4.66138
WBGene00003685	nhr-95	21.4828	39.8816	53.3131	63.6666	47.8821	61.5535	47.9633	15.6617
WBGene00003686	nhr-96	15.8166	19.7343	15.6658	21.9571	23.5648	24.6836	20.237	3.85989
WBGene00003687	nhr-97	21.765	30.81	28.2603	27.5976	17.2596	37.6322	27.2208	7.09216
WBGene00003690	nhr-100	78.2382	128.902	155.692	156.843	210.776	148.38	146.472	43.1178
WBGene00003691	nhr-101	10.6978	7.48607	9.51044	11.9117	6.57458	10.0741	9.37578	2.0051
WBGene00003692	nhr-102	7.63009	12.4011	10.1989	10.4288	20.8411	13.0356	12.4226	4.54172
WBGene00003693	nhr-103	19.0709	26.4921	29.3023	18.0459	62.5093	17.5741	28.8324	17.1943
WBGene00003694	nhr-104	11.4305	5.84859	9.22493	6.4648	21.8552	5.17619	10	6.26409
WBGene00003695	nhr-105	7.68227	40.6288	29.2283	39.8799	23.3818	30.0897	28.4818	12.1593
WBGene00003702	nhr-112	13.7482	10.4828	5.54773	4.75179	5.007	3.01855	7.09268	4.1135
WBGene00003703	nhr-113	21.274	2.74416	3.90903	3.65258	12.4518	4.50408	8.08928	7.36819
WBGene00003704	nhr-114	53.1237	16.9417	27.3659	22.0546	20.3763	20.5202	26.7304	13.3689
WBGene00003706	nhr-116	3.65208	1.75872	7.7369	3.09828	9.97543	5.41246	5.27231	3.09548
WBGene00003709	nhr-119	9.24675	6.95771	6.64633	8.06249	2.52569	8.9456	7.06409	2.45291
WBGene00003712	nhr-122	5.98928	14.6015	18.5792	10.1621	12.2695	6.47227	11.3457	4.85015
WBGene00003714	nhr-124	12.3849	36.8016	23.6817	30.4062	18.452	34.4846	26.0352	9.54766
WBGene00003715	nhr-125	18.8714	10.4243	9.74276	9.73143	9.09637	9.45971	11.221	3.77316
WBGene00003716	nhr-126	19.0639	16.568	23.9796	25.9443	23.4323	36.0522	24.1734	6.76427
WBGene00003718	nhr-128	7.98997	15.4595	15.8904	21.1421	37.4128	20.4404	19.7225	9.85887
WBGene00003721	nhr-131	8.55146	5.07409	4.43662	8.98204	4.00419	2.26312	5.55192	2.66259
WBGene00003723	nhr-133	38.8392	81.748	59.3798	51.5075	85.6012	65.1692	63.7075	17.849
WBGene00003724	nhr-134	30.4091	75.7372	65.7637	62.1659	68.5251	70.5737	62.1958	16.228
WBGene00003725	nhr-135	42.6773	70.3906	71.4682	48.6767	58.2852	45.6797	56.1963	12.5617
WBGene00003726	nhr-136	9.37137	6.34633	5.8496	10.4348	7.6792	9.25906	8.15672	1.82803
WBGene00003727	nhr-137	21.0653	2.71724	3.33941	3.97133	1.64396	1.85829	5.76592	7.54631
WBGene00003728	nhr-138	136.125	108.405	169.01	140.726	197.49	159.023	151.797	30.6183
WBGene00003732	nhx-4	9.87721	19.5158	10.0228	8.6259	16.1874	17.652	13.6469	4.67962
WBGene00003733	nhx-5	12.8664	38.9833	36.3431	33.9588	31.6293	35.0467	31.4713	9.43721
WBGene00003735	nhx-8	8.68264	2.68796	3.28466	2.45534	4.06562	4.51908	4.28255	2.29526
WBGene00003738	nid-1	5.2183	2.19884	3.89555	3.88592	1.14028	3.60903	3.32465	1.43852
WBGene00003739	nlp-1	782.394	1525.85	1186.8	1524.21	1831.77	1460.86	1385.32	359.719
WBGene00003741	nlp-3	53.592	118.556	372.534	327.729	351.32	302.806	254.423	134.05
WBGene00003744	nlp-6	58.9541	25.6605	10.2934	15.6028	4.95475	5.97411	20.2399	20.4243
WBGene00003747	nlp-9	2.44156	3.96824	2.95567	5.17831	24.0083	2.71383	6.87765	8.45233
WBGene00003748	nlp-10	13.5389	4.8899	6.55588	5.74292	8.87534	9.69803	8.21682	3.19058
WBGene00003749	nlp-11	21.7639	10.317	13.1733	16.1557	8.917	13.4394	13.961	4.58943
WBGene00003751	nlp-13	351.401	407.229	421.873	330.362	324.181	545.502	396.758	83.1844
WBGene00003753	nlp-15	16.2034	34.2775	52.1906	101.461	15.1743	31.1607	41.7446	32.2529
WBGene00003754	nlp-16	13.5494	130.418	38.9559	113.99	28.8673	43.0058	61.4643	48.4133
WBGene00003755	nlp-17	4.0055	9.40349	20.0018	10.7607	6.56448	7.915	9.77517	5.52725
WBGene00003759	nlp-21	176.858	171.767	168.081	189.075	144.923	325.504	196.035	65.0558
WBGene00003762	nlp-24	51.6719	20.6622	39.0952	46.4457	60.488	49.2293	44.5987	13.6426
WBGene00003765	nlp-27	356.452	142.606	160.986	269.834	125.823	190.313	207.669	88.7844
WBGene00003766	nlp-28	68.2751	28.453	30.1996	99.5069	8.6072	53.8358	48.1463	32.7069
WBGene00003767	nlp-29	28.4982	1.71547	55.3421	25.5199	77.8411	22.8773	35.299	26.9651
WBGene00003769	nlp-31	15.4181	4.17648	26.8304	15.8051	12.6341	11.425	14.3815	7.40288
WBGene00003771	nlp-33	206.25	78.9264	520.165	311.759	313.871	205.597	272.761	148.947
WBGene00003772	nlr-1	7.53365	13.6899	22.9425	20.3055	31.6382	21.4578	19.5946	8.25308
WBGene00003773	nlt-1	3.39529	13.4893	10.7894	8.6413	5.56442	9.22515	8.51746	3.61534
WBGene00003776	nmy-1	46.4113	35.0447	52.7752	43.4414	51.5975	40.3243	44.9324	6.77266
WBGene00003777	nmy-2	25.6984	38.5284	21.1448	24.2239	18.8645	33.391	26.9752	7.53148
WBGene00003784	nos-2	47.5887	47.0139	7.20117	12.0722	4.58773	33.5352	25.3332	19.8375
WBGene00003785	nos-3	41.7539	54.9886	34.288	25.4149	36.718	54.5226	41.281	11.704
WBGene00003786	npa-1	3.45833	2.49813	9.47787	4.83553	18.2627	6.35921	7.48196	5.82238
WBGene00003787	npp-1	25.7539	26.3935	19.583	21.5755	14.7725	18.6864	21.1275	4.42868
WBGene00003788	npp-2	20.8897	27.2271	28.1746	33.7746	31.2584	23.4436	27.4614	4.77843
WBGene00003789	npp-3	40.6119	63.3826	62.4536	67.8334	84.9554	57.048	62.7142	14.4361
WBGene00003790	npp-4	35.5951	33.7038	25.9124	32.51	44.1458	46.5745	36.4069	7.70141
WBGene00003791	npp-5	30.0413	21.4592	31.013	23.0317	27.352	19.2928	25.365	4.80179
WBGene00003792	npp-6	23.4485	30.7323	27.257	32.9035	26.7838	34.488	29.2689	4.16392
WBGene00003793	npp-7	42.218	41.2596	18.3065	23.8273	39.5369	34.4825	33.2718	9.97716
WBGene00003794	npp-8	22.8883	24.5291	11.0718	14.9611	26.4421	21.4092	20.2169	5.95253
WBGene00003795	npp-9	127.267	123.646	54.9152	73.8648	111.118	123.957	102.461	30.5925
WBGene00003796	npp-10	58.1147	90.7459	95.3477	74.9806	98.8655	92.7196	85.129	15.5887
WBGene00003797	npp-11	11.667	31.0186	41.9789	25.8444	28.681	33.4609	28.7752	10.0261
WBGene00003798	npp-12	32.3668	46.3884	31.5683	33.6577	38.578	46.7327	38.2153	6.9085
WBGene00003799	npp-13	11.7099	24.7993	15.867	23.6314	27.9141	26.8204	21.7904	6.51069
WBGene00003800	npp-14	22.0201	20.5335	15.6912	14.2655	17.7159	21.1134	18.5566	3.15507
WBGene00003801	npp-15	12.5655	24.5246	30.1302	22.6185	18.217	19.637	21.2821	5.97778
WBGene00003802	npp-16	88.8079	109.314	80.1676	85.7331	118.777	105.267	98.0111	15.2675
WBGene00003803	rae-1	13.6727	12.522	21.133	12.7041	19.2066	15.5593	15.7996	3.60443
WBGene00003804	npp-18	8.49771	14.2497	13.0425	11.8436	13.9266	12.144	12.284	2.08264
WBGene00003805	npp-19	6.22186	23.3707	13.9342	16.7149	16.3149	21.3619	16.3197	6.04903
WBGene00003806	npp-20	15.2223	12.6452	17.5063	14.4207	12.4737	12.9719	14.2067	1.9458
WBGene00003812	nrf-5	20.6951	11.3743	5.58242	8.52402	1.47463	9.55679	9.53455	6.47373
WBGene00003813	nrf-6	9.33184	4.69453	8.57348	7.91677	7.64681	9.38465	7.92468	1.73457
WBGene00003815	nars-1	39.5308	93.6746	99.7944	83.9772	83.7471	64.4202	77.5241	22.1467
WBGene00003818	nsf-1	112.754	212.346	227.243	204.802	248.753	223.034	204.822	47.5342
WBGene00003821	nst-1	29.5477	60.7706	69.1791	51.5268	52.46	44.6013	51.3476	13.6292
WBGene00003822	nsy-1	33.477	30.0407	51.9633	53.1413	62.7828	63.0401	49.0742	14.2366
WBGene00003825	ntl-2	62.117	86.6958	52.3692	57.0891	71.2609	77.7021	67.8724	13.0551
WBGene00003826	ntl-3	20.2688	44.6557	27.3994	28.1812	24.3597	31.7911	29.4427	8.39896
WBGene00003827	ntl-4	63.2957	61.9223	46.3061	46.7212	67.794	56.5666	57.101	8.95006
WBGene00003828	nuc-1	11.5893	13.0224	5.6508	12.1988	6.33107	7.15648	9.3248	3.29308
WBGene00003829	nud-1	16.8123	34.0042	38.6695	25.9109	35.8189	24.7085	29.3207	8.25739
WBGene00003830	num-1	12.8356	9.27182	10.8938	9.31109	10.9752	8.61535	10.3171	1.55623
WBGene00003831	nuo-1	68.4063	111.376	99.5697	104.245	78.2981	113.583	95.913	18.4447
WBGene00003834	nxf-1	14.0193	8.78652	12.3541	14.6919	17.5696	9.98105	12.9004	3.22515
WBGene00003835	nxf-2	19.9545	21.4093	7.10478	11.4517	28.8553	5.79863	15.7624	9.09614
WBGene00003836	nxt-1	89.1481	100.619	131.949	112.263	146.102	107.003	114.514	20.9749
WBGene00003843	oct-2	2.13212	3.20862	10.2168	8.24013	11.6475	3.86204	6.5512	4.00484
WBGene00003844	odc-1	18.7042	9.13979	11.8208	13.5344	9.01577	13.86	12.6792	3.60863
WBGene00003849	odr-2	17.9721	69.9265	50.9298	76.6961	45.5195	53.0683	52.352	20.6528
WBGene00003851	odr-4	13.6737	29.3025	23.4501	19.7205	11.9517	13.5099	18.6014	6.83666
WBGene00003858	ogt-1	45.4151	51.9423	50.142	33.2962	62.7135	50.7393	49.0414	9.59685
WBGene00003860	oig-2	4.61111	3.33084	2.79103	5.86783	15.114	5.69481	6.23493	4.52095
WBGene00003861	oig-3	16.6832	5.42301	3.02942	1.88712	5.4683	3.29665	5.96461	5.43667
WBGene00003864	oma-1	7.72188	13.0732	4.38181	2.86604	1.58189	8.4638	6.34811	4.24967
WBGene00003865	oma-2	48.351	38.9877	7.14637	14.309	3.68562	22.636	22.5193	17.8714
WBGene00003868	ooc-3	2.19079	9.09947	16.9071	11.9259	7.1808	13.5283	10.1387	5.16707
WBGene00003870	ooc-5	2.84283	10.0109	16.5619	17.6861	11.6475	10.5328	11.547	5.32915
WBGene00003876	pept-2	2.65504	4.79468	6.6291	3.56636	9.79032	2.13137	4.92781	2.87733
WBGene00003878	pept-3	2.13561	3.21388	3.44707	3.42223	6.99996	3.07711	3.71598	1.67934
WBGene00003882	orc-2	8.16571	13.5993	8.78679	10.0063	14.8694	15.5754	11.8338	3.23761
WBGene00003883	osm-1	48.2526	91.4075	81.053	110.49	127.376	110.707	94.881	28.0268
WBGene00003884	osm-3	4.2994	6.72896	1.84333	3.54612	3.52306	6.81429	4.45919	1.9635
WBGene00003885	osm-5	183.834	526.754	463.598	623.832	837.397	616.113	541.922	216.384
WBGene00003886	osm-6	64.429	163.107	155.63	232.132	289.396	236.208	190.15	79.325
WBGene00003891	osm-11	11241.4	1648.08	480.002	1330.76	1536.67	1696.1	2988.83	4067.57
WBGene00003892	osm-12	86.6787	130.588	114.16	154.559	172.307	151.654	134.991	31.1141
WBGene00003893	ost-1	217.489	173.033	150.284	166.875	129.613	112.513	158.301	36.8174
WBGene00003898	oxi-1	41.4149	28.5138	26.4778	33.1584	28.8462	33.3102	31.9535	5.37179
WBGene00003901	paa-1	156.917	187.803	130.131	105.714	144.97	183.155	151.448	31.4481
WBGene00003902	pab-1	1694.09	3392.28	2297.61	2638.85	3186.68	3388.69	2766.37	684.322
WBGene00003903	pab-2	217.693	273.859	213.563	272.339	336.087	325.743	273.214	51.6805
WBGene00003904	pabp-2	16.9049	9.32807	12.7903	11.1545	7.69579	17.8622	12.6226	4.07683
WBGene00003905	pad-1	22.1351	31.7364	26.4577	32.6886	37.0093	35.4833	30.9184	5.63531
WBGene00003907	paf-2	13.1515	15.1136	11.3978	8.62149	15.6753	12.5509	12.7518	2.57751
WBGene00003911	pak-1	23.099	16.2819	31.6838	21.8088	25.6445	25.3069	23.9708	5.07208
WBGene00003914	pam-1	34.6408	86.1201	65.5234	60.0819	64.341	74.3694	64.1794	17.1836
WBGene00003915	pan-1	32.4415	45.0107	153.738	94.5373	133.566	104.66	93.9923	47.8277
WBGene00003916	par-1	30.6054	33.1138	29.7205	28.147	33.5842	41.118	32.7148	4.60019
WBGene00003917	par-2	8.11165	7.09896	3.30471	4.67597	2.04521	3.69897	4.82258	2.33673
WBGene00003918	par-3	27.6143	22.0845	20.3957	13.7587	17.2404	23.264	20.7263	4.82779
WBGene00003919	par-4	5.22711	8.09103	6.21478	5.80706	6.11895	3.87335	5.88871	1.37953
WBGene00003920	par-5	838.078	1454.53	1054.1	1132.78	1489.09	1322.16	1215.12	252.467
WBGene00003921	par-6	9.80755	23.4674	22.8179	21.1476	34.1556	24.3764	22.6287	7.78768
WBGene00003922	pas-1	66.1543	163.935	141.538	125.497	162.627	138.666	133.069	35.9564
WBGene00003923	pas-2	48.8861	84.3979	58.5881	65.8039	83.3223	94.6684	72.6111	17.5843
WBGene00003924	pas-3	69.6018	89.4811	103.818	68.8888	122.216	72.861	87.811	21.7062
WBGene00003925	pas-4	38.7601	53.1969	50.1475	50.4199	28.5851	43.3218	44.0719	9.26386
WBGene00003926	pas-5	105.727	117.495	119.99	108.668	153.279	98.1819	117.223	19.3683
WBGene00003927	pas-6	52.7317	69.5157	73.4106	63.8724	34.568	52.3168	57.7359	14.2357
WBGene00003928	pas-7	24.5337	50.0012	55.4218	47.5736	45.9513	44.1509	44.6054	10.5812
WBGene00003929	pat-2	4.37221	3.94784	6.28526	10.2003	8.59854	7.93765	6.8903	2.46318
WBGene00003930	pat-3	27.4482	29.6308	29.0745	28.3745	37.9864	33.8238	31.0564	4.04613
WBGene00003931	pat-4	5.44267	5.7007	6.09457	9.08079	8.9198	3.76421	6.50046	2.09388
WBGene00003932	pat-6	9.66539	12.2182	17.133	11.7139	18.1031	15.518	14.0586	3.35039
WBGene00003933	pat-9	4.90378	3.68984	1.23674	2.08009	1.33944	1.81688	2.51113	1.46825
WBGene00003934	pat-10	1292.47	1601.95	1741.71	1655.93	990.467	1220.79	1417.22	294.165
WBGene00003936	pat-12	16.2082	6.03983	7.63041	7.7846	7.58942	6.51359	8.62767	3.77924
WBGene00003941	pbo-1	2.4941	3.60324	12.0771	10.5795	8.17499	4.92842	6.97623	3.90127
WBGene00003947	pbs-1	221.477	186.397	119.197	125.853	202.031	162.311	169.544	41.3101
WBGene00003948	pbs-2	46.6102	62.9734	57.4697	52.7231	50.9252	40.9348	51.9394	7.79075
WBGene00003949	pbs-3	61.4996	72.9299	57.0779	52.4637	60.4737	69.3706	62.3026	7.62872
WBGene00003950	pbs-4	28.2136	58.0049	70.6077	54.6216	67.5789	46.9058	54.3221	15.4355
WBGene00003951	pbs-5	119.832	238.932	180.089	191.253	201.769	197.057	188.155	38.9501
WBGene00003952	pbs-6	51.4785	70.7956	59.6217	47.3117	64.8971	50.8615	57.4944	9.16645
WBGene00003953	pbs-7	96.6785	185.46	139.394	147.788	131.538	150.264	141.854	28.847
WBGene00003954	pcm-1	65.5661	95.6836	54.7025	61.3866	116.166	40.2689	72.2957	28.1822
WBGene00003955	pcn-1	64.9045	28.5105	23.0936	20.3384	17.2491	13.8652	27.9936	18.7635
WBGene00003960	pcs-1	2.58689	4.6716	7.43756	4.755	2.11978	5.11177	4.4471	1.91868
WBGene00003961	pct-1	34.2947	54.8847	60.1268	59.0247	64.9258	84.2712	59.588	16.1259
WBGene00003962	pdi-1	122.376	155.486	162.528	139.043	132.511	162.741	145.781	16.9212
WBGene00003963	pdi-2	982.767	621.744	508.369	479.68	667.965	672.023	655.425	179.573
WBGene00003964	pdi-3	160.405	181.407	237.872	204.547	198.804	210.609	198.941	26.3653
WBGene00003965	pdk-1	12.9677	11.9692	6.10487	4.99132	7.08408	9.87612	8.83222	3.26433
WBGene00003966	pdl-1	75.1559	166.407	167.623	127.057	160.657	143.668	140.095	35.4197
WBGene00003967	pdr-1	19.4306	54.2714	39.3994	43.9577	57.3193	34.5559	41.489	13.8499
WBGene00003969	pef-1	4.41402	7.04121	14.4719	10.1939	10.851	7.81368	9.13094	3.49187
WBGene00003970	pek-1	10.7945	12.1199	7.8121	7.56503	5.38415	13.7372	9.56882	3.16224
WBGene00003975	pen-2	22.8306	40.6403	25.6639	31.8199	26.7259	30.2103	29.6485	6.27301
WBGene00003979	pes-5	1.12372	1.21758	2.21054	2.22441	1.84162	1.24903	1.64448	0.510965
WBGene00003980	pes-7	14.6322	18.7904	16.8522	13.9651	16.6529	14.3063	15.8665	1.88215
WBGene00003981	pes-8	3.20933	9.65944	21.2063	13.4621	21.0386	5.02055	12.2661	7.74121
WBGene00003982	pes-9	21.4616	30.0367	45.4662	31.1039	36.9313	21.602	31.1003	9.21558
WBGene00003986	mct-4	20.7458	28.3384	16.1793	15.1931	25.2817	20.8913	21.1049	5.08241
WBGene00003987	pes-23	2.0995	3.4123	4.44778	10.39	12.0428	2.72257	5.85249	4.25952
WBGene00003989	pfn-1	59.5169	98.5235	70.5482	57.1539	69.0909	80.855	72.6147	15.2738
WBGene00003990	pfn-2	43.6495	21.5914	27.8562	17.1736	21.7717	19.6881	25.2884	9.66408
WBGene00003992	pgl-1	41.194	34.468	24.2068	15.338	18.0031	25.3529	26.4272	9.82583
WBGene00003993	pgl-2	9.11742	4.75654	2.91261	2.57829	3.32049	2.62738	4.21879	2.53072
WBGene00003994	pgl-3	9.92929	12	9.47736	9.61157	5.007	4.52783	8.42551	2.98093
WBGene00003996	pgp-2	12.22	26.1254	27.8564	51.779	39.4077	37.2429	32.4386	13.5303
WBGene00003998	pgp-4	8.08355	23.0493	20.1508	16.4226	16.7341	36.9384	20.2298	9.60602
WBGene00004002	pgp-8	2.22357	18.5516	15.6123	20.4988	25.5089	31.6357	19.0052	9.97396
WBGene00004008	pgp-14	11.3382	7.38577	2.94121	7.90123	1.9909	4.45092	6.00137	3.51739
WBGene00004014	phb-1	72.5673	54.1663	64.6656	65.2114	55.4997	51.9807	60.6818	8.03326
WBGene00004015	phb-2	64.9442	78.8239	84.79	54.8826	56.9302	67.5233	67.9823	11.8594
WBGene00004016	phf-5	3.19557	7.79059	6.04445	8.81074	2.61855	11.2478	6.61795	3.33633
WBGene00004023	pho-4	10.6795	5.3572	16.1604	14.5968	17.5023	9.37914	12.2792	4.61733
WBGene00004025	phy-2	21.041	3.61881	14.5552	8.64185	6.56826	1.85615	9.38021	7.22513
WBGene00004026	phy-3	25.3903	7.64196	10.7578	15.5568	8.32225	10.8706	13.09	6.63565
WBGene00004027	pie-1	1.5156	17.7904	6.88024	13.2863	2.48386	7.67434	8.27179	6.27995
WBGene00004030	pin-2	7.44173	4.83799	4.9548	3.57752	7.31759	3.30865	5.23971	1.78331
WBGene00004031	pis-1	28.2623	31.5509	12.6745	22.5235	21.8958	37.1257	25.6721	8.55062
WBGene00004032	pkc-1	133.647	156.659	173.629	149.732	183.189	236.422	172.213	35.9997
WBGene00004033	pkc-2	32.0314	32.7236	21.1884	22.0629	18.7482	16.5019	23.8761	6.86982
WBGene00004034	pkc-3	21.618	30.0201	20.1916	23.2938	30.5423	26.2384	25.3174	4.3432
WBGene00004036	plc-1	28.1463	44.4967	78.0718	50.4545	78.1828	55.1171	55.7448	19.5885
WBGene00004038	plc-3	5.89018	3.90021	5.05074	4.71939	1.93064	3.24927	4.12341	1.4113
WBGene00004039	plc-4	7.06375	23.344	20.0952	27.3663	30.099	25.6482	22.2694	8.195
WBGene00004040	pld-1	19.1802	31.1734	36.5028	35.7248	41.7101	31.842	32.6889	7.62423
WBGene00004041	plg-1	7.66775	7.31914	5.88433	5.80806	26.0304	7.50822	10.0363	7.87797
WBGene00004042	plk-1	15.7558	20.7301	7.15254	14.1092	9.8368	10.2853	12.9783	4.90192
WBGene00004043	plk-2	7.18672	6.48917	6.28334	7.90344	1.30867	4.73373	5.65085	2.3762
WBGene00004044	plk-3	25.4942	42.1549	17.119	15.0948	10.4454	12.496	20.4674	11.8294
WBGene00004045	pll-1	59.3497	78.5059	74.994	68.9264	53.2054	86.3288	70.2184	12.331
WBGene00004046	plp-1	108.538	195.364	217.821	163.278	113.726	154.044	158.795	43.4074
WBGene00004047	plx-1	10.7616	7.58404	2.70085	5.15866	9.8938	3.88998	6.66482	3.27829
WBGene00004048	plx-2	8.93609	4.14964	4.68447	5.50527	4.70733	6.03052	5.66889	1.73401
WBGene00004049	parp-1	29.1285	47.0267	29.0912	45.222	25.7783	34.4633	35.1183	8.98624
WBGene00004050	parp-2	17.7482	19.062	15.2659	12.0191	32.1487	14.536	18.4633	7.14609
WBGene00004051	parg-1	2.09887	14.4979	16.7536	18.3253	17.1988	12.6367	13.5852	5.98722
WBGene00004052	parg-2	3.57693	2.79912	1.26295	6.23765	5.8621	37.9912	9.62166	14.024
WBGene00004053	tank-1	16.4895	31.6729	23.3642	21.0542	28.2523	30.9792	25.302	6.01637
WBGene00004055	pmk-1	51.2273	64.9584	69.7659	74.1642	91.2551	54.602	67.6621	14.5004
WBGene00004056	pmk-2	50.9294	98.1037	92.1376	83.8526	127.982	104.132	92.8562	25.4084
WBGene00004057	pmk-3	57.0117	168.781	117.385	157.125	197.591	225.891	153.964	60.0734
WBGene00004059	pmp-2	8.88169	3.7911	6.10903	9.47569	9.26283	10.0716	7.93199	2.45374
WBGene00004060	pmp-3	15.0482	26.4662	12.6726	13.8764	17.1561	22.9481	18.0279	5.49486
WBGene00004062	pmp-5	18.5466	9.01733	36.1606	26.022	21.043	15.2409	21.0051	9.35773
WBGene00004063	pmr-1	73.652	126.265	162.672	138.662	175.271	177.126	142.275	39.2374
WBGene00004064	pms-2	10.5492	13.6361	11.0061	13.5812	10.0092	7.81704	11.0998	2.23018
WBGene00004068	pnk-1	26.3892	52.0241	72.0447	55.969	55.8624	51.8743	52.3606	14.7486
WBGene00004075	pod-1	46.6102	34.9939	15.0858	19.222	16.9751	20.574	25.5768	12.4944
WBGene00004076	pod-2	51.3084	41.1909	17.1424	24.2062	25.809	34.0675	32.2874	12.4971
WBGene00004078	pos-1	34.208	72.165	19.5291	22.645	17.838	41.8635	34.7081	20.5669
WBGene00004083	pph-1	21.0007	18.1196	16.5954	17.9811	13.3845	8.93359	16.0025	4.25567
WBGene00004085	pph-4.1	5.56284	9.54353	11.9953	19.8604	6.83756	13.0534	11.1422	5.1498
WBGene00004086	pph-4.2	9.17702	6.62903	3.17411	3.33661	2.14855	5.50498	4.99505	2.63011
WBGene00004087	ppk-1	28.9731	40.0263	54.803	45.7797	39.1735	56.2678	44.1706	10.3449
WBGene00004088	ppk-2	5.57176	24.9536	19.8977	20.0104	16.4364	17.7536	17.4372	6.4971
WBGene00004089	ppk-3	4.33964	13.7798	13.2977	14.215	13.6315	19.5623	13.1377	4.90967
WBGene00004090	eif-2Bgamma	1.31696	9.27526	12.1563	6.51734	4.31664	5.8553	6.57297	3.78711
WBGene00004091	pps-1	50.7918	70.864	86.5279	89.4228	83.2408	70.6205	75.2446	14.3582
WBGene00004093	ppw-1	2.72389	7.37853	5.02862	5.00683	1.78564	6.459	4.73042	2.1384
WBGene00004094	ppw-2	19.7362	15.5088	14.2868	12.7461	8.74189	11.9897	13.8349	3.69759
WBGene00004095	pqe-1	47.2452	60.8362	59.769	56.4702	79.8331	72.4829	62.7728	11.6528
WBGene00004098	pqn-2	4.96328	2.46485	21.7804	16.4917	18.3018	4.9038	11.4843	8.30349
WBGene00004100	pqn-8	37.5192	2.2585	2.73358	4.32257	2.27736	1.54456	8.44263	14.2748
WBGene00004101	hgrs-1	22.1408	28.9578	28.935	22.9575	21.9914	27.9244	25.4845	3.45516
WBGene00004105	szy-20	18.614	37.5607	19.1045	23.3438	35.8112	28.6859	27.1867	8.21986
WBGene00004106	pqn-15	11.7757	1.4177	3.34108	3.81565	3.21646	2.12089	4.28125	3.77541
WBGene00004108	pqn-18	99.6479	102.207	69.8573	88.6102	113.551	90.9543	94.138	14.8498
WBGene00004109	stam-1	28.9215	59.3169	44.5458	50.8243	69.4048	46.6893	49.9504	13.777
WBGene00004110	pqn-20	18.2426	18.3201	21.5453	21.2013	29.8972	20.1671	21.5623	4.31462
WBGene00004111	pqn-21	11.9291	13.6109	9.18968	9.0468	5.33185	11.1834	10.0486	2.88107
WBGene00004112	pqn-22	46.0744	100.927	29.6311	40.7816	58.1425	83.1919	59.7915	27.209
WBGene00004113	pqn-24	3.50835	2.85105	1.59266	6.20073	2.87486	4.11624	3.52398	1.55693
WBGene00004114	pqn-25	142.164	3.4531	10.6933	6.23015	10.9	4.00434	29.5741	55.2498
WBGene00004116	pqn-27	23.2612	26.3243	14.197	16.8835	20.3317	18.769	19.9611	4.37349
WBGene00004117	sin-3	8.50339	26.9733	41.0079	30.2672	33.9309	26.346	27.8381	10.8929
WBGene00004119	pqn-31	4.1489	11.9879	6.06888	4.49748	2.26649	7.34436	6.05233	3.38447
WBGene00004120	pqn-32	19.5225	3.52552	8.32536	9.53577	7.27152	2.52066	8.45022	6.07603
WBGene00004121	ptrn-1	15.0727	24.4976	24.8126	26.995	29.1935	25.1586	24.2883	4.84541
WBGene00004122	pqn-35	16.211	13.7765	9.95654	15.7752	7.814	7.30173	11.8058	3.96703
WBGene00004125	mdt-30	13.1064	47.1221	50.1228	36.3894	48.8174	32.3734	37.9886	14.1501
WBGene00004126	pqn-39	54.6663	57.9161	60.2213	51.4267	57.338	62.2029	57.2952	3.85707
WBGene00004128	pqn-41	60.6979	63.1371	30.208	46.8403	81.349	83.3257	60.9263	20.3263
WBGene00004130	ketn-1	14.7632	9.78848	7.6477	7.37452	6.71097	5.68277	8.66127	3.28213
WBGene00004131	pqn-44	466.232	515.92	745.625	829.512	1635.57	771.616	827.413	421.997
WBGene00004132	ifet-1	50.775	42.1601	23.6836	28.9391	32.599	38.8532	36.1683	9.77071
WBGene00004134	myrf-1	11.8937	23.3688	57.4487	28.9252	59.2563	60.2836	40.1961	21.3339
WBGene00004135	pqn-48	3.24326	36.8987	42.2065	31.8711	18.6034	48.867	30.2817	16.7415
WBGene00004136	pqn-51	143.925	281.316	141.634	143.382	249.748	273.247	205.542	69.3177
WBGene00004138	pqn-53	44.7877	50.7859	68.246	53.607	64.866	48.8819	55.1958	9.31651
WBGene00004140	ebax-1	8.16145	16.4392	31.3025	22.7245	30.8666	20.9732	21.7446	8.81779
WBGene00004143	pqn-59	165.346	217.567	180.26	145.055	171.21	175.246	175.781	23.8339
WBGene00004147	larp-5	97.6201	86.1109	68.3406	87.8984	110.76	99.7623	91.7487	14.5235
WBGene00004148	pqn-65	56.5246	100.638	104.04	102.773	125.059	118.136	101.195	23.9283
WBGene00004151	pqn-68	18.2988	10.5745	8.30699	6.20961	11.9957	9.94374	10.8882	4.13972
WBGene00004152	pqn-70	29.2498	45.9691	46.7732	51.3055	44.0498	28.8993	41.0411	9.5709
WBGene00004154	pqn-72	10.467	1.26014	9.10726	3.32991	5.71798	7.75614	6.27307	3.51911
WBGene00004156	pqn-74	13.8886	20.0649	14.0109	22.7469	17.0711	10.1487	16.3218	4.58741
WBGene00004161	pqn-80	8.37273	12.1591	15.0453	12.3811	14.8653	10.9006	12.2873	2.51095
WBGene00004164	pqn-83	12.1894	6.9424	9.64817	13.1251	7.68334	6.36904	9.32623	2.82344
WBGene00004166	pqn-85	11.9136	15.9117	18.3282	13.3006	17.0841	16.9818	15.5867	2.47097
WBGene00004167	pqn-87	77.5624	110.267	92.0966	100.148	130.901	119.474	105.075	19.2401
WBGene00004172	pqn-92	10.4512	12.5824	27.2368	20.3599	17.1282	29.8306	19.5982	7.77971
WBGene00004175	pqn-96	40.5507	27.3815	19.7424	14.4586	23.1155	28.742	25.6651	8.95719
WBGene00004178	prg-1	34.4944	45.7205	34.7654	29.8159	38.3989	39.3057	37.0835	5.40669
WBGene00004179	prg-2	10.0813	11.4922	8.58098	4.36537	10.3261	3.73517	8.09686	3.27472
WBGene00004180	pri-1	12.7823	11.5416	5.9961	5.78346	4.18968	5.36736	7.61008	3.60219
WBGene00004181	pri-2	20.0665	35.0932	13.5842	17.0236	5.19256	12.913	17.3122	10.0396
WBGene00004182	prk-1	16.5719	7.78096	5.51688	9.25546	9.50566	9.82396	9.74246	3.70523
WBGene00004184	T19D2.2	104.348	118.075	125.984	111.284	156.458	158.484	129.105	23.1224
WBGene00004185	pro-1	4.06166	17.2369	21.0505	20.5309	9.98475	16.8044	14.9449	6.63689
WBGene00004186	prpf-4	21.25	45.9262	40.6614	48.8492	40.443	44.1072	40.2062	9.82077
WBGene00004187	prp-8	117.944	147.271	142.958	128.23	172.117	143.691	142.035	18.4763
WBGene00004188	prp-21	10.7871	39.2602	30.0096	31.5606	40.7969	36.0728	31.4145	10.9432
WBGene00004189	pars-1	58.9135	114.013	110.438	91.0083	106.639	110.008	98.5031	21.0002
WBGene00004190	pars-2	35.3078	59.2607	40.071	48.4546	47.6532	61.8176	48.7608	10.3783
WBGene00004201	prx-19	21.0629	21.0471	22.7357	17.2733	6.90384	7.80392	16.1378	7.0413
WBGene00004202	pry-1	10.6378	7.84429	10.0607	8.5233	4.35846	2.18964	7.26903	3.32619
WBGene00004203	swsn-1	29.8944	36.7714	14.1684	15.7112	24.9586	24.6599	24.3607	8.52983
WBGene00004204	swsn-4	57.7898	91.7727	65.8046	75.8891	87.6064	74.9401	75.6338	12.8014
WBGene00004205	psr-1	35.1443	56.4397	70.2745	55.7258	65.8249	43.869	54.5464	13.1909
WBGene00004206	pst-1	57.8499	16.3669	22.7601	14.7233	36.3431	24.2915	28.7225	16.1883
WBGene00004207	ptb-1	128.673	256.661	157.243	188.46	217.268	248.965	199.545	50.8997
WBGene00004208	ptc-1	121.498	140.572	84.2917	98.7556	150.746	136.743	122.101	25.8883
WBGene00004210	ptc-3	21.7153	5.11198	10.7381	12.2268	16.5232	7.94987	12.3776	5.99139
WBGene00004212	ptl-1	25.9849	49.2718	53.0828	47.1509	62.459	59.3699	49.5532	12.936
WBGene00004213	ptp-1	9.66539	37.4025	35.1018	29.1546	38.4692	35.3561	30.8583	10.8723
WBGene00004214	ptp-2	8.24181	21.2952	16.6927	10.1295	15.5852	20.984	15.4881	5.41499
WBGene00004215	ptp-3	87.4674	137.506	103.275	134.893	169.622	145.569	129.722	29.7165
WBGene00004217	ptr-2	26.294	17.6985	19.1707	16.3921	16.6493	18.3033	19.0846	3.67952
WBGene00004220	ptr-5	10.3388	22.6714	14.3037	14.0615	17.7507	21.7674	16.8156	4.80684
WBGene00004225	ptr-11	7.08758	3.95615	4.87499	1.63986	3.16788	2.86471	3.93186	1.88809
WBGene00004226	ptr-12	9.35147	20.0874	9.97999	14.475	23.392	14.6493	15.3225	5.53512
WBGene00004228	ptr-14	6.48653	1.0649	2.05233	2.33457	6.76488	1.31089	3.33568	2.59202
WBGene00004234	ptr-20	29.313	2.87694	1.92855	6.30711	19.8426	7.39783	11.2777	10.9213
WBGene00004237	ptr-23	6.8482	3.13932	5.8988	8.3422	13.8132	4.55412	7.09932	3.74928
WBGene00004239	puf-3	33.0264	42.6528	18.6274	20.943	13.1214	23.1133	25.2474	10.7462
WBGene00004241	puf-5	56.1049	70.7672	22.4654	29.5347	28.2918	28.3559	39.2533	19.454
WBGene00004242	puf-6	19.9815	21.3224	4.94774	13.4842	1.4885	7.17891	11.4005	8.17469
WBGene00004243	puf-7	7.43298	27.0139	11.3883	15.896	3.04541	9.29463	12.3452	8.35005
WBGene00004244	puf-8	23.879	25.701	16.0434	6.21245	14.0884	9.90897	15.9722	7.65162
WBGene00004245	puf-9	8.37273	23.0582	18.6878	18.9416	19.725	27.0792	19.3108	6.24064
WBGene00004246	puf-10	7.10513	45.1224	31.7171	27.4596	19.4072	32.3212	27.1888	12.903
WBGene00004248	pus-1	17.6103	15.2196	11.0399	7.11424	8.24597	8.54428	11.2957	4.23538
WBGene00004249	pvf-1	4.79776	6.06492	5.32401	7.23597	15.7258	6.12284	7.54521	4.09179
WBGene00004254	pxf-1	23.4869	32.9034	32.7943	26.1647	38.4919	32.8304	31.1119	5.40505
WBGene00004255	epac-1	5.20476	8.9292	13.5465	11.9219	21.3247	15.4271	12.7257	5.54146
WBGene00004258	pyc-1	41.8837	34.5434	33.9109	32.9072	41.7511	32.9027	36.3165	4.30665
WBGene00004259	pyr-1	29.2499	15.757	25.3565	22.0106	15.031	11.2965	19.7836	6.87692
WBGene00004265	qui-1	14.0249	7.34492	2.59977	8.27916	8.04473	5.45613	7.62494	3.78414
WBGene00004266	rab-1	106.173	126.775	117.739	94.7786	145.436	139.542	121.74	19.437
WBGene00004267	rab-3	114.108	128.473	156.682	155.167	163.92	185.639	150.665	25.6291
WBGene00004268	rab-5	19.2976	27.8792	25.3078	27.9676	23.7196	42.5019	27.779	7.8909
WBGene00004269	rab-6.1	6.26823	7.92376	17.0733	14.476	6.84852	6.96725	9.92617	4.63464
WBGene00004270	rab-6.2	43.8409	28.2263	33.7471	18.866	24.9911	21.1869	28.4764	9.18211
WBGene00004271	rab-7	98.063	95.3065	44.5169	56.7224	43.8305	78.391	69.4717	24.5243
WBGene00004272	rab-8	14.5594	26.2924	18.5064	24.2915	23.8608	23.3754	21.8143	4.39072
WBGene00004273	rab-10	34.1232	40.0546	52.783	52.5368	55.9233	50.5714	47.6654	8.57758
WBGene00004274	rab-11.1	106.13	78.1191	93.5125	92.1264	116.689	105.024	98.6003	13.509
WBGene00004276	rab-14	21.3956	24.6316	18.8185	16.6386	17.5322	43.2692	23.7143	10.0086
WBGene00004277	rab-18	8.18591	8.60087	10.5852	6.73416	13.4156	8.17971	9.28358	2.37305
WBGene00004279	rab-21	41.9155	25.0986	15.6898	24.3302	25.3082	30.5149	27.1429	8.67444
WBGene00004281	rab-28	60.5062	156.756	110.927	119.114	118.231	126.46	115.332	31.2658
WBGene00004282	rab-30	8.79751	13.663	16.5075	30.6002	20.1851	25.6416	19.2325	7.98177
WBGene00004283	rab-33	4.28879	4.13068	11.4654	16.373	4.68583	15.3605	9.38403	5.73635
WBGene00004284	rab-35	50.336	44.1517	25.843	43.974	35.3545	45.0703	40.7883	8.76177
WBGene00004296	rad-50	6.24122	12.0223	19.3293	15.8256	16.3656	14.3883	14.0287	4.50746
WBGene00004297	rad-51	46.6758	36.8001	20.8445	29.618	33.5833	25.4484	32.1617	9.09739
WBGene00004298	rad-54	1.95765	3.8888	3.85103	3.22931	2.13888	3.14305	3.03478	0.825594
WBGene00004300	ram-2	1304.59	177.276	1309.2	994.319	1161.18	579.199	920.961	454.061
WBGene00004302	ran-1	262.843	461.241	545.585	546.7	546.624	522.744	480.956	111.821
WBGene00004303	ran-2	13.3446	44.1191	34.7944	36.4305	47.1045	39.9977	35.9651	12.0009
WBGene00004304	ran-3	31.3585	36.7367	55.4824	43.0884	50.0746	43.1971	43.3229	8.71818
WBGene00004305	ran-4	8.21286	30.1572	16.5704	13.9349	13.4598	24.0052	17.7234	7.97962
WBGene00004306	ran-5	25.6042	35.0436	29.7721	27.4378	35.3362	29.4581	30.442	3.97428
WBGene00004307	rap-1	19.4819	20.8386	21.5433	11.4423	9.82408	17.0275	16.6929	4.96696
WBGene00004308	rap-2	7.16123	5.81954	5.41822	6.83473	14.6704	7.73873	7.94047	3.40652
WBGene00004310	ras-1	1.39406	3.021	6.11755	1.97111	6.85401	3.44337	3.80018	2.21655
WBGene00004312	rba-1	29.7714	52.8284	37.8031	41.9118	42.4271	51.4755	42.7029	8.61881
WBGene00004313	rbc-1	22.1096	31.0004	28.9956	27.9829	39.4751	29.9031	29.9111	5.62275
WBGene00004314	rbc-2	30.0829	37.3763	29.7408	34.9923	48.6444	36.1622	36.1665	6.88243
WBGene00004315	rbd-1	8.74504	16.9205	14.2728	17.6642	18.4268	15.1976	15.2045	3.52052
WBGene00004316	rbf-1	196.327	335.061	239.648	323.355	352.954	316.923	294.045	61.7136
WBGene00004317	rbg-1	17.9277	15.648	11.3035	16.0541	33.2985	17.4914	18.6205	7.56518
WBGene00004318	rbg-2	3.82624	15.0478	22.0016	22.9627	11.1479	15.6991	15.1142	7.10678
WBGene00004319	rbr-2	50.5465	51.623	94.7824	94.8902	99.6304	87.2275	79.7833	22.5846
WBGene00004320	rbx-1	15.0077	39.2979	40.4991	36.0738	28.6948	37.6874	32.8768	9.69007
WBGene00004321	rcan-1	80.0238	83.0182	47.4065	36.1112	66.9692	65.3966	63.1543	18.3197
WBGene00004322	rcq-5	6.70158	17.1852	16.5296	14.7819	8.78638	7.61445	11.9332	4.74868
WBGene00004323	rde-1	11.3444	45.3631	30.5725	25.206	36.2984	30.7564	29.9235	11.3804
WBGene00004324	rde-2	4.72902	25.1077	21.3249	21.3969	20.1506	19.3902	18.6832	7.11322
WBGene00004326	rde-4	21.6577	45.6296	28.6214	30.2142	30.7614	25.8561	30.4567	8.15263
WBGene00004333	rec-8	8.95747	6.47044	3.29181	5.06611	8.38861	3.00272	5.86286	2.51995
WBGene00004336	ret-1	24.8654	22.6496	10.9093	11.5867	21.5288	20.4728	18.6688	5.93372
WBGene00004337	rfc-1	40.0781	66.7218	61.689	58.2617	48.2357	45.0116	53.333	10.4336
WBGene00004338	rfc-2	7.89459	16.2526	19.5917	8.48346	23.2887	14.235	14.9577	6.08082
WBGene00004339	rfc-3	63.7941	30.6339	18.4292	19.8852	4.75226	19.6967	26.1986	20.1769
WBGene00004340	rfc-4	27.0449	19.8073	15.0057	15.7208	9.84955	12.8037	16.7053	6.04337
WBGene00004341	rfl-1	34.6209	12.6937	16.0341	41.6831	20.6323	22.2857	24.6583	11.2113
WBGene00004343	rgr-1	13.6329	31.4424	37.1919	32.4388	38.3014	28.9113	30.3198	8.91199
WBGene00004344	rgs-1	16.3357	32.4503	26.9852	19.8254	15.617	57.1622	28.0626	15.6682
WBGene00004345	rgs-2	55.5729	137.992	117.994	138.614	120.961	158.608	121.623	35.4986
WBGene00004346	rgs-3	29.3399	5.29843	2.69556	6.66719	6.86916	13.7177	10.7646	9.80524
WBGene00004347	rgs-4	78.2195	100.608	54.1086	86.8979	112.494	118.092	91.7367	23.7747
WBGene00004348	rgs-5	13.0969	24.1243	24.1783	37.1597	30.0495	35.0455	27.2757	8.79002
WBGene00004349	rgs-6	27.3045	60.227	60.3038	51.6597	61.7954	88.0777	58.228	19.5522
WBGene00004350	rgs-7	9.69812	3.15245	3.81558	7.47333	2.38409	3.53332	5.00948	2.89826
WBGene00004355	rha-1	64.2889	82.749	59.0224	66.0705	85.5614	68.5274	71.0366	10.6675
WBGene00004357	rho-1	66.0626	29.6548	33.1317	29.4903	32.4803	37.1811	38.0001	14.0314
WBGene00004358	rhr-1	188.308	47.0706	34.1295	40.916	47.0762	44.4105	66.9851	59.6336
WBGene00004360	rib-1	9.1254	14.6666	10.2184	15.9994	19.4419	16.567	14.3364	3.9504
WBGene00004361	rib-2	3.87457	3.38188	8.30596	9.13065	6.34989	3.98764	5.83843	2.47005
WBGene00004363	ric-3	15.2299	33.397	55.8045	45.6832	41.0054	42.4552	38.9292	13.7069
WBGene00004364	ric-4	150.127	173.055	223.989	192.63	216.146	202.738	193.114	27.6652
WBGene00004367	ric-8	22.0136	20.995	18.4253	16.0493	13.529	27.697	19.7849	4.97942
WBGene00004368	ric-19	63.3421	197.637	117.86	143.63	182.627	156.313	143.568	48.3914
WBGene00004369	rig-1	10.9415	24.106	19.1397	17.3271	24.3871	23.0802	19.8303	5.2031
WBGene00004370	rig-3	10.2808	4.38829	5.51566	8.45753	3.06342	1.84683	5.59209	3.2271
WBGene00004371	rig-4	3.00719	4.72047	4.4805	2.87826	3.03285	3.39969	3.58649	0.807929
WBGene00004372	rig-5	10.1364	8.78643	2.91431	4.72962	4.98364	6.13413	6.28075	2.70508
WBGene00004373	rme-1	106.039	74.5661	36.3868	57.2466	61.4383	77.7821	68.9097	23.4045
WBGene00004374	rme-2	187.95	146.366	43.2443	90.0361	87.4517	96.0706	108.52	50.878
WBGene00004375	rme-4	42.4655	29.8229	21.1137	28.6874	38.664	26.3893	31.1905	7.94615
WBGene00004377	rme-6	1.49047	5.92155	8.49533	7.7975	3.25691	6.07452	5.50605	2.67828
WBGene00004378	rme-8	20.1202	19.8772	20.775	25.5704	25.6036	18.5636	21.7517	3.05656
WBGene00004380	rnf-1	2.56589	12.9743	11.8423	10.5212	8.41028	8.87298	9.19783	3.68008
WBGene00004381	rnf-5	35.119	52.9562	28.9626	44.1938	63.3107	49.2279	45.6284	12.4062
WBGene00004382	rnh-1.0	20.7225	44.9068	39.3711	40.5321	60.3758	36.3985	40.3845	12.8346
WBGene00004383	rnh-2	3.13789	7.0833	7.83466	7.09883	5.14257	3.29405	5.59855	2.05081
WBGene00004384	rnp-1	32.6014	70.6489	64.769	90.8542	89.6232	97.9308	74.4046	24.1252
WBGene00004385	rnp-2	4.67938	12.6756	29.0316	16.8717	34.5099	14.1589	18.6545	11.0772
WBGene00004386	rnp-3	40.2198	100.878	82.1623	89.4094	76.9006	81.6832	78.5422	20.5487
WBGene00004387	rnp-4	33.0396	46.3554	54.9953	46.7158	49.9822	60.8929	48.6635	9.42992
WBGene00004388	rnp-5	17.2118	34.8122	15.627	20.4425	19.7454	19.3438	21.1971	6.90496
WBGene00004389	rnp-6	32.6165	57.2722	48.5155	33.9504	40.9435	41.739	42.5062	9.25403
WBGene00004390	rnp-7	12.5465	37.7625	45.7761	49.4748	34.27	42.1813	37.0019	13.1567
WBGene00004391	rnr-1	51.7618	45.281	22.1755	32.0315	37.4576	20.0083	34.7859	12.5734
WBGene00004392	rnr-2	103.953	110.148	59.8885	58.7929	86.2084	81.6705	83.4434	21.4803
WBGene00004394	rol-1	94.6706	8.97559	232.971	110.433	155.152	99.8205	117.004	74.0418
WBGene00004398	rol-8	599.444	39.1374	418.887	242.972	491.204	99.0897	315.122	223.899
WBGene00004403	rom-4	6.47043	10.9058	12.859	13.2962	15.5528	13.5316	12.1026	3.13356
WBGene00004404	rom-5	9.46491	7.12187	10.0257	8.6988	2.58528	13.8324	8.62149	3.70209
WBGene00004405	rop-1	46.9835	52.7591	47.4403	51.4543	60.1996	50.5349	51.562	4.79707
WBGene00004408	rla-0	2611.78	3696.21	3392.77	3184.91	4007.84	3072.31	3327.64	490.057
WBGene00004409	rla-1	3150.59	5912.04	4745.44	4355.98	4861.51	5290.58	4719.36	934.103
WBGene00004410	rla-2	223.068	301.43	414.369	277.881	340.365	283.093	306.701	65.0169
WBGene00004411	rpc-1	7.13266	22.1119	28.3622	24.2043	20.1319	15.7583	19.6169	7.41295
WBGene00004412	rpl-1	357.232	730.632	889.734	619.044	548.012	572.518	619.529	179.711
WBGene00004413	rpl-2	980.324	1789.34	1961.8	1544.65	1209.84	1303.61	1464.93	369.977
WBGene00004414	rpl-3	752.348	1131.27	1273.6	872.259	914.488	888.523	972.081	192.25
WBGene00004415	rpl-4	2186.71	2870.55	3092.97	2618.6	2996.43	2263.33	2671.43	381.381
WBGene00004416	rpl-5	751.781	1357.93	1561.46	1141.56	1151.78	945.991	1151.75	287.327
WBGene00004417	rpl-6	462.832	890.607	999.943	695.746	704.08	722.03	745.873	184.629
WBGene00004418	rpl-7	633.876	1004.58	1215.5	925.635	896.387	918.211	932.366	187.627
WBGene00004419	rpl-7A	4003.56	4485.08	3661.41	3495.16	5793.55	3848.93	4214.62	844.76
WBGene00004420	rpl-9	555.396	864.065	953.888	763.306	878.361	772.351	797.894	138.45
WBGene00004421	rpl-10	1137.85	1696.55	1781.41	1516.38	1597.82	1243.13	1495.52	254.824
WBGene00004422	rpl-11.1	188.436	222.868	269.882	189.883	178.333	139.961	198.227	44.0404
WBGene00004423	rpl-11.2	770.503	1461.87	1879.17	1497.98	1508.29	1338.98	1409.46	361.72
WBGene00004424	rpl-12	5587.82	7870.49	6238.91	6036.51	7523.74	6866.12	6687.27	890.506
WBGene00004425	rpl-13	849.936	1310.45	1481.97	1071.78	1182.52	1105.5	1167.02	216.055
WBGene00004426	rpl-14	240.296	386.482	581.788	406.653	406.118	357.515	396.475	110.043
WBGene00004427	rpl-15	353.938	683.084	790.986	643.43	706.327	548.333	621.016	153.059
WBGene00004428	rpl-16	684.283	1232.53	1242.22	960.644	1088.78	882.298	1015.13	216.486
WBGene00004429	rpl-17	496.683	602.729	529.413	363.872	456.195	542.971	498.644	82.1153
WBGene00004430	rpl-18	910.585	1239.46	1173.8	1015.55	1117.25	1061.44	1086.35	117.108
WBGene00004431	rpl-19	666.718	1118.76	1221.16	945.543	1044.99	869.83	977.834	196.508
WBGene00004432	rpl-20	389.264	675.892	735.016	483.731	530.965	550.92	560.965	126.451
WBGene00004433	rpl-21	605.506	934.153	1274.88	892.97	981.672	999.495	948.113	215.015
WBGene00004434	rpl-22	186.377	358.604	511.752	353.124	372.089	339.41	353.559	103.483
WBGene00004435	rpl-23	382.92	651.73	901.462	682.769	671.982	613.951	650.802	165.783
WBGene00004436	rpl-24.1	532.681	919.331	1152.13	917.341	1040.27	754.385	886.023	218.575
WBGene00004437	rpl-24.2	26.8362	30.1547	42.8648	25.718	29.3206	26.1463	30.1734	6.46536
WBGene00004438	rpl-25.1	606.172	1132.42	912.52	915.705	913.502	1055.83	922.692	180.074
WBGene00004439	rpl-25.2	232.459	394.24	420.072	275.331	287.107	297.909	317.853	73.1123
WBGene00004440	rpl-26	293.062	443.835	638.991	383.763	376.59	352.066	414.718	120.236
WBGene00004441	rpl-27	1738.39	3334.17	2797.79	2569.21	3045.46	2924.29	2734.89	550.615
WBGene00004442	rpl-28	266.553	486.246	725.446	422.225	455.837	361.641	452.991	154.529
WBGene00004443	rpl-29	122.118	207.558	288.056	161.495	153.045	194.29	187.76	57.7888
WBGene00004444	rpl-30	176.503	343.401	545.763	288.176	403.879	271.864	338.264	126.864
WBGene00004445	rpl-31	389.419	603.963	768.366	602.437	846.769	639.054	641.668	157.934
WBGene00004446	rpl-32	327.096	607.289	798.062	606.957	608.345	605.502	592.209	150.693
WBGene00004447	rpl-33	243.316	465.869	560.71	415.741	422.783	397.167	417.598	103.569
WBGene00004448	rpl-34	189.873	345.173	477.585	309.036	304.26	391.869	336.299	96.2693
WBGene00004449	rpl-35	402.215	676.492	784.006	648.229	530.693	582.201	603.973	131.286
WBGene00004450	rpl-36	362.355	624.55	743.355	552.557	571.3	623.124	579.54	125.48
WBGene00004451	rpl-37	19.6428	24.8308	45.3286	18.7472	40.2399	14.5556	27.2241	12.5916
WBGene00004452	rpl-38	197.659	457.627	736.246	525.275	448.528	534.545	483.313	174.258
WBGene00004453	rpl-39	95.7587	129.031	235.189	164.559	60.3598	155.562	140.077	60.5415
WBGene00004454	rpl-36.A	170.345	295.001	483.809	288.41	365.071	294.531	316.194	103.389
WBGene00004456	rpl-43	146.006	402.096	762.927	414.178	471.092	404.595	433.482	197.374
WBGene00004457	rpm-1	18.2007	16.7872	15.1819	14.7389	19.4747	15.6418	16.6709	1.85602
WBGene00004458	rpn-1	45.4302	106.258	51.352	54.0196	104.953	77.3332	73.2244	27.3298
WBGene00004459	rpn-2	87.1136	88.9791	69.1851	56.1732	90.9347	96.8969	81.5471	15.5346
WBGene00004460	rpn-3	58.0712	96.2431	112.11	93.4982	78.2856	70.9093	84.8529	19.5051
WBGene00004461	rpn-5	74.2119	98.7692	87.6849	78.77	69.975	68.426	79.6395	11.6622
WBGene00004462	rpn-6.1	60.303	52.7601	49.5587	58.5091	46.0063	52.1327	53.2117	5.38476
WBGene00004463	rpn-7	80.5573	71.0851	75.2178	79.7319	75.0127	64.5553	74.36	5.92085
WBGene00004464	rpn-8	63.3934	105.068	104.028	80.6708	85.4233	80.2059	86.4649	15.8787
WBGene00004465	rpn-9	30.1723	35.2073	26.3406	19.3618	34.2334	32.8204	29.6893	5.9834
WBGene00004466	rpn-10	83.3474	184.202	135.531	160.685	212.481	140.842	152.848	44.4409
WBGene00004467	rpn-11	214.344	335.847	156.927	197.44	315.119	365.74	264.236	85.4243
WBGene00004468	rpn-12	47.1427	51.0804	57.664	61.9353	38.6303	42.9389	49.8986	8.82708
WBGene00004469	rps-0	1050.59	1576.48	1588.34	1201.2	1325.4	1187.35	1321.56	220.042
WBGene00004470	rps-1	1010.09	1530.6	1727.57	1156.59	1440.75	1280.81	1357.74	261.069
WBGene00004471	rps-2	1010.29	1527.51	1565.94	1211.74	1196.12	1274.18	1297.63	212.43
WBGene00004472	rps-3	1152.46	1751.72	1937.22	1420.26	1662.79	1359.2	1547.27	287.95
WBGene00004473	rps-4	1032.3	1431.71	1468.67	1188.12	1336.52	1150.48	1267.96	171.763
WBGene00004474	rps-5	583.336	1073.16	1137.68	869.162	1020.76	938.857	937.158	197.742
WBGene00004475	rps-6	371.306	556.619	581.657	437.602	487.508	455.183	481.646	78.0674
WBGene00004476	rps-7	759.466	1070.04	1183.19	873.712	1042.61	1011.04	990.009	150.736
WBGene00004477	rps-8	1037.06	1753.8	2074.71	1420.28	1491.74	1428.22	1534.3	350.293
WBGene00004478	rps-9	662.615	1098.06	1275.17	1087.16	1171.11	1003.51	1049.6	210.373
WBGene00004479	rps-10	375.075	721.513	960.914	604.116	860.575	554.661	679.476	213.396
WBGene00004480	rps-11	631.561	1112.3	1212.95	796.021	899.129	873.353	920.885	211.646
WBGene00004481	rps-12	760.105	1200.44	1505.91	1258.34	1591.74	1163.87	1246.73	293.99
WBGene00004482	rps-13	609.687	973.979	1269.38	866.479	1111.92	940.253	961.95	223.975
WBGene00004483	rps-14	996.633	1609.79	2022.36	1429.5	1735.09	1460.08	1542.24	343.34
WBGene00004484	rps-15	460.162	658.026	796.901	538.344	659.176	551.891	610.75	118.841
WBGene00004485	rps-16	1744.83	2905.03	2410.85	2390.15	2917.57	2598.99	2494.57	433.207
WBGene00004486	rps-17	438.312	736.532	884.718	617.644	785.297	538.112	666.769	165.877
WBGene00004487	rps-18	458.275	824.278	1016.62	624.644	710.994	725.207	726.67	187.772
WBGene00004488	rps-19	388.808	683.571	955.457	621.989	800.454	564.714	669.165	195.521
WBGene00004489	rps-20	210.9	162.328	156.779	157.206	238.254	179.544	184.169	33.5124
WBGene00004490	rps-21	162.656	291.902	442.27	315.511	291.563	294.42	299.72	88.8956
WBGene00004491	rps-22	90.1387	130.224	180.241	120.774	123.104	102.046	124.421	31.1143
WBGene00004492	rps-23	572.915	869.668	1174.09	896.627	1073.06	815.92	900.38	209.79
WBGene00004493	rps-24	596.76	737.639	899.097	692.844	686.429	612.955	704.287	109.011
WBGene00004494	rps-25	427.969	709.253	1043.05	629.219	788.281	635.664	705.573	204.218
WBGene00004495	rps-26	206.434	500.329	688.326	490.57	516.378	478.142	480.03	154.978
WBGene00004496	rps-27	273.454	485.007	600.74	447.406	480.166	496.33	463.85	106.797
WBGene00004497	rps-28	169.918	249.021	390.626	263.354	224.92	236.487	255.721	73.4622
WBGene00004498	rps-29	176.785	372.462	534.283	342.31	225.343	378.444	338.271	126.531
WBGene00004499	rps-30	383.939	572.011	695.024	562.468	582.614	539.59	555.941	100.208
WBGene00004501	rpt-1	47.8655	66.9905	36.5445	42.1454	51.7024	70.2661	52.5857	13.4868
WBGene00004502	rpt-2	65.5996	94.1372	106.179	99.3788	76.792	84.7782	87.8108	15.0677
WBGene00004503	rpt-3	43.6201	109.355	99.5919	83.8068	88.308	82.7088	84.5651	22.516
WBGene00004504	rpt-4	25.7193	64.8131	65.8079	49.4239	63.2256	44.6137	52.2672	15.699
WBGene00004505	rpt-5	94.3131	123.638	95.6722	90.5481	127.851	117.773	108.299	16.598
WBGene00004506	rpt-6	87.8961	104.277	100.493	63.8658	82.0283	88.0488	87.768	14.4139
WBGene00004507	rpy-1	4.70895	7.22823	8.66952	8.10076	3.85867	11.7282	7.38239	2.8512
WBGene00004508	rrf-1	15.2217	15.4311	12.145	18.6855	17.5758	19.6109	16.445	2.73261
WBGene00004509	rrf-2	45.2182	85.6119	76.3532	73.0693	132.333	96.9759	84.9269	28.9271
WBGene00004510	rrf-3	9.75739	18.9848	11.3833	19.1368	24.7603	16.0156	16.673	5.53278
WBGene00004512	rrn-1.1	715.574	83.047	89.5346	110.146	1393.63	94.1277	414.343	540.384
WBGene00004567	rrn-2.1	25905.4	24039.4	30982	35399.6	36571.3	29303.7	30366.9	5005.46
WBGene00004622	rrn-3.1	165169	102622	92221.3	79708.3	71965.8	113791	104246	33448.5
WBGene00004677	rrn-3.56	1524.15	2384.7	1848.79	1250.62	809.218	1476.65	1549.02	534.871
WBGene00004679	rars-1	34.1418	81.052	90.4116	92.8276	68.7766	75.8985	73.8513	21.4148
WBGene00004680	rars-2	23.6515	52.4999	32.2108	31.491	38.7617	50.0223	38.1062	11.2877
WBGene00004681	rsd-2	25.0466	32.1565	18.9504	26.5607	26.2963	26.1964	25.8678	4.21531
WBGene00004682	rsd-3	20.5726	11.4833	26.0366	17.9819	33.7158	24.8302	22.4367	7.6053
WBGene00004684	rsd-6	29.9136	54.2659	35.6981	40.7579	57.9379	42.6534	43.5378	10.7521
WBGene00004698	rsp-1	28.9852	67.2618	60.0892	53.893	62.9413	54.2329	54.5672	13.5408
[truncated: 6,679 more rows]

## Sheet: B. arcp-1 npr-1_TPM
Gene id	Gene	arcp-1; npr-1 rep 1	arcp-1; npr-1 rep 2	arcp-1; npr-1 rep 3	arcp-1; npr-1 rep 4	arcp-1; npr-1 rep 5	arcp-1; npr-1 rep 6	tpm_mean	tpm_standard_deviation
WBGene00000001	aap-1	32.0813	53.6682	32.1088	62.1375	68.6546	70.8938	53.2574	17.4518
WBGene00000003	aat-2	20.0713	42.3867	17.8932	30.2989	37.2353	28.3751	29.3768	9.50086
WBGene00000004	aat-3	15.0415	33.0561	14.7806	46.9919	28.2011	17.3862	25.9096	12.7703
WBGene00000006	aat-5	26.0944	51.9138	30.7702	61.532	59.8114	48.5453	46.4445	14.8354
WBGene00000010	aat-9	5.53273	9.45929	7.47559	14.4669	11.6014	7.06729	9.26721	3.30206
WBGene00000018	abl-1	14.2211	22.0321	14.4678	20.9987	28.5761	21.9503	20.3744	5.39704
WBGene00000020	abt-2	11.1609	19.2082	16.9013	20.8653	21.1041	19.6573	18.1495	3.73894
WBGene00000022	abt-4	1.52385	1.32006	1.40184	2.03465	2.43923	1.92379	1.7739	0.433601
WBGene00000024	abu-1	24.4444	26.3792	27.6677	21.4172	29.666	9.28134	23.1427	7.35274
WBGene00000031	abu-8	10.9801	29.4428	28.0764	2.46973	58.3361	3.58057	22.1476	21.2351
WBGene00000033	abu-10	14.1474	30.9604	58.1108	8.87819	26.1774	10.6329	24.8179	18.5318
WBGene00000034	abu-11	14.549	6.11046	70.2341	8.86424	26.9979	7.63624	22.3987	24.6472
WBGene00000039	acn-1	20.9947	3.23784	5.00136	1.20984	2.35202	2.05905	5.80913	7.55027
WBGene00000040	aco-1	74.5712	32.0237	32.9004	33.0591	23.2084	19.9124	35.9458	19.7192
WBGene00000041	aco-2	101.942	85.4211	85.7908	84.3728	90.7439	79.0892	87.8933	7.82223
WBGene00000051	acr-12	28.556	91.2861	119.609	95.2015	124.293	104.487	93.9055	34.5692
WBGene00000054	acr-15	4.53713	4.2536	10.3248	9.99042	7.52606	11.3353	7.99456	3.05752
WBGene00000057	acr-18	7.89535	6.22539	7.21207	6.97846	4.52221	3.51905	6.05876	1.69634
WBGene00000063	act-1	93.1684	97.0879	61.1965	87.5341	43.5442	57.6106	73.3569	22.0965
WBGene00000064	act-2	399.749	297.13	187.305	250.945	277.265	184.193	266.098	80.1206
WBGene00000065	act-3	71.0946	48.4585	74.8518	96.5698	33.793	62.8502	64.603	21.8267
WBGene00000066	act-4	2823.24	3092.76	2252.13	1932.88	5161.71	2492.67	2959.23	1153.98
WBGene00000067	act-5	149.577	34.726	31.8157	33.5839	15.2342	28.7549	48.9487	49.8045
WBGene00000068	acy-1	27.2095	45.2885	36.9955	40.2719	92.5579	52.6316	49.1591	22.8876
WBGene00000070	acy-3	2.86038	5.07304	2.81078	3.62631	4.49426	6.28599	4.19179	1.36039
WBGene00000071	acy-4	1.32176	6.58671	1.1906	9.21628	4.81522	2.97732	4.35131	3.16026
WBGene00000072	add-1	3.35652	16.5595	23.6941	32.957	31.7568	27.9999	22.7206	11.2088
WBGene00000073	add-2	10.6588	7.71798	18.734	21.7526	14.0962	26.6233	16.5972	7.09967
WBGene00000074	adm-2	7.90575	28.3928	27.879	28.1489	20.5213	19.8134	22.1102	7.98475
WBGene00000079	adr-1	23.1919	39.647	48.5913	36.3316	47.1568	48.6316	40.5917	9.93508
WBGene00000080	adr-2	18.331	36.67	52.6859	33.2474	59.68	40.2379	40.142	14.6588
WBGene00000081	ads-1	35.829	7.29382	10.3276	5.99584	4.85681	11.4643	12.6279	11.6427
WBGene00000083	adt-2	5.32344	6.36795	11.8036	9.51769	5.08835	2.27977	6.73013	3.40944
WBGene00000085	aex-2	15.6232	58.1334	60.54	43.1635	83.913	59.857	53.5384	22.7063
WBGene00000086	aex-3	28.266	60.0662	62.8805	63.964	63.4643	52.5132	55.1924	13.8595
WBGene00000088	aex-5	203.242	271.839	426.392	366.505	244.087	304.291	302.726	82.0404
WBGene00000089	aex-6	44.7196	48.0897	80.9013	46.9685	102.343	99.6741	70.4494	27.1805
WBGene00000090	age-1	27.7089	19.4391	20.5212	23.6387	25.9188	20.9798	23.0344	3.28632
WBGene00000092	ags-3	27.0425	41.4769	46.4491	38.7453	60.4096	36.6341	41.7929	11.152
WBGene00000093	agt-1	31.9341	49.3821	15.9316	35.9696	55.942	34.3336	37.2488	14.0674
WBGene00000094	agt-2	15.8115	44.5153	25.4548	42.2233	42.0686	45.6892	35.9605	12.3346
WBGene00000095	aha-1	20.0415	38.178	38.7278	39.8155	58.9638	41.7797	39.5844	12.3699
WBGene00000097	aip-1	105.273	196.161	620.354	273.491	438.469	276.724	318.412	184.234
WBGene00000098	air-1	65.9275	16.1001	5.47123	15.882	5.40327	12.1802	20.1607	22.9201
WBGene00000099	air-2	31.4393	6.12265	13.8709	20.1323	7.82775	4.86459	14.0429	10.2503
WBGene00000100	ajm-1	18.6326	12.0261	18.0873	9.46024	12.828	11.5388	13.7622	3.73537
WBGene00000101	aka-1	32.6139	24.1661	18.0093	9.58428	12.8734	17.3552	19.1004	8.26855
WBGene00000102	akt-1	70.3265	110.388	187.244	156.402	190.111	176.48	148.492	48.2523
WBGene00000103	akt-2	9.89316	10.9539	16.3264	12.638	15.3558	18.7207	13.9813	3.39214
WBGene00000105	alg-1	25.1329	50.2307	32.6468	29.333	54.2473	41.1516	38.7904	11.7395
WBGene00000106	alg-2	37.9934	35.005	33.0433	21.6959	58.2729	45.2023	38.5355	12.3329
WBGene00000107	alh-1	36.8599	22.3324	44.2698	32.6368	9.1207	17.3579	27.0962	13.1271
WBGene00000109	alh-3	74.7759	46.811	51.5774	42.0267	47.8729	48.9259	51.9983	11.5913
WBGene00000110	alh-4	34.7619	31.7642	34.1591	33.0527	56.3853	45.94	39.3439	9.78596
WBGene00000112	alh-6	42.2567	63.2925	30.8363	35.4321	33.5349	42.7878	41.3567	11.7558
WBGene00000113	alh-7	20.5787	9.65972	12.9577	10.4483	29.6559	16.5967	16.6495	7.55711
WBGene00000114	alh-8	550.772	197.607	229.016	171.498	143.851	144.298	239.507	155.943
WBGene00000115	alh-9	62.8847	43.3679	41.3753	40.0351	28.9087	32.6863	41.543	11.8251
WBGene00000116	alh-10	8.58845	11.619	28.2029	15.9188	19.4526	9.89095	15.6121	7.36725
WBGene00000117	alh-11	29.3574	48.8127	41.4694	34.8923	43.7524	38.9295	39.5356	6.82802
WBGene00000118	alh-12	7.70482	3.70928	4.5018	2.17799	1.27025	9.33557	4.78329	3.15025
WBGene00000120	aly-1	5.80794	10.0499	10.0447	9.71936	8.50281	11.6404	9.29418	1.9799
WBGene00000121	aly-2	52.1597	40.7501	29.6741	19.1419	29.3055	31.9748	33.8344	11.3207
WBGene00000122	aly-3	61.4901	53.17	59.3679	72.4305	61.9079	56.5189	60.8142	6.56609
WBGene00000123	ama-1	84.667	56.9509	34.5595	47.0638	76.5673	62.5334	60.3903	18.5057
WBGene00000133	amt-1	1.04059	2.64795	4.4992	2.17673	1.05793	1.6465	2.17815	1.2992
WBGene00000135	amt-3	5.40965	18.2251	21.4131	17.5319	20.1401	27.8286	18.4248	7.35576
WBGene00000137	amx-1	4.15164	7.10076	4.41405	1.42369	7.19617	5.92291	5.03487	2.18787
WBGene00000138	amx-2	15.5601	6.9533	9.84543	6.35102	7.40811	4.90405	8.50367	3.81545
WBGene00000140	anc-1	10.2618	9.5068	9.17456	8.58632	6.94575	6.76998	8.54086	1.4127
WBGene00000142	aos-1	33.5884	43.104	50.078	30.285	55.0492	49.8245	43.6549	9.89489
WBGene00000143	apc-2	14.7886	14.2808	6.55809	11.1049	14.6495	20.6997	13.6803	4.67243
WBGene00000144	apc-10	51.3428	33.6787	9.86626	9.54668	14.3836	24.0707	23.8148	16.3844
WBGene00000145	apc-11	11.7754	33.2039	20.6406	19.972	31.7087	20.5623	22.9772	8.08242
WBGene00000146	ape-1	50.7856	62.365	53.833	50.7185	33.8439	33.698	47.5407	11.4822
WBGene00000147	aph-1	30.3773	29.507	38.8378	37.5798	43.8347	55.3439	39.2467	9.55663
WBGene00000148	aph-2	26.9948	28.4776	29.4245	25.3079	54.1205	40.8786	34.2007	11.2068
WBGene00000149	apl-1	682.584	1570.68	1569.96	1552.04	1341.1	1201.83	1319.7	346.372
WBGene00000150	apm-1	15.6018	2.28497	2.42653	2.34794	3.87987	3.108	4.94152	5.25814
WBGene00000151	apn-1	20.6666	38.2796	24.3147	41.1724	39.7352	32.4408	32.7682	8.57394
WBGene00000155	app-1	36.7002	20.9472	12.9762	17.937	15.6919	15.6029	19.9759	8.61712
WBGene00000156	apr-1	19.1067	12.155	8.93634	21.1368	13.168	8.84189	13.8908	5.16301
WBGene00000157	aps-2	8.4729	26.352	20.3524	13.1288	26.1614	45.5158	23.3305	12.9848
WBGene00000158	apg-1	33.7299	29.6179	24.3919	22.3597	36.9485	23.7253	28.4622	5.95564
WBGene00000159	aps-1	26.899	34.9684	56.8874	48.9287	30.9143	37.3956	39.3322	11.3887
WBGene00000160	apb-1	61.4597	85.8208	76.4878	75.204	111.74	84.575	82.5479	16.7474
WBGene00000161	apa-2	44.598	56.4086	69.4365	66.086	81.9034	69.7055	64.6897	12.7922
WBGene00000162	apd-3	30.8762	41.1133	18.8293	30.973	36.7481	35.3146	32.3091	7.63932
WBGene00000163	apb-3	56.4134	75.4315	89.8494	58.8117	114.831	66.0839	76.9035	22.2374
WBGene00000164	apm-3	95.7691	119.93	163.121	111.7	231.316	162.095	147.322	49.3959
WBGene00000165	aps-3	12.5992	8.40427	7.93328	10.2351	5.7206	4.03225	8.15411	3.0696
WBGene00000166	apt-9	24.1254	82.2089	68.5783	71.5957	121.195	108.862	79.4274	34.2227
WBGene00000170	aqp-2	110.789	155.351	169.286	191.103	205.22	163.099	165.808	32.7079
WBGene00000173	aqp-5	3.42503	2.17889	29.6176	3.58228	2.08926	5.64514	7.75636	10.7868
WBGene00000175	aqp-7	273.616	220.425	224.585	220.506	176.132	194.391	218.276	33.0412
WBGene00000176	aqp-8	66.6975	41.9267	82.1985	122.618	9.98612	59.3262	63.7922	37.9496
WBGene00000179	aqp-11	17.2479	33.2959	12.8577	29.0295	13.7057	20.1283	21.0442	8.36649
WBGene00000180	arc-1	31.9669	37.4615	54.5587	30.795	36.1345	37.4362	38.0588	8.56232
WBGene00000181	ard-1	89.4178	93.1064	71.9088	69.5796	97.0746	72.7542	82.3069	12.22
WBGene00000182	arf-1.2	236.107	144.621	131.328	127.074	217.396	135.814	165.39	48.2493
WBGene00000183	arf-3	202.849	102.237	96.5071	78.4402	92.5853	80.0523	108.778	47.0115
WBGene00000184	arf-6	6.0012	5.09035	19.2203	4.64943	3.61554	4.68917	7.211	5.93351
WBGene00000186	ark-1	11.2572	4.73168	6.51868	5.25628	10.2186	6.56023	7.42378	2.6839
WBGene00000187	arl-1	43.4274	36.8361	37.7042	25.5381	72.6986	54.9621	45.1944	16.5369
WBGene00000188	arl-3	344.775	923.498	845.599	796.865	1554	994.428	909.862	389.481
WBGene00000190	arf-1.1	21.9827	28.2836	21.3588	41.334	19.5868	24.4261	26.162	8.01839
WBGene00000191	arl-7	30.8252	156.88	192.514	164.785	182.462	228.967	159.406	67.8746
WBGene00000192	arl-8	41.5797	58.936	78.85	122.074	58.9592	109.891	78.3816	31.6601
WBGene00000193	arl-6	3.76573	26.352	20.3524	26.2575	21.0567	35.9989	22.2972	10.6639
WBGene00000195	arr-1	12.5752	20.3363	22.8665	17.209	16.7278	19.0607	18.1292	3.51677
WBGene00000196	aars-1	17.4637	17.2136	14.9225	11.5513	30.176	22.0258	18.8921	6.50615
WBGene00000197	aars-2	82.5528	73.0102	47.0239	65.001	71.1866	51.6257	65.0667	13.5094
WBGene00000198	art-1	63.9479	82.1685	92.392	52.9774	96.8767	79.519	77.9802	16.7734
WBGene00000199	arx-1	21.2052	23.2964	33.8321	26.189	36.753	27.2382	28.0857	6.04545
WBGene00000200	arx-2	43.4805	42.2784	33.116	24.6487	49.8356	37.1336	38.4155	8.83457
WBGene00000201	arx-3	58.6349	31.1675	22.5351	27.2565	34.4426	39.8596	35.6494	12.7282
WBGene00000202	exos-4.2	12.5264	12.853	4.36776	16.9051	18.0756	14.3856	13.1856	4.84741
WBGene00000206	asb-1	100.627	99.9556	128.562	111.303	151.149	91.6193	113.869	22.2541
WBGene00000207	asb-2	141.581	200.28	145.29	149.956	156.695	160.887	159.115	21.3824
WBGene00000208	asc-1	42.7041	57.751	63.8691	22.4728	78.913	64.9845	55.1158	19.8337
WBGene00000209	asg-1	87.6403	88.4371	65.3329	134.335	54.5359	70.2322	83.419	28.1806
WBGene00000210	asg-2	61.9557	66.1432	53.8834	59.5864	32.5801	58.6871	55.4727	11.9142
WBGene00000211	asm-1	4.5218	13.465	16.6391	26.1627	16.0412	18.648	15.913	7.05454
WBGene00000214	asp-1	125.672	255.097	116.762	195.648	53.0351	126.451	145.444	70.2253
WBGene00000215	asp-2	108.591	49.4914	21.4123	41.4375	17.9423	26.1197	44.1656	33.8154
WBGene00000216	asp-3	58.1823	98.4951	31.7763	74.3054	46.8234	39.0853	58.1113	24.8034
WBGene00000217	asp-4	168.667	32.4161	52.9606	28.1848	31.3816	13.4053	54.5026	57.341
WBGene00000218	asp-5	86.3164	59.2058	43.4683	39.056	23.3624	41.8516	48.8767	21.6076
WBGene00000219	asp-6	60.079	134.937	48.7819	70.8027	47.6024	51.3243	68.9212	33.4949
WBGene00000221	atf-5	168.083	198.719	105.062	119.187	272.938	148.268	168.71	61.1324
WBGene00000223	atf-7	71.3977	80.591	75.0735	69.7361	142.209	87.5488	87.7594	27.458
WBGene00000224	atgp-1	35.0856	88.8256	81.2677	91.7413	96.0915	65.4994	76.4185	22.9212
WBGene00000225	atgp-2	4.22098	10.383	18.2503	11.7727	27.3214	25.6019	16.2584	9.09067
WBGene00000226	atl-1	18.478	20.6301	24.9666	27.0569	24.8444	30.2423	24.3697	4.26584
WBGene00000228	atn-1	80.7113	106.004	95.8054	113.56	127.843	98.3883	103.719	16.1521
WBGene00000229	atp-2	739.576	545.568	554.178	505.029	539.049	477.756	560.193	92.4277
WBGene00000230	atp-3	316.421	299.52	199.173	265.823	253.868	217.827	258.772	45.3567
WBGene00000231	atx-2	93.0874	40.2242	44.1273	31.7752	56.5612	47.632	52.2346	21.6214
WBGene00000232	avr-14	36.7946	52.3107	69.1691	75.2948	59.6899	57.0591	58.3864	13.4814
WBGene00000233	avr-15	10.0133	3.43355	10.7469	2.97108	4.0432	3.65195	5.81	3.56445
WBGene00000235	baf-1	54.2771	49.9933	71.9871	62.6899	62.9681	114.596	69.4187	23.4142
WBGene00000237	bam-2	5.38083	2.39285	3.38812	1.09279	2.23069	2.54868	2.83899	1.44672
WBGene00000238	bar-1	7.3535	2.82448	4.4992	5.80462	4.23172	2.01239	4.45432	1.9442
WBGene00000239	bas-1	2.56267	3.80399	4.61675	6.70082	7.3819	1.40793	4.41234	2.32013
WBGene00000240	pah-1	160.325	61.1241	105.327	73.474	42.1605	30.7762	78.8646	47.6227
WBGene00000241	bbs-1	100.448	281.597	230.929	280.291	413.062	277.497	263.971	100.816
WBGene00000242	bbs-2	76.0415	212.506	322.94	335.75	510.706	454.286	318.705	158.568
WBGene00000244	bbs-8	158.993	606.609	675.164	708.286	859.102	837.185	640.89	255.055
WBGene00000245	bca-1	16.5412	7.62005	33.9099	17.8972	4.92907	11.8454	15.4571	10.3241
WBGene00000247	bec-1	11.5835	15.7663	17.471	8.45257	21.636	16.3392	15.2081	4.62179
WBGene00000248	ben-1	91.4292	107.555	92.9236	80.5477	107.793	102.726	97.1624	10.7596
WBGene00000249	bir-1	29.8104	21.7889	47.9914	26.5354	20.6347	15.89	27.1085	11.3118
WBGene00000250	bir-2	12.401	3.06797	7.44695	7.20573	2.45148	8.17572	6.79147	3.65195
WBGene00000251	bli-1	28.5009	4.85405	10.916	3.5208	1.0267	1.18363	8.33368	10.5183
WBGene00000252	bli-2	2626.81	164.161	1032.51	164.025	282.641	71.9042	723.675	996.283
WBGene00000253	bli-3	13.3838	2.65	9.17211	11.2955	1.80379	3.50914	6.96906	4.94016
WBGene00000254	bli-4	22.5776	11.0001	10.1335	11.9842	6.19517	7.72579	11.6027	5.78599
WBGene00000256	bli-6	2901.98	947.336	2686.53	904.499	1241.25	558.555	1540.03	997.71
WBGene00000257	bmk-1	27.2071	4.93453	3.81108	8.60449	3.82349	4.18405	8.76079	9.21689
WBGene00000259	bpl-1	18.9542	42.5372	36.533	48.7252	61.3857	51.0085	43.1906	14.5256
WBGene00000263	F23H11.5	85.607	78.582	76.056	106.3	49.2794	88.1379	80.6604	18.698
WBGene00000264	brc-1	1.66575	5.57735	1.89532	1.83393	4.10009	3.81481	3.14788	1.59661
WBGene00000265	brd-1	9.93537	9.73985	8.80278	17.0353	2.81502	4.08046	8.73479	5.06085
WBGene00000266	bre-1	146.189	41.5969	84.228	35.4347	48.2213	27.3615	63.8385	44.8848
WBGene00000268	bre-3	31.0287	24.3776	25.6588	21.2809	25.3401	20.4567	24.6904	3.77309
WBGene00000269	bre-4	13.5803	9.27931	5.43679	7.89103	15.0851	9.78228	10.1758	3.58688
WBGene00000270	bre-5	22.0352	15.8372	10.9092	21.1117	10.2606	17.2998	16.2423	4.95526
WBGene00000271	brf-1	16.5701	22.8694	16.6967	8.81232	20.4154	16.8495	17.0356	4.76328
WBGene00000273	brp-1	265.605	69.657	85.7652	141.078	26.8216	64.8647	108.965	85.2561
WBGene00000274	btf-1	10.4295	16.4668	18.6031	15.8405	13.2979	17.7459	15.3973	3.0404
WBGene00000275	bub-1	45.4526	11.5064	12.6953	7.37046	6.44792	7.82061	15.2156	15.0166
WBGene00000276	byn-1	82.3715	172.429	131.815	103.48	143.161	141.226	129.08	31.8415
WBGene00000277	cab-1	2185.68	8764.36	9165.8	8172.03	9110.34	8709.94	7684.69	2717.34
WBGene00000279	cah-1	5.71776	22.0755	25.5744	12.373	29.6666	21.8378	19.5408	8.86669
WBGene00000280	cah-2	15.4598	62.2565	51.9173	72.2137	101.019	67.6852	61.7585	28.0231
WBGene00000281	cah-3	54.9431	41.0962	32.3942	27.8622	43.6714	33.8081	38.9625	9.74714
WBGene00000282	cah-4	52.7851	24.3132	44.02	32.7647	22.9309	30.9794	34.6322	11.6438
WBGene00000283	cah-5	1.64816	2.097	7.12613	6.89531	7.37274	8.25816	5.56625	2.9016
WBGene00000284	cah-6	38.7229	98.5369	60.8297	89.6904	109.795	117.488	85.8439	30.3217
WBGene00000286	cal-2	7.06075	5.39017	20.3524	44.3096	13.8783	14.2754	17.5444	14.1846
WBGene00000288	cal-4	91.9121	260.087	332.729	380.9	493.004	451.754	335.065	145.198
WBGene00000289	cam-1	42.4917	58.2852	47.4344	32.4644	67.6834	72.6812	53.5067	15.4432
WBGene00000292	cap-1	28.7702	67.2423	30.4224	52.3324	44.1925	50.7179	45.6129	14.5292
WBGene00000293	cap-2	66.788	142.354	182.025	182.099	257.676	209.999	173.49	64.6868
WBGene00000294	cas-1	11.3982	11.1908	26.1935	16.8967	11.4057	14.4376	15.2537	5.81762
WBGene00000295	cat-1	3.56997	1.19531	2.03099	1.9652	1.71922	2.22974	2.11841	0.795236
WBGene00000298	cat-4	10.0567	3.58273	4.34822	4.20737	5.31664	1.85646	4.89469	2.7766
WBGene00000366	cbp-1	78.361	77.6417	68.7439	71.2685	113.715	69.8477	79.9295	17.0347
WBGene00000367	cca-1	8.60662	20.0462	11.5152	14.0744	15.22	11.8289	13.5486	3.91926
WBGene00000368	ccb-1	25.7262	43.0327	44.7264	63.9757	53.9561	50.8825	47.0499	12.846
WBGene00000369	ccf-1	44.4391	38.3923	23.7212	22.9528	22.5899	20.4362	28.7552	10.0507
WBGene00000370	ccg-1	9.01528	18.7698	77.9587	24.0016	21.664	18.8034	28.3688	24.8249
WBGene00000371	cco-1	170.644	219.677	183.728	154.386	187.358	176.642	182.073	21.7782
WBGene00000374	cyp-31A1	19.9362	63.5783	97.9523	46.0358	97.6569	65.8885	65.1746	30.1508
WBGene00000376	ccr-4	81.6536	49.4281	39.7457	42.6386	121.738	68.7204	67.3208	31.1717
WBGene00000377	cct-1	186.456	148.195	79.078	90.6117	121.352	91.2591	119.492	41.4147
WBGene00000378	cct-2	189.778	192.884	155.009	148.04	132.729	122.538	156.83	29.0611
WBGene00000379	cct-4	181.075	233.966	176.124	156.217	169.006	127.244	173.939	35.1502
WBGene00000380	cct-5	343.18	348.554	291.297	242.984	377.147	239.179	307.057	58.1388
WBGene00000381	cct-6	142.91	146.613	111.938	106.343	165.774	120.286	132.311	23.1111
WBGene00000382	cdc-6	9.73906	5.47827	6.64876	6.4334	3.54365	8.92151	6.79411	2.26481
WBGene00000383	cdc-14	16.6579	17.42	13.9772	13.5245	12.605	13.4896	14.6124	1.9465
WBGene00000386	cdc-25.1	22.573	8.23383	3.33102	3.22313	9.55565	8.32985	9.20775	7.08269
WBGene00000390	cdc-42	74.4103	24.1361	28.8804	22.356	53.2405	43.3326	41.0593	20.2503
WBGene00000392	cdd-2	25.7686	12.9704	24.487	17.7704	19.5766	28.3768	21.4916	5.74104
WBGene00000393	cdf-1	9.1888	9.65329	1.82246	10.5806	5.828	11.4491	8.08703	3.62039
WBGene00000396	cdh-4	6.42144	6.07222	5.21669	6.16944	8.94085	5.23227	6.34215	1.36826
WBGene00000403	casy-1	635.754	1374.13	1644.08	1741.37	1783.89	1537.19	1452.73	426.698
WBGene00000405	cdk-1	59.7422	14.1939	12.6932	30.7052	9.84938	8.12901	22.5522	19.93
WBGene00000407	cdk-5	20.3409	21.5325	7.03585	30.6358	29.7791	24.6752	22.3332	8.58461
WBGene00000408	cdk-7	20.5578	66.5797	63.4898	53.056	72.2013	70.4071	57.7153	19.4177
WBGene00000409	cdk-8	46.8884	59.0851	95.3343	126.133	131.755	111.665	95.1435	35.2208
WBGene00000410	cdk-9	16.1399	23.9809	32.7845	15.8613	25.5494	15.4255	21.6236	7.03172
WBGene00000411	cdl-1	21.3529	7.43545	4.85913	4.70174	4.79878	4.14918	7.88286	6.6986
WBGene00000413	cdt-1	2.78098	1.20821	2.93271	4.25657	1.79294	3.30915	2.71343	1.08645
WBGene00000414	cec-1	38.6041	60.1963	62.7491	45.5374	62.2648	73.0998	57.0753	12.6488
WBGene00000415	ced-1	17.9585	12.4738	11.8848	9.58317	11.3645	11.296	12.4268	2.87711
WBGene00000417	ced-3	10.8464	4.31843	1.59512	1.54345	1.65032	2.04309	3.66613	3.67353
WBGene00000418	ced-4	17.2437	9.85527	15.9479	9.6446	23.9997	8.38955	14.1801	6.02895
WBGene00000419	ced-5	13.0992	12.3188	9.57633	10.5899	9.97207	10.4301	10.9977	1.39445
WBGene00000420	ced-6	13.4807	8.91362	9.179	11.1021	14.8925	9.09754	11.1109	2.5507
WBGene00000421	ced-7	48.5403	63.4481	66.2687	79.9874	63.2287	61.5033	63.8294	10.0668
WBGene00000424	ced-10	19.3779	18.7324	16.3824	24.9099	38.3011	41.11	26.4689	10.6646
WBGene00000426	ced-12	33.1786	42.3125	45.1429	58.2409	62.588	44.7678	47.7051	10.8425
WBGene00000441	ceh-18	1.92682	3.67734	8.92608	5.75797	1.53916	1.63327	3.91011	2.94508
WBGene00000443	ceh-20	16.3084	17.5299	15.1967	11.7635	10.2911	7.60042	13.115	3.85314
WBGene00000444	ceh-21	3.47308	5.66955	4.24997	4.11231	9.06058	6.22118	5.46444	2.04037
WBGene00000446	ceh-23	69.7167	96.1679	279.796	166.05	179.653	208.199	166.597	76.2386
WBGene00000449	ceh-27	11.5567	13.9563	38.1108	20.4869	10.7536	6.45686	16.8868	11.3738
WBGene00000452	ceh-31	2.78908	4.59236	17.7341	6.86385	4.33675	14.494	8.46835	6.14953
WBGene00000453	ceh-32	5.11822	7.12643	4.17541	8.08033	3.53447	4.07469	5.35159	1.84208
WBGene00000458	ceh-37	7.80302	16.9361	12.4037	12.0019	19.8327	20.4263	14.9006	4.98025
WBGene00000459	ceh-38	13.6072	20.7754	22.9594	18.0502	29.9623	22.7556	21.3517	5.47553
WBGene00000460	ceh-39	4.46863	6.67438	2.10011	4.06417	1.97526	2.818	3.68343	1.78219
WBGene00000462	ceh-41	3.37313	13.2054	19.6329	5.42769	16.0915	13.0009	11.7886	6.24189
WBGene00000464	ceh-44	13.4798	19.7438	33.238	23.1862	36.8602	29.0889	25.9328	8.75969
WBGene00000465	cpg-1	228.741	122.809	45.273	51.7714	25.7425	74.9319	91.5449	75.0057
WBGene00000466	cel-1	19.1067	30.0786	50.7573	25.4034	57.4524	32.0256	35.804	15.0085
WBGene00000467	cep-1	6.31369	3.64168	5.4597	3.5219	1.54054	3.219	3.94942	1.70202
WBGene00000472	cey-1	254.552	344.583	492.598	433.064	589.6	443.632	426.338	116.262
WBGene00000473	cey-2	284.498	185.292	73.1275	186.208	39.0961	109.393	146.269	89.9116
WBGene00000474	cey-3	119.427	78.3298	83.6371	66.8536	24.9676	55.6699	71.4809	31.3956
WBGene00000475	cey-4	265.446	177.962	139.373	167.108	120.829	149.317	170.006	50.9221
WBGene00000478	cfz-2	29.2035	20.2873	11.2404	16.3145	23.2588	15.5398	19.3074	6.36766
WBGene00000479	cgh-1	241.598	109.51	54.7267	54.6089	96.5124	68.9487	104.317	70.8729
WBGene00000480	cgp-1	20.6248	24.9481	25.1199	21.268	16.0956	19.7261	21.2971	3.40352
WBGene00000481	cha-1	1.99793	2.21046	1.87793	5.45129	1.58966	10.3085	3.90597	3.44599
WBGene00000482	chd-3	48.3231	123.542	98.5278	125.087	132.368	102.885	105.122	30.8377
WBGene00000484	che-2	151.29	191.737	195.406	229.372	299.487	272.656	223.324	55.2034
WBGene00000485	che-3	35.4858	61.7107	68.3291	67.919	68.8242	59.9181	60.3645	12.7517
WBGene00000488	che-7	45.9536	134.686	159.661	120.159	211.28	170.687	140.404	55.9907
WBGene00000490	che-11	24.0085	57.1692	54.9665	74.1118	129.417	89.7491	71.5703	35.8562
WBGene00000491	che-12	32.7162	56.7433	48.84	49.0084	65.4171	56.3227	51.508	11.0503
WBGene00000492	che-13	181.199	620.021	582.551	603.192	887.937	761.762	606.11	238.73
WBGene00000496	chs-1	30.2905	22.6642	18.6335	16.3128	6.42612	12.718	17.8409	8.21901
WBGene00000500	chn-1	44.7268	50.3707	45.733	60.0558	72.817	59.5729	55.546	10.7236
WBGene00000501	cho-1	1.91875	3.72005	7.90103	3.82255	7.24554	3.01189	4.6033	2.40772
WBGene00000502	chp-1	100.446	170.154	238.832	176.363	227.885	167.903	180.264	49.6773
WBGene00000506	cic-1	33.2498	70.2976	85.8283	96.8896	95.1893	86.3754	77.9717	23.8563
WBGene00000507	cit-1.1	16.4983	10.2723	17.0745	11.0143	14.4535	9.83561	13.1914	3.22891
WBGene00000508	cit-1.2	37.1571	28.4923	28.6886	6.93984	33.8975	26.903	27.0131	10.5664
WBGene00000509	cka-1	34.5997	16.0081	40.7997	46.0579	27.0751	30.8294	32.5617	10.5952
WBGene00000510	cka-2	81.2132	245.684	184.443	225.909	368.256	249.627	225.855	93.6724
WBGene00000511	ckb-1	11.0634	34.5973	25.9346	39.0359	52.309	32.8665	32.6345	13.7271
WBGene00000512	ckb-2	14.768	14.2663	8.86838	14.3019	12.5117	10.0969	12.4689	2.46854
WBGene00000514	ckb-4	48.7051	50.9151	39.8406	44.0573	85.9183	35.7553	50.8653	18.0532
WBGene00000518	ckk-1	14.3513	14.8226	14.6002	5.29774	16.307	15.2498	13.4381	4.04673
WBGene00000519	cku-70	30.0541	41.5969	60.7392	64.1146	64.3992	67.02	54.654	15.1662
WBGene00000520	cku-80	14.889	14.5722	11.5546	1.59719	10.2467	11.88	10.7899	4.85144
WBGene00000523	clc-2	4.08246	4.72204	4.01167	7.76345	5.65977	3.18085	4.90337	1.62611
WBGene00000524	clc-3	12.7394	17.5374	22.5744	21.8432	31.8485	20.3776	21.1534	6.34591
WBGene00000527	cle-1	20.34	19.4486	16.8782	13.7528	14.7886	4.65957	14.978	5.66313
WBGene00000528	clh-1	15.0966	16.3789	10.1199	12.2401	10.946	17.2826	13.6774	2.98301
WBGene00000529	clh-2	6.82383	6.70203	6.47022	5.00851	6.69413	7.6559	6.5591	0.86301
WBGene00000532	clh-5	24.6174	26.5552	43.3851	29.3859	31.2845	29.196	30.7373	6.62439
WBGene00000533	clh-6	10.1399	14.7935	8.76836	8.48434	10.8587	8.91338	10.3264	2.37024
WBGene00000534	cpi-2	112.767	182.607	173.222	133.103	135.131	160.343	149.529	26.8366
WBGene00000535	cpi-1	100.256	79.8271	104.873	101.476	28.2764	70.3612	80.8451	29.1692
WBGene00000536	clk-1	59.29	49.4666	42.0249	50.8296	64.7248	38.1276	50.7439	10.0532
WBGene00000542	clp-1	100.386	128.186	78.3468	118.768	137.553	111.818	112.51	21.1028
WBGene00000543	clp-2	7.3877	20.5727	16.5738	13.1211	15.3051	30.3262	17.2144	7.75337
WBGene00000544	clp-3	8.04204	18.6762	23.631	21.2323	13.812	15.1338	16.7546	5.62535
WBGene00000545	clp-4	37.1168	78.5759	80.9153	73.401	51.2123	63.4381	64.1099	17.1665
WBGene00000547	clp-7	39.0093	17.3589	31.4993	13.8541	24.2401	18.5136	24.0792	9.57794
WBGene00000548	clr-1	27.675	27.9817	21.5385	27.016	31.4376	24.2302	26.6465	3.40179
WBGene00000549	cls-2	40.7758	29.587	40.919	30.5436	39.696	34.1561	35.9463	5.19513
WBGene00000550	clu-1	35.7995	26.9034	10.5897	18.7856	15.4383	23.1444	21.7768	8.9338
WBGene00000552	cmd-1	229.844	192.364	134.866	138.174	308.664	246.773	208.447	67.2032
WBGene00000553	cmk-1	144.181	180.444	124.986	148.086	403.527	198.202	199.904	103.196
WBGene00000554	cnb-1	70.7413	124.502	97.6879	58.6699	134.019	111.768	99.5647	29.8817
WBGene00000557	cnc-3	106.013	12.4508	35.259	17.0585	14.0942	3.2258	31.3502	38.0525
WBGene00000562	cng-1	24.9902	76.5062	108.328	122.289	100.19	101.988	89.0485	34.7245
WBGene00000563	cng-3	1.19325	12.6128	15.8747	36.4811	23.8895	18.5175	18.0948	11.7682
WBGene00000564	cnk-1	18.0581	14.5664	7.65469	12.3446	21.5989	17.5079	15.2884	4.89654
WBGene00000565	cnt-1	9.77068	15.3982	8.40109	11.6128	5.64404	10.0285	10.1425	3.26202
WBGene00000566	cnt-2	24.5762	18.8557	20.4689	30.1394	19.0846	15.3613	21.4143	5.20827
WBGene00000567	cnx-1	70.8841	120.108	147.068	98.383	135.763	115.06	114.544	27.2273
WBGene00000585	cogc-2	49.8938	26.1822	26.4803	32.4552	33.8722	33.594	33.7463	8.63086
WBGene00000591	coh-1	7.49993	8.6038	6.64497	7.71568	15.8748	6.48468	8.80398	3.54859
WBGene00000594	col-3	121.726	43.7795	191.966	85.1344	97.0475	62.2011	100.309	52.4373
WBGene00000596	col-7	281.632	176.47	385.297	258.388	471.468	354.597	321.309	104.175
WBGene00000597	col-8	917.617	513.706	455.84	959.747	90.512	527.481	577.484	322.59
WBGene00000599	col-10	244.18	98.56	279.109	187.874	145.716	47.1231	167.094	87.7137
WBGene00000601	col-12	238.535	143.517	251.025	346.992	282.985	259.187	253.707	66.285
WBGene00000602	col-13	25.3365	19.2457	85.8396	71.1935	23.8365	28.6709	42.3538	28.5532
WBGene00000603	col-14	317.22	255.336	425.907	185.101	276.677	148.157	268.067	98.8205
WBGene00000606	col-17	169.13	28.8593	67.5126	34.382	28.0733	17.7714	57.6215	57.2023
WBGene00000608	col-19	1810.98	1395.32	2227.42	2521.37	1050.95	1602.17	1768.04	540.563
WBGene00000609	col-20	4779.61	3051.88	5494.45	8159.77	1493.96	4079.98	4509.94	2270.25
WBGene00000610	col-33	248.107	28.6556	117.797	11.3982	2.21588	34.9657	73.8565	94.7449
WBGene00000611	col-34	55.7591	168.552	388.326	125.249	37.285	56.2517	138.571	132.172
WBGene00000615	col-38	3055.28	798.643	2352.51	734.425	911.883	416.644	1378.23	1063.42
WBGene00000616	col-39	424.47	196.348	403.155	300.625	446.329	290.11	343.506	96.9856
WBGene00000618	col-41	72.9963	3.65521	11.2921	13.6579	6.10696	3.96021	18.6115	26.9464
WBGene00000625	col-48	60.4701	47.7372	77.6598	41.7469	46.2606	29.2094	50.514	16.6888
WBGene00000626	col-49	518.148	226.776	652.147	210.341	198.446	145.065	325.154	207.614
WBGene00000634	col-58	14.4719	10.1272	35.1969	18.9205	29.4262	15.9813	20.6874	9.61574
WBGene00000636	col-60	226.881	119.365	400.113	126.826	253.047	75.3153	200.258	119.15
WBGene00000638	col-62	330.274	133.736	322.992	253.701	461.404	282.986	297.516	107.272
WBGene00000639	col-63	731.636	283.166	1287.27	403.887	410.574	189.677	551.035	404.568
WBGene00000641	col-65	260.284	79.0262	233.683	118.441	190.486	53.6181	155.923	84.7547
WBGene00000647	col-71	372.914	158.285	407.988	176.858	135.074	118.249	228.228	127.712
WBGene00000649	col-73	520.872	92.636	270.283	138.456	76.2645	63.0317	193.591	177.222
WBGene00000652	col-76	6.62705	2.8106	2.38778	2.31044	1.79666	4.95164	3.48069	1.89273
WBGene00000653	col-77	1110.67	738.182	2201.79	1032.18	1166.13	431.126	1113.35	600.046
WBGene00000655	col-79	1306.67	59.553	539.669	122.388	138	57.3453	370.605	493.033
WBGene00000656	col-80	3732.65	1916.58	3898.53	5386.86	1065.54	2749.77	3124.99	1544.41
WBGene00000657	col-81	4983.91	2161.77	5693.93	5771.19	2511.19	3507.61	4104.93	1596.66
WBGene00000663	col-88	47.3391	14.7602	48.5408	39.1404	21.6862	22.6981	32.3608	14.4859
WBGene00000664	col-89	193.295	47.2864	114.217	7.62187	5.55655	35.072	67.1748	73.3332
WBGene00000665	col-90	182.835	16.1827	75.6151	39.9087	55.6028	16.3514	64.4159	62.3912
WBGene00000666	col-91	213.289	47.9443	170.045	95.661	190.435	42.4506	126.638	74.4344
WBGene00000667	col-92	625.295	337.08	677.092	527.982	488.119	469.091	520.777	120.742
WBGene00000668	col-93	7290.57	3694.91	7762.93	10032.9	2492.67	4869.97	6023.99	2825.81
WBGene00000669	col-94	269.811	157.102	311.296	282.387	207.149	212.888	240.105	57.3666
WBGene00000671	col-96	20.6683	40.4972	44.6817	12.9703	28.5773	25.8898	28.8808	11.9519
WBGene00000672	col-97	72.7746	37.809	62.2756	34.8864	19.73	27.7878	42.5439	20.6034
WBGene00000673	col-98	3261.23	1899.39	2656.79	5932.99	488.919	2606.56	2807.65	1802.12
WBGene00000675	col-101	998.243	634.635	604.536	853.625	166.282	497.344	625.777	289.415
WBGene00000677	col-103	1033.05	512.364	771.476	1492.97	119.789	687.558	769.534	466.44
WBGene00000678	col-104	66.7713	37.2611	126.622	32.6722	33.7435	31.9217	54.832	37.592
WBGene00000679	col-105	2.2657	21.4893	26.7169	8.61716	36.0176	38.837	22.324	14.6315
WBGene00000680	col-106	354.161	292.624	223.699	404.319	79.7935	242.502	266.183	113.69
WBGene00000681	col-107	1338.64	445.858	1255.71	553.382	616.255	252.515	743.725	446.886
WBGene00000683	col-109	57.7868	32.0968	95.1217	21.4761	22.0685	14.5042	40.509	30.7584
WBGene00000684	col-110	176.668	11.5614	67.9995	14.6215	17.0552	6.22118	49.0212	66.4744
WBGene00000685	col-111	169.016	33.3375	127.606	54.2074	54.1552	29.0438	77.8943	57.0452
WBGene00000687	col-113	29.8864	18.4875	17.8481	17.2699	3.69314	3.04807	15.0389	10.1756
WBGene00000689	col-115	9.15013	2.46952	2.99715	5.80014	6.76554	4.57009	5.29209	2.49273
WBGene00000691	col-117	165.244	70.864	179.414	100.304	113.999	64.6847	115.752	47.6799
WBGene00000692	col-118	25.6093	115.904	632.725	34.438	52.8161	64.6406	154.356	236.487
WBGene00000693	col-119	3904.32	2205.1	3447.53	5797.86	677.691	3022.85	3175.89	1713.83
WBGene00000694	col-120	207.611	115.386	394.364	127.197	274.127	85.9044	200.765	117.307
WBGene00000696	col-122	4784.41	1780.57	2915.48	3410.69	1275.18	2087.22	2708.92	1276.46
WBGene00000698	col-124	8631.06	4514.06	8827.99	12536.9	2787.54	6627.08	7320.77	3467.14
WBGene00000699	col-125	1770.17	652.697	1793.51	792.082	1075.2	499.783	1097.24	563.17
WBGene00000703	col-129	5492.08	2216.02	5724.2	5496.16	2228.15	3482.23	4106.47	1670.91
WBGene00000704	col-130	417.951	248.461	809.688	288.438	403.888	170.021	389.741	226.208
WBGene00000707	col-133	741.04	470.72	1732.13	1173.99	1105.87	714.696	989.74	448.431
WBGene00000710	col-137	45.5486	8.07707	27.4479	19.9191	18.7167	10.6725	21.7303	13.5724
WBGene00000711	col-138	191.827	57.7416	156.646	43.8763	36.4458	42.2398	88.1295	67.9802
WBGene00000712	col-139	7279.23	3225.64	8345.05	8776.58	3239.07	5197.91	6010.58	2482.24
WBGene00000713	col-140	9884.19	5160.25	8938	12840.7	3112.12	7389.37	7887.45	3467.43
WBGene00000715	col-142	3121.36	1602.58	3898.47	5215.56	1267.95	3427.57	3088.91	1470.97
WBGene00000716	col-143	1446.12	1010.16	1105.74	1477.16	181.371	815.368	1005.99	477.916
WBGene00000717	col-144	472.837	256.871	367.112	193.398	490.692	172.411	325.553	138.799
WBGene00000718	col-145	173.827	110.71	245.923	162.813	211.419	81.3126	164.334	61.2116
WBGene00000719	col-146	93.6411	69.6826	269.089	116.167	160.422	83.8295	132.138	74.1985
WBGene00000720	col-147	706.586	349.583	983.376	737.591	668.236	723.767	694.856	202.961
WBGene00000722	col-149	246.729	171.587	181.754	132.797	70.4727	83.2551	147.766	66.1458
WBGene00000723	col-150	169.926	136.524	332.519	122.571	177.226	64.7064	167.245	90.4168
WBGene00000725	col-152	4.26677	1.55107	8.78487	4.25016	5.3707	2.41115	4.43912	2.54056
WBGene00000726	col-153	3.05475	12.0133	12.0071	5.8091	2.25866	1.83086	6.1623	4.73662
WBGene00000727	col-154	235.894	248.903	472.257	136.406	355.345	88.7767	256.263	140.966
WBGene00000728	col-155	364.132	262.217	515.332	184.536	398.825	179.926	317.495	132.354
WBGene00000729	col-156	70.4973	18.6381	75.2126	30.6427	52.4975	23.9028	45.2318	24.3515
WBGene00000730	col-157	195.026	97.27	375.239	155.025	208.983	83.3179	185.81	105.638
WBGene00000732	col-159	1545.22	725.581	1486.76	1688.64	966.888	1092.97	1251.01	378.269
WBGene00000733	col-160	2953.31	1279.31	2380.2	3107.67	822.158	1862.32	2067.49	914.179
WBGene00000734	col-161	440.803	306.183	643.044	369.315	563.454	245.699	428.083	152.494
WBGene00000735	col-162	587.617	385.929	758.603	464.472	705.04	255.133	526.132	193.251
WBGene00000739	col-166	421.884	174.825	513.418	113.551	394.94	104.68	287.216	177.21
WBGene00000740	col-167	594.081	163.898	461.752	232.056	341.718	126.626	320.022	181.759
WBGene00000741	col-168	181.408	40.1215	145.535	74.1161	93.6566	41.5794	96.0694	57.1255
WBGene00000742	col-169	82.8481	18.9077	44.1739	19.4287	27.195	7.83788	33.3985	27.0494
WBGene00000743	col-170	127.272	30.2635	103.61	29.705	96.0071	19.8945	67.7921	46.4114
WBGene00000745	col-172	4.94522	8.73884	11.8787	2.87349	1.11725	1.63015	5.19728	4.28996
WBGene00000748	col-175	1172.98	498.216	1389.83	517.548	416.721	283.077	713.061	453.128
WBGene00000749	col-176	286.649	33.0252	211.443	19.6726	141.124	35.2172	121.188	110.806
WBGene00000750	col-177	8.79032	45.0658	41.9192	67.6023	124.853	74.3162	60.4244	39.0894
WBGene00000751	col-178	4746.64	2578.27	4906.66	6790.86	1358.24	3408.9	3964.93	1924.09
WBGene00000752	col-179	963.817	556.423	719.871	1002.26	297.913	551.273	681.927	269.743
WBGene00000753	col-180	54.4611	21.1401	75.8304	15.4472	27.4028	19.474	35.6259	24.1524
WBGene00000754	col-181	2545.15	912.625	1455.52	1755.32	762.295	1040.62	1411.92	665.311
WBGene00000755	col-182	33.6877	9.46304	28.3745	18.3036	13.7886	10.6722	19.0483	9.9151
WBGene00000757	col-184	2923.67	1186.21	2341.66	2179.81	894.79	1304.5	1805.11	792.691
WBGene00000761	coq-1	13.2385	27.243	34.8414	38.529	36.0471	20.6434	28.4238	9.93918
WBGene00000762	coq-2	19.411	30.3709	31.1892	24.6919	32.8019	28.7075	27.862	4.97899
WBGene00000763	coq-3	42.6324	39.5368	49.1546	55.4895	62.0284	40.4737	48.2192	9.0666
WBGene00000764	coq-4	10.9846	14.5838	15.4873	34.9665	31.5609	17.3178	20.8168	9.91784
WBGene00000765	coq-5	13.1888	12.7627	20.0791	42.7431	16.6191	16.6555	20.3414	11.2955
WBGene00000766	coq-6	21.116	37.0458	53.8722	32.9225	71.4708	48.2493	44.1128	17.6909
WBGene00000767	coq-8	14.2118	14.1176	9.85792	12.7181	15.4531	10.8226	12.8635	2.15948
WBGene00000768	cor-1	8.87746	2.53563	3.91668	1.89491	2.57869	2.9861	3.79824	2.5759
WBGene00000771	cpb-2	45.854	2.47735	2.10466	4.07298	1.78159	2.95247	9.87384	17.6447
WBGene00000772	cpb-3	25.9809	5.22373	2.77368	8.0515	1.95659	3.04511	7.83859	9.15704
WBGene00000773	cpf-1	128.156	101.891	88.1657	129.257	171.126	131.992	125.098	28.6192
WBGene00000774	cpf-2	35.1043	30.0363	13.2559	19.2399	30.5463	26.2766	25.7432	8.09495
WBGene00000775	cpin-1	8.19701	3.64199	2.81281	2.7217	2.91015	1.37248	3.60936	2.36485
WBGene00000776	cpl-1	12.8331	43.7972	35.9029	34.74	7.36768	25.4814	26.687	14.2068
WBGene00000777	cpn-1	45.2755	34.1886	27.8517	46.1993	30.6867	44.41	38.102	8.1509
WBGene00000779	cpn-3	938.577	401.498	366.83	217.207	237.396	211.049	395.426	278.064
WBGene00000780	cpn-4	11.317	7.9994	6.79599	6.57586	1.91759	2.90152	6.25122	3.43863
WBGene00000781	cpr-1	12.2674	58.3253	20.937	23.6353	38.7283	27.2426	30.1893	16.2664
WBGene00000784	cpr-4	21.1357	72.526	41.5384	70.3377	21.8135	53.2041	46.7593	22.6606
WBGene00000785	cpr-5	33.7244	97.209	74.1975	56.1868	45.2096	60.9957	61.2538	22.3667
WBGene00000786	cpr-6	116.367	58.6437	58.4326	56.5399	33.2646	35.2643	59.752	30.0658
WBGene00000787	cps-6	23.6458	59.2725	53.4075	40.6038	49.8737	43.9756	45.1298	12.4453
WBGene00000788	cpz-1	66.8996	86.4147	110.122	74.5885	62.8357	52.3895	75.5417	20.4308
WBGene00000789	cpz-2	24.3737	10.2396	2.48549	4.80996	4.44169	10.4601	9.46844	7.99346
WBGene00000793	crh-1	30.6611	16.8636	13.3716	25.8769	37.0113	26.7971	25.0969	8.73707
WBGene00000794	crn-1	11.1197	17.2536	17.5896	34.0398	9.09917	17.7017	17.8006	8.76827
WBGene00000795	crn-2	9.09171	16.2804	14.5592	21.1314	17.8018	18.204	16.1781	4.10181
WBGene00000796	crn-3	21.3719	28.7028	31.3722	46.9139	48.9551	38.6173	35.9889	10.793
WBGene00000798	crn-5	25.7565	38.5899	20.8156	40.2826	34.7511	39.3573	33.2588	8.103
WBGene00000800	cars-1	72.0339	86.0616	84.5632	47.8356	116	69.9862	79.4135	22.5823
WBGene00000802	crt-1	706.766	403.41	509.675	357.212	394.384	255.916	437.894	155.018
WBGene00000804	csc-1	21.3113	5.32616	12.3407	3.98031	4.25591	5.77059	8.83082	6.84376
WBGene00000812	csk-1	7.80298	7.90724	5.97128	7.22234	12.7771	17.3907	9.84527	4.36677
WBGene00000813	csn-1	18.3232	24.8835	24.6292	19.8595	18.532	16.2737	20.4168	3.55265
WBGene00000814	csn-2	64.4636	78.6485	104.998	60.0345	166.763	119.203	99.0184	40.4009
WBGene00000815	csn-3	16.1234	16.5745	9.23351	6.70082	19.3232	9.85554	12.9685	5.02522
WBGene00000816	csn-4	28.3972	32.3559	36.6511	33.2474	52.3547	29.3401	35.3911	8.81689
WBGene00000817	csn-5	42.0014	40.6979	9.69403	28.1401	28.8728	33.3078	30.4523	11.7069
WBGene00000818	csn-6	33.4114	30.6074	39.3984	38.1222	53.3609	33.642	38.0904	8.15569
WBGene00000822	csq-1	19.0151	16.8867	8.27673	24.0259	5.70877	12.4522	14.3942	6.88429
WBGene00000829	ctb-1	332.286	408.863	653.679	1160.72	704.425	1446.75	784.454	435.716
WBGene00000832	ctn-1	49.3213	50.4357	42.1053	52.7242	72.9145	38.7481	51.0415	11.963
WBGene00000833	cts-1	628.863	409.806	291.49	293.33	420.015	287.303	388.468	132.613
WBGene00000834	cua-1	29.6282	41.3972	55.9961	44.6766	37.2366	34.9323	40.6445	9.14438
WBGene00000835	cuc-1	42.1303	40.8936	18.7793	72.6839	33.5594	48.1064	42.6921	17.8191
WBGene00000836	cul-1	30.7113	37.3834	22.9933	23.6391	35.1429	23.6658	28.9226	6.39034
WBGene00000837	cul-2	49.555	53.8991	47.7496	58.0498	65.7542	48.838	53.9743	6.92878
WBGene00000838	cul-3	64.2446	34.0837	26.9062	11.1577	34.7063	24.4598	32.5931	17.7001
WBGene00000839	cul-4	13.992	14.4076	18.2899	17.6975	19.8491	12.7	16.156	2.83733
WBGene00000840	cul-5	10.6958	14.4922	19.5191	18.8869	20.0534	22.5282	17.6959	4.31085
WBGene00000841	cul-6	3.22247	16.4002	17.4162	20.2225	15.0704	19.0144	15.2244	6.15796
WBGene00000843	cup-2	31.1752	26.4434	12.035	7.76345	8.30099	10.0319	15.9583	10.1764
WBGene00000846	cup-5	7.23273	8.52078	4.34336	8.40535	8.57882	7.32923	7.40171	1.61447
WBGene00000854	cux-7	20.2557	37.9798	35.8513	33.0381	49.0546	54.8226	38.5003	12.2295
WBGene00000860	cwp-2	1.47792	269.525	10.6502	10.3052	8.01361	7.14536	51.1862	107.015
WBGene00000865	cyb-1	236.224	74.41	51.8936	91.2959	53.6895	48.6277	92.6901	72.201
WBGene00000866	cyb-2.1	25.5256	16.2385	6.1314	2.9664	1.15338	9.16223	10.1963	9.1993
WBGene00000868	cyb-3	75.7046	35.8259	13.3493	12.9169	10.2956	16.1212	27.3689	25.4216
WBGene00000869	cyc-1	92.3168	59.7509	64.1205	77.5545	70.1088	74.9582	73.1349	11.4922
WBGene00000871	cye-1	13.0634	2.38995	1.84582	7.14415	2.25692	1.8013	4.75026	4.55541
WBGene00000872	cyk-1	11.9823	7.5974	8.60595	4.99631	7.8515	4.5666	7.60001	2.69296
WBGene00000874	cyk-3	28.1194	21.4185	22.3642	27.5416	16.9234	23.8088	23.3626	4.16006
WBGene00000875	cyk-4	52.5907	17.5154	21.7355	6.47121	9.43538	12.4412	20.0316	16.8707
WBGene00000876	cyl-1	40.9001	38.3301	56.5344	61.2676	52.7481	55.0328	50.8022	9.13971
WBGene00000877	cyn-1	25.2002	38.0748	11.3498	21.9643	20.2826	30.1129	24.4974	9.09302
WBGene00000878	cyn-2	86.9654	17.5737	22.1184	21.4019	6.24104	19.5613	28.977	28.9921
WBGene00000879	cyn-3	188.243	205.19	127.552	123.421	100.546	131.144	146.016	41.0483
WBGene00000880	cyn-4	23.9825	18.8426	9.55699	23.1186	13.708	22.2961	18.5841	5.8106
WBGene00000881	cyn-5	202.319	278.319	209.204	127.106	159.244	176.858	192.175	51.7045
WBGene00000882	cyn-6	24.7845	25.7421	5.46738	37.032	10.2847	25.0101	21.3868	11.5334
WBGene00000883	cyn-7	393.386	373.854	271.814	234.186	291.376	267.982	305.433	63.5982
WBGene00000884	cyn-8	32.4807	64.0735	48.566	76.3635	138.369	92.8143	75.4445	37.3086
WBGene00000886	cyn-10	8.06857	8.06607	6.22966	18.0836	9.3749	9.49904	9.88697	4.18559
WBGene00000889	cyn-13	75.6226	101.349	90.8249	56.2451	80.2999	94.1737	83.0858	16.1261
WBGene00000890	sig-7	20.2779	56.2632	47.535	51.1059	62.5927	51.0594	48.139	14.6209
WBGene00000891	cyn-15	31.8625	36.301	24.0071	33.9508	26.0538	25.2302	29.5675	5.13608
WBGene00000892	cyn-16	18.1268	29.3275	19.3519	18.725	32.08	29.5079	24.5199	6.42353
WBGene00000894	dab-1	45.7801	42.2599	44.4808	27.6686	64.996	33.4279	43.1022	12.8133
WBGene00000895	dac-1	23.221	23.6359	54.0619	44.8378	40.9205	40.6675	37.8907	12.207
WBGene00000896	dad-1	43.0647	50.9475	24.4998	23.7063	22.2752	34.8671	33.2267	11.8341
WBGene00000897	daf-1	13.8097	22.1462	20.214	15.0456	30.7122	23.1406	20.8447	6.12945
WBGene00000898	daf-2	44.6777	47.2097	29.1402	36.3989	64.5829	44.9826	44.4987	11.9372
WBGene00000899	daf-3	16.6358	21.3829	15.9567	20.1906	21.7041	17.4434	18.8856	2.51409
WBGene00000900	daf-4	17.2769	25.8946	13.2961	18.7134	20.9186	21.8223	19.6536	4.29426
WBGene00000901	daf-5	20.6119	26.4086	9.34823	18.0909	27.5498	19.1007	20.185	6.57499
WBGene00000903	daf-7	75.6712	3.85667	14.042	13.5872	118.865	8.27909	39.0503	47.2668
WBGene00000904	daf-8	1.18077	5.79469	5.46994	5.29277	9.08908	11.5657	6.39882	3.56687
WBGene00000906	daf-10	34.8966	93.8242	115.243	144.55	182.76	149.039	120.052	51.6434
WBGene00000908	daf-12	11.5557	7.90827	6.62394	5.49376	11.3923	8.88821	8.6437	2.47535
WBGene00000910	daf-14	37.6959	44.1027	34.3457	15.106	37.8836	40.373	34.9178	10.232
WBGene00000911	daf-15	13.7939	22.3797	16.678	21.9474	16.3767	19.5715	18.4578	3.40733
WBGene00000912	daf-16	42.477	36.3065	55.5204	57.1329	54.955	51.7623	49.6924	8.39702
WBGene00000913	daf-18	35.8573	24.2872	17.0996	27.5762	13.4025	20.7894	23.1687	7.99439
WBGene00000914	daf-19	112.2	253.971	215.891	235.932	572.619	315.018	284.272	155.967
WBGene00000915	daf-21	1398.95	1956.65	1914.11	1749.22	1573.89	1343.48	1656.05	259.3
WBGene00000917	daf-25	33.6453	38.3673	33.199	52.566	58.1928	32.5823	41.4255	11.1446
WBGene00000923	daf-31	39.3718	28.1015	20.76	20.0875	7.81033	21.5254	22.9428	10.3966
WBGene00000929	dao-3	30.7746	6.56008	6.9665	10.1113	8.84567	7.86071	11.8531	9.3588
WBGene00000930	dao-4	25.5305	11.7612	133.225	13.8117	9.39785	29.3105	37.1727	47.7206
WBGene00000931	dao-5	63.5466	51.3668	37.7882	53.077	28.3187	42.1554	46.0421	12.5028
WBGene00000933	dap-3	29.2451	32.7885	53.2079	27.2565	41.5077	40.0887	37.3491	9.63987
WBGene00000935	daz-1	12.0117	8.50323	1.95244	5.66759	3.85637	5.12061	6.18532	3.57944
WBGene00000936	dbl-1	6.45539	3.44433	4.5018	8.71197	9.7386	7.00168	6.64229	2.40181
WBGene00000937	dbr-1	18.0139	15.74	18.7679	15.89	20.7413	23.4664	18.7699	2.96609
WBGene00000938	dcp-66	27.7554	20.3651	19.6329	14.2477	26.0828	21.0303	21.519	4.85222
WBGene00000939	dcr-1	26.7569	22.6701	32.0994	23.4532	30.4992	22.5349	26.3356	4.16951
WBGene00000941	ddp-1	23.1444	28.3147	19.2441	18.6208	6.33502	13.498	18.1928	7.62768
WBGene00000942	deb-1	28.8946	13.6501	7.79605	10.3724	6.59933	10.1638	12.9127	8.19773
WBGene00000950	deg-1	2.6879	2.10456	10.4297	4.3251	4.34429	1.5449	4.23941	3.24233
WBGene00000952	del-1	12.7086	3.44034	13.6397	11.3125	3.66537	8.79454	8.92684	4.47227
WBGene00000953	del-2	16.6684	15.1653	18.1179	17.5311	20.6384	17.1898	17.5518	1.81409
WBGene00000958	dgk-1	47.6425	67.0878	49.2864	39.1302	87.7205	63.5904	59.0763	17.4898
WBGene00000959	dgk-2	66.8568	96.7357	121.006	125.217	137.523	98.6106	107.658	25.4726
WBGene00000960	dgk-3	15.5869	24.7178	24.4178	28.3522	45.1667	22.4387	26.78	9.94495
WBGene00000962	dhc-1	76.6005	78.5205	63.3057	61.2552	77.4312	53.9203	68.5056	10.3714
WBGene00000963	dhp-1	10.1319	4.34226	9.22255	6.69287	9.32485	2.1094	6.97063	3.20075
WBGene00000965	dhs-1	21.6186	20.0719	3.15784	12.2222	15.4446	11.5563	14.0119	6.68852
WBGene00000969	dhs-5	206.739	5.1644	35.0998	8.49073	15.6813	5.35205	46.0878	79.5005
WBGene00000970	dhs-6	39.5739	45.0013	37.4294	23.2823	66.1336	39.9508	41.8952	13.9478
WBGene00000973	dhs-9	13.9256	7.08718	3.76312	7.28246	2.12365	3.67235	6.30905	4.25478
WBGene00000975	dhs-12	38.2857	27.3664	9.29977	31.4949	10.4963	11.0607	21.334	12.608
WBGene00000976	dhs-13	9.90558	7.00177	2.97422	8.63365	3.35689	2.17686	5.67483	3.26547
WBGene00000978	dhs-15	14.5691	4.39029	20.7212	4.01001	1.55915	23.7602	11.5017	9.48926
WBGene00000980	dhs-17	14.336	13.2892	4.42746	21.4202	17.0734	10.5316	13.513	5.78557
WBGene00000981	dhs-18	22.8307	6.7554	7.65218	3.70216	4.67822	5.36733	8.49766	7.16338
WBGene00000982	dhs-19	9.07632	6.53666	14.8088	3.58228	5.91958	6.99998	7.8206	3.85515
WBGene00000983	dhs-20	3.20656	3.45214	5.33238	2.57983	2.00615	2.27664	3.14228	1.20442
WBGene00000984	dhs-21	103.093	42.7061	47.5115	45.9726	34.5309	27.9246	50.2898	26.9095
WBGene00000985	dhs-22	76.1949	118.158	134.742	130.378	165.385	107.453	122.052	29.7968
WBGene00000987	dhs-24	1.35855	9.1365	14.6849	4.05979	20.1259	6.78148	9.35786	6.97243
WBGene00000988	dhs-25	208.694	154.855	144.938	186.991	82.4919	108.575	147.757	47.1291
WBGene00000991	dhs-28	49.8987	10.7166	16.5535	8.00864	7.5252	8.75017	16.9088	16.4962
WBGene00000994	dic-1	5.89267	8.61091	5.04517	12.2044	10.2023	8.07757	8.33883	2.66042
WBGene00000995	die-1	15.062	17.6654	13.3999	18.1522	15.376	12.2594	15.3191	2.30852
WBGene00000996	dif-1	32.0216	29.3814	56.5789	45.0852	50.0851	40.8016	42.3256	10.4597
WBGene00000998	dig-1	1.28989	1.79037	2.24255	1.03778	3.35642	1.37968	1.84945	0.851068
WBGene00001000	dim-1	33.8832	22.9431	23.5785	16.7308	27.0557	16.3944	23.4309	6.58867
WBGene00001001	dis-3	25.4294	28.7927	16.3915	20.7407	22.6512	23.7634	22.9615	4.21733
WBGene00001002	div-1	23.5166	8.54883	3.45846	15.059	10.2465	3.16409	10.6656	7.7113
WBGene00001005	dlc-1	120.753	98.2093	44.2458	36.6965	110.578	70.165	80.1079	35.15
WBGene00001006	dlg-1	21.0264	18.8909	11.5322	21.3874	21.6932	16.1776	18.4513	3.9749
WBGene00001007	dli-1	179.588	280.101	326.378	289.882	490.244	328.31	315.75	101.192
WBGene00001008	dlk-1	72.3102	115.615	152.84	143.54	150.624	164.576	133.251	34.0513
WBGene00001016	dna-2	7.47908	6.96937	2.27727	5.50878	2.78446	1.8751	4.48234	2.48041
WBGene00001017	dnc-1	38.9983	45.4619	55.4308	49.3099	58.0217	42.2607	48.2472	7.44867
WBGene00001018	dnc-2	27.4477	28.5731	26.9718	26.0981	26.6367	21.5916	26.2198	2.41745
WBGene00001019	dnj-1	27.4436	36.67	71.0115	48.7629	73.8998	91.3735	58.1935	24.5343
WBGene00001020	dnj-2	26.2431	17.3133	12.0071	20.3319	38.1149	28.5614	23.7619	9.23824
WBGene00001021	dnj-3	8.6449	8.06607	12.4593	24.1115	11.7186	8.73912	12.2899	6.06366
WBGene00001023	dnj-5	32.1253	14.163	11.6102	16.3406	11.9127	9.65637	15.968	8.24291
WBGene00001025	dnj-7	11.7131	13.2729	9.89136	13.3994	11.5361	17.375	12.8646	2.5584
WBGene00001026	dnj-8	26.0402	35.6931	67.3856	54.3358	79.8847	55.2282	53.0946	19.8131
WBGene00001027	dnj-9	21.1643	6.10088	7.14907	5.18813	9.91799	11.228	10.1247	5.87449
WBGene00001028	dnj-10	12.4083	17.4207	16.1875	4.47518	14.5726	13.3992	13.0773	4.5896
WBGene00001029	dnj-11	60.7821	50.2234	20.7675	43.8433	43.15	47.5574	44.3873	13.2107
WBGene00001030	dnj-12	93.056	113.991	71.4829	52.699	114.297	94.6723	90.0329	24.2128
WBGene00001031	dnj-13	99.3524	82.4924	65.5447	75.6181	101.245	68.4227	82.1126	15.2807
WBGene00001033	dnj-15	15.805	17.8016	5.60131	32.5192	20.5464	16.7402	18.1689	8.6867
WBGene00001034	dnj-16	65.6859	88.3376	188.847	177.984	241.517	211.666	162.34	69.9541
WBGene00001037	dnj-19	94.0042	121.243	154.379	110.197	109.02	81.8105	111.776	25.0139
WBGene00001038	dnj-20	29.0783	22.5983	18.689	14.7957	36.2745	31.5023	25.4897	8.17694
WBGene00001040	dnj-22	22.661	10.7828	7.96579	11.5617	8.61607	10.4458	12.0055	5.3939
WBGene00001041	dnj-23	31.0571	70.0493	87.741	36.9126	73.9136	83.2977	63.8286	24.0403
WBGene00001042	dnj-24	5.5473	5.50869	2.92499	2.83024	4.95198	2.67603	4.07321	1.40152
WBGene00001043	dnj-25	29.3681	26.3563	34.0122	27.4254	35.3225	30.1664	30.4418	3.56615
WBGene00001045	dnj-27	14.3075	14.2703	6.2172	1.50396	10.0871	14.3149	10.1168	5.3259
WBGene00001046	dnj-28	9.25358	5.35165	4.54656	13.1979	5.13152	4.71419	7.03256	3.49109
WBGene00001047	dnj-29	52.7429	48.5587	56.8082	44.498	66.0255	50.9006	53.2556	7.48675
WBGene00001048	dnj-30	52.8094	51.0875	66.0465	31.9536	74.1004	60.425	56.0704	14.5647
WBGene00001050	dom-3	12.92	10.846	20.1564	33.4346	18.4165	15.6308	18.5674	8.04635
WBGene00001052	dop-1	11.6259	6.76206	2.39366	4.63226	1.80109	3.94187	5.1928	3.60736
WBGene00001053	dop-2	2.58487	2.52985	7.16422	5.54573	5.39065	1.57307	4.1314	2.2039
WBGene00001055	dpf-2	7.49797	10.3276	14.8711	28.7788	5.45494	10.7029	12.9389	8.39129
WBGene00001056	dpf-3	47.0983	37.34	25.5828	43.3198	48.2442	33.0015	39.0978	8.81361
WBGene00001057	dpf-4	36.9114	24.3596	13.0509	12.6282	39.2801	18.1944	24.0708	11.6892
WBGene00001058	dpf-5	66.2312	93.7603	110.267	100.325	148.137	81.1065	99.9711	28.1386
WBGene00001060	dpf-7	20.1438	25.9434	24.8844	30.958	32.4328	36.9683	28.5551	6.04381
WBGene00001061	dpl-1	8.50802	10.6169	7.07426	11.979	14.3055	18.7692	11.8755	4.22882
WBGene00001066	dpy-4	3158.03	772.484	2404.4	850.434	813.543	383.51	1397.07	1111.07
WBGene00001067	dpy-5	525.61	171.396	463.703	230.632	121.466	148.02	276.804	173.663
WBGene00001069	dpy-7	5.25771	2.67582	3.24754	3.14235	5.19261	1.18845	3.45075	1.55911
WBGene00001070	dpy-8	132.157	91.6341	84.7859	47.2349	67.1795	61.7421	80.7889	29.8198
WBGene00001071	dpy-9	18.3518	11.1392	18.199	3.5219	3.08108	2.664	9.49283	7.48845
WBGene00001073	dpy-11	46.7335	37.2246	19.5905	16.2479	21.0581	22.7025	27.2595	11.9819
WBGene00001074	dpy-13	2026.68	590.811	1580.08	456.387	631.796	368.949	942.45	688.104
WBGene00001077	dpy-18	51.0124	13.4286	19.014	16.3539	16.6914	6.70054	20.5335	15.5263
WBGene00001079	dpy-20	36.4193	5.01659	15.7018	2.17045	2.10976	6.567	11.3308	13.2668
WBGene00001080	dpy-21	36.1744	63.816	56.1569	66.413	67.8163	55.8594	57.706	11.7028
WBGene00001081	dpy-22	36.7835	54.022	67.9661	65.7647	79.6715	57.4686	60.2794	14.59
WBGene00001082	dpy-23	24.4079	25.5883	21.7389	13.3857	16.729	24.469	21.0531	4.92845
WBGene00001085	dpy-26	24.5629	33.6478	25.903	25.9592	36.1096	34.7575	30.1567	5.21146
WBGene00001086	dpy-27	25.2009	46.7857	38.0473	36.815	49.4144	33.8215	38.3475	8.82538
WBGene00001087	dpy-28	25.3023	30.894	33.8918	29.7434	51.3738	35.1894	34.3991	9.00816
WBGene00001088	dpy-30	25.1856	30.5541	37.9867	18.3781	21.4371	32.4366	27.663	7.33256
WBGene00001089	dre-1	57.0498	54.9876	48.5208	45.8573	62.2988	52.5121	53.5377	5.93976
WBGene00001090	drh-1	20.9238	28.4245	37.6951	19.3769	43.4313	27.5175	29.5615	9.40569
WBGene00001091	drh-2	67.4592	75.4246	107.841	75.2278	104.025	73.8057	83.964	17.3056
WBGene00001093	drp-1	48.137	50.2186	41.799	39.0504	58.4289	37.0985	45.7887	8.02191
WBGene00001094	dars-1	101.196	99.3808	79.1533	121.267	84.9945	70.6729	92.7774	18.2259
WBGene00001095	dars-2	8.54448	8.69713	8.20973	9.92976	7.91471	7.38578	8.44693	0.864461
WBGene00001101	dsh-1	5.73162	15.4367	11.7578	18.3781	18.9701	16.7148	14.4982	5.00417
WBGene00001102	dsh-2	14.9482	6.8321	1.56873	6.07166	7.08225	4.8797	6.89711	4.42722
WBGene00001112	duo-3	27.2195	13.9429	12.7369	22.1838	14.1361	19.8875	18.3511	5.73441
WBGene00001113	dur-1	2.84482	3.55126	19.7266	4.49121	3.71078	4.2465	6.42853	6.54006
WBGene00001115	dyb-1	7.03183	21.147	19.7425	15.2824	15.2265	17.4601	15.9817	4.98337
WBGene00001116	dyc-1	11.4693	31.75	31.1233	44.169	52.2037	32.9669	33.947	13.8333
WBGene00001117	dyf-1	206.508	573.231	642.808	725.91	1015.6	740.62	650.779	264.674
WBGene00001118	dyf-2	84.8396	168.989	208.001	237.044	317.364	252.602	211.473	79.2607
WBGene00001119	dyf-3	199.544	596.794	411.419	529.815	664.947	570.322	495.473	167.576
WBGene00001121	dyf-5	17.2669	29.2923	45.0516	56.0472	42.1715	53.255	40.5141	14.7872
WBGene00001122	dyf-6	19.722	49.9828	72.4986	55.1181	86.3723	70.8551	59.0915	23.2856
WBGene00001127	dyf-11	15.1728	30.3949	41.874	42.7687	46.1676	44.4112	36.7982	11.9651
WBGene00001129	dyf-13	25.5188	106.556	100.111	107.174	164.479	156.418	110.043	49.7541
WBGene00001130	dyn-1	67.7899	49.4996	29.9555	22.2963	61.6593	43.99	45.8651	17.6379
WBGene00001131	dys-1	4.93814	4.47933	4.71474	3.91031	4.27608	4.82696	4.52426	0.384643
WBGene00001132	alp-1	3.95235	5.07484	12.5422	6.06799	2.06441	3.3946	5.51607	3.70745
WBGene00001134	eat-3	35.3284	46.7586	47.2908	46.903	64.4952	39.5881	46.7273	9.96946
WBGene00001135	eat-4	50.0581	135.761	140.612	142.947	102.789	104.544	112.785	35.5373
WBGene00001137	eat-6	709.238	1196.95	1074.39	1107.11	1194.41	1006.36	1048.08	181.277
WBGene00001145	eat-16	95.4628	192.949	277.988	173.963	334.785	279.484	225.772	87.45
WBGene00001149	bcat-1	37.0348	46.1286	65.3152	57.0835	44.1916	55.1296	50.8139	10.2361
WBGene00001151	ech-2	7.30718	16.0422	27.8771	11.9885	10.7793	13.2245	14.5364	7.13908
WBGene00001152	ech-3	45.6325	57.5989	74.3795	71.9702	64.8029	58.2592	62.1072	10.5991
WBGene00001153	ech-4	39.166	10.6172	14.5483	16.8925	12.8624	12.4227	17.7515	10.7031
WBGene00001155	ech-6	267.795	77.2412	86.6066	138.595	64.2265	78.0162	118.747	77.455
WBGene00001156	ech-7	21.3845	21.0644	14.9129	33.6698	20.1045	20.617	21.9589	6.21545
WBGene00001160	efk-1	20.5483	8.46091	5.75045	9.73733	7.70725	8.59298	10.1329	5.27053
WBGene00001161	efl-1	6.5091	11.3874	2.9316	8.50994	12.408	8.04624	8.2987	3.42177
WBGene00001162	efl-2	6.88037	16.2016	13.3203	12.8888	11.6932	11.5095	12.0823	3.05587
WBGene00001166	eftu-2	137.98	152.075	131.73	123.786	161.783	151.42	143.129	14.3341
WBGene00001167	eef-2	3968.91	4241.9	3851.47	3478.62	6539.3	4066.2	4357.73	1098.91
WBGene00001168	eef-1A.1	6052.49	4824.38	3995.22	3967.8	3650.07	3233.63	4287.26	1010.75
WBGene00001169	eef-1A.2	953.041	989.525	800.149	805.593	834.508	704.369	847.864	105.795
WBGene00001171	egl-2	77.1989	82.0203	87.9584	64.1084	108.623	96.0786	85.9979	15.4255
WBGene00001172	egl-3	969.95	1328.68	915.738	986.498	1157.44	859.205	1036.25	174.896
WBGene00001173	egl-4	37.1115	56.0996	65.9027	43.4362	74.5615	53.1281	55.0399	13.856
WBGene00001177	egl-8	70.0043	71.86	120.849	88.7089	107.459	87.942	91.1371	19.9173
WBGene00001178	egl-9	10.1251	18.608	22.9698	33.9924	16.9022	16.3173	19.8191	8.0873
WBGene00001179	egl-10	13.1046	22.2709	19.2241	26.4335	28.1686	22.8333	22.0058	5.39091
WBGene00001182	egl-13	44.8014	51.5858	75.9639	96.1198	134.789	92.1298	82.565	32.9605
WBGene00001187	egl-19	22.8279	22.2086	27.7117	18.8269	33.5508	19.4913	24.1029	5.5965
WBGene00001189	egl-21	6336.2	22772.8	25281.3	21516.6	22651.2	20368.9	19821.2	6805.19
WBGene00001193	egl-26	2.48209	1.40358	2.98106	2.8845	2.52346	3.45462	2.62155	0.693531
WBGene00001194	egl-27	29.6948	29.8634	26.9084	32.546	33.6245	36.3997	31.5061	3.36552
WBGene00001196	egl-30	726.184	701.156	485.731	329.28	1742.62	772.136	792.851	494.885
WBGene00001202	egl-36	17.8255	44.3685	67.3856	38.7142	72.2923	51.3751	48.6602	19.9229
WBGene00001208	egl-44	15.8209	8.22493	5.51652	5.33783	9.51237	7.17793	8.59841	3.88037
WBGene00001209	egl-45	112.659	105.72	89.9237	59.7546	110.053	85.3096	93.9033	20.0402
WBGene00001214	ego-1	11.0745	4.8285	2.98335	3.6084	1.89405	5.14042	4.92153	3.24228
WBGene00001215	ego-2	15.341	13.9822	9.56679	10.7997	13.4971	12.9829	12.6949	2.13364
WBGene00001224	ehs-1	41.5255	32.9077	36.5269	28.5469	32.6377	32.8181	34.1605	4.40559
WBGene00001225	eif-3.B	113.01	107.131	85.7494	84.4275	100.885	71.7527	93.826	15.7206
WBGene00001226	eif-3.C	163.569	92.2948	75.3453	108.739	78.0728	77.3444	99.2276	33.9857
WBGene00001227	eif-3.D	124.356	92.4759	114.079	68.7298	74.0959	61.9653	89.2838	25.5128
WBGene00001228	eif-3.E	11.1293	22.7672	21.2292	22.824	15.7519	18.2714	18.6622	4.60715
WBGene00001229	eif-3.F	191.228	141.834	115.369	114.733	243.245	184.908	165.22	50.4635
WBGene00001230	eif-3.G	56.991	62.2675	47.7808	72.652	52.6443	50.1669	57.0838	9.2016
WBGene00001231	eif-3.H	37.3011	25.2276	26.7905	20.7382	24.9459	20.2618	25.8775	6.17368
WBGene00001232	eif-3.I	24.6942	32.5027	9.20435	23.7499	22.2201	19.0874	21.9098	7.65296
WBGene00001233	eif-3.K	100.49	114.255	55.4669	102.868	135.206	103.747	102.006	26.1696
WBGene00001234	eif-6	40.079	32.1582	11.7088	37.765	13.5823	18.0917	25.5642	12.6047
WBGene00001239	elo-1	135.025	55.7292	56.9569	34.445	34.1514	40.8187	59.521	38.3249
WBGene00001240	elo-2	54.1691	63.4163	59.8623	47.0627	47.5061	83.5199	59.256	13.5575
WBGene00001241	elo-3	25.5408	40.5659	22.2344	21.5142	32.0659	44.0741	30.9992	9.5937
WBGene00001243	elo-5	34.2764	27.5193	11.8878	49.8452	11.5538	24.8939	26.6627	14.4626
WBGene00001244	elo-6	41.9436	36.5657	37.7816	73.1156	28.0336	41.735	43.1959	15.5052
WBGene00001249	elt-1	19.6927	3.93887	13.0135	12.5919	5.7702	8.39077	10.5663	5.74527
WBGene00001253	elt-6	9.05537	2.09481	2.54238	2.46003	3.82599	4.03172	4.00172	2.59669
WBGene00001258	emb-4	48.1151	40.1341	30.6396	30.4074	44.1878	43.8446	39.5548	7.43823
WBGene00001259	emb-5	60.1351	76.6529	86.2958	119.066	104.839	92.9377	89.9877	20.7722
WBGene00001262	emb-8	51.9098	15.0737	8.42502	9.78256	13.3126	14.5937	18.8496	16.4127
WBGene00001263	emb-9	161.74	264.052	286.82	205.13	323.592	241.068	247.067	57.966
WBGene00001281	emb-27	16.4512	22.732	15.2968	9.25084	9.53168	18.6598	15.3204	5.24808
WBGene00001284	emb-30	24.9128	48.0041	39.4334	38.1561	53.9745	46.4571	41.823	10.1237
WBGene00001303	emo-1	165.824	136.118	88.9544	103.288	121.316	147.032	127.089	28.4032
WBGene00001324	eor-1	28.3144	28.2522	17.7792	24.5762	47.8974	47.4812	32.3834	12.4618
WBGene00001325	eor-2	13.5899	20.0846	21.81	13.6552	13.394	15.1022	16.2726	3.71207
WBGene00001328	epi-1	12.2691	6.10576	3.11233	3.34614	1.91901	1.68737	4.73996	4.01053
WBGene00001329	epn-1	62.5017	42.8517	29.7543	35.5647	57.7816	41.4197	44.979	12.7167
WBGene00001330	eps-8	12.6683	6.5307	8.26333	14.8491	13.9897	9.36	10.9435	3.36666
WBGene00001331	erd-2	97.8297	86.4875	91.8457	76.8611	100.861	65.5572	86.5737	13.3765
WBGene00001332	eri-1	17.1485	18.7016	14.1228	18.7899	19.5928	17.6584	17.669	1.94268
WBGene00001333	erm-1	79.9089	28.3954	4.85711	15.6659	22.6895	14.5161	27.6722	26.8022
WBGene00001334	ero-1	42.954	39.331	25.2549	41.3546	49.1514	28.7928	37.8065	9.04333
WBGene00001335	erp-1	19.7565	31.6443	17.3444	33.5651	29.5678	26.8436	26.4536	6.56044
WBGene00001336	qars-1	60.6827	41.2635	23.3706	30.1514	30.6272	33.6401	36.6226	13.1359
WBGene00001337	ears-1	58.9106	75.3396	65.5348	63.4121	49.8247	53.0951	61.0195	9.20591
WBGene00001338	ears-2	40.8096	47.4146	54.3679	50.2157	64.1522	53.8101	51.795	7.81973
WBGene00001340	etr-1	17.526	16.0337	13.7361	8.86076	18.3026	11.7291	14.3647	3.63101
WBGene00001345	fos-1	41.3717	23.5542	22.6208	28.623	29.9502	33.6434	29.9605	6.93512
WBGene00001352	evl-14	14.6683	20.2413	20.5093	20.6083	17.2127	21.1693	19.0682	2.57068
WBGene00001358	evl-20	28.6784	51.0839	74.3982	71.9884	41.4021	45.7554	52.2177	17.8716
WBGene00001366	exc-5	2.91558	8.02482	12.8634	17.4254	15.6072	18.2019	12.5064	5.97406
WBGene00001371	exl-1	76.4264	17.0099	4.81698	9.32191	10.4204	12.6334	21.7715	27.0726
WBGene00001372	exo-3	29.7573	20.3157	15.6904	15.1822	10.6993	19.6184	18.5439	6.49638
WBGene00001374	exp-2	137.185	303.17	268.708	171.41	532.238	340.287	292.166	140.871
WBGene00001385	far-1	52.5949	88.2899	154.778	51.8415	76.7076	68.9866	82.1997	38.2296
WBGene00001386	far-2	276.219	531.522	378.003	420.129	140.771	225.88	328.754	141.824
WBGene00001389	far-5	13.4517	6.28716	29.6741	28.7129	3.9074	5.0677	14.5168	11.8489
WBGene00001392	far-8	314.501	5.29999	140.083	48.4092	10.8228	29.2937	91.4016	119.796
WBGene00001393	fat-1	82.4147	64.3048	65.8865	61.0961	32.7923	47.888	59.0637	16.9617
WBGene00001394	fat-2	69.3106	82.6409	39.5113	58.8177	27.443	38.3729	52.6827	21.1041
WBGene00001395	fat-3	53.8146	50.0416	22.9114	51.7284	25.3804	35.0908	39.8279	13.8485
WBGene00001396	fat-4	32.2055	28.9658	26.0087	56.1402	24.0862	32.5809	33.3312	11.6638
WBGene00001398	fat-6	26.8243	21.9817	22.1149	19.0209	3.69781	13.7881	17.9046	8.17233
WBGene00001399	fat-7	34.6533	14.6291	6.90463	6.68098	3.57179	5.47469	11.9857	11.7299
WBGene00001400	fax-1	2.7279	2.02463	7.37163	7.13286	3.69781	5.84497	4.79997	2.29602
WBGene00001401	fbf-1	21.2297	6.09275	3.45078	6.67802	5.51758	2.10471	7.51226	6.93678
WBGene00001402	fbf-2	27.3304	7.8165	10.2163	8.23783	3.04284	8.30823	10.8254	8.43138
WBGene00001403	fbl-1	3.46908	36.929	34.9983	16.9323	30.6839	18.4493	23.577	12.9151
WBGene00001404	fbp-1	40.3526	16.1115	31.0254	17.6591	14.5905	20.5928	23.3887	10.1696
WBGene00001405	fce-1	27.1003	10.5616	13.1952	20.4285	28.5447	20.4421	20.0454	7.19974
WBGene00001410	feh-1	9.29393	4.40931	8.51359	8.23783	7.52702	2.80403	6.79762	2.58593
WBGene00001411	fem-1	40.2613	37.7453	34.3575	50.6585	54.6277	44.705	43.7259	7.78982
WBGene00001412	fem-2	17.9434	15.9447	6.1573	5.95785	9.65209	9.3887	10.8407	5.01592
WBGene00001423	fib-1	395.388	255.311	166.638	198.246	156.218	191.276	227.18	89.345
WBGene00001426	fkb-1	35.3654	34.6595	46.4927	44.9868	47.1299	63.8032	45.4062	10.5744
WBGene00001427	fkb-2	85.6256	94.4184	84.842	111.946	85.6017	106.787	94.8702	11.8806
WBGene00001428	fkb-3	63.4534	12.9711	26.5994	7.35365	9.64982	17.1506	22.863	21.0102
WBGene00001429	fkb-4	54.8406	33.9932	41.799	25.7378	27.5199	6.7212	31.7686	16.246
WBGene00001430	fkb-5	78.7635	15.1448	8.21262	5.29774	9.78422	9.01633	21.0365	28.4618
WBGene00001431	fkb-6	198.114	204.598	163.354	118.547	138.278	138.241	160.189	34.9752
WBGene00001433	fkb-8	10.4891	13.9812	14.3974	24.3794	22.005	13.3915	16.4406	5.45759
WBGene00001439	fkh-7	2.70635	4.56135	7.59833	5.88177	6.28902	5.28322	5.38667	1.66294
WBGene00001440	fkh-8	28.8455	25.1322	20.3346	42.6313	43.3517	38.8614	33.1928	9.7327
WBGene00001441	fkh-9	16.3945	6.02354	5.68597	11.0036	6.41753	8.20761	8.95546	4.14296
WBGene00001442	fkh-10	2.07637	8.45387	13.4664	4.34341	7.59951	5.20188	6.85691	3.96731
WBGene00001443	fli-1	12.206	12.7019	8.4305	13.0519	22.7572	18.9739	14.6869	5.20419
WBGene00001444	flp-1	12.1776	40.2183	67.2157	54.1987	14.2244	30.4057	36.4067	21.8879
WBGene00001446	flp-3	1.67463	30.3623	13.5762	30.6516	24.2612	16.5608	19.5145	11.1937
WBGene00001448	flp-5	39.6648	49.6257	64.312	6.91432	25.5397	31.8162	36.3121	19.8644
WBGene00001449	flp-6	18.1284	18.0782	31.7763	20.4981	10.4605	19.7042	19.7743	6.88345
WBGene00001451	flp-8	2.64432	61.7836	140.317	216.23	7.33197	1.26789	71.5958	88.9585
WBGene00001452	flp-9	130.951	100.714	258.802	163.539	200.694	183.298	173	55.3494
WBGene00001454	flp-11	39.2499	53.0602	5.30328	15.3945	8.97841	23.6126	24.2665	18.5798
WBGene00001455	flp-12	2.69636	14.5804	43.7185	14.1008	6.85325	8.2217	15.0285	14.7609
WBGene00001456	flp-13	21.9458	49.8399	61.2174	69.1069	42.2239	39.2049	47.2565	16.7917
WBGene00001457	flp-14	255.601	129.057	380.009	168.78	149.998	440.375	253.97	129.851
WBGene00001458	flp-15	77.8658	201.206	104.124	142.731	82.4279	79.3848	114.623	49.0435
WBGene00001459	flp-16	49.8246	85.7051	48.14	52.4033	66.7853	70.8352	62.2822	14.7976
WBGene00001460	flp-17	421.312	884.223	1472.54	1300.3	1154.49	1253.94	1081.13	376.992
WBGene00001461	flp-18	26.8323	27.0272	16.1132	42.876	24.6273	9.09073	24.4278	11.4654
WBGene00001462	flp-19	1137.65	5729.52	2640.1	2661.73	2550.58	2914.47	2939.01	1506.62
WBGene00001470	baz-2	34.7066	70.4893	59.1887	69.0627	71.7979	69.122	62.3946	14.2869
WBGene00001475	fmi-1	30.2562	103.13	105.468	117.968	124.589	114.933	99.3906	34.7911
WBGene00001478	fmo-3	14.3809	12.5543	15.8851	8.78317	8.32412	4.98275	10.8184	4.14233
WBGene00001479	fmo-4	28.635	19.6876	23.0701	18.6023	10.8493	10.5532	18.5663	7.02401
WBGene00001480	fmo-5	33.0775	19.6662	24.5045	19.3997	51.9622	24.5928	28.8671	12.3507
WBGene00001481	fog-1	2.26894	3.09305	3.50366	1.69508	1.31815	2.03011	2.31817	0.834207
WBGene00001482	fog-2	6.87386	8.74583	3.37733	3.26793	3.17655	5.35577	5.13288	2.3031
WBGene00001484	fox-1	48.9788	104.762	43.7713	64.5386	160.364	86.1936	84.7679	43.5598
WBGene00001485	fre-1	26.582	27.6941	18.739	22.1614	31.5292	21.9698	24.7793	4.65916
WBGene00001486	frh-1	8.28929	22.716	13.7848	31.1226	6.05047	10.93	15.4822	9.6047
WBGene00001488	frm-1	57.3502	50.0776	40.7592	39.4389	55.4746	47.0227	48.3539	7.39643
WBGene00001489	frm-2	4.13175	14.9298	5.35934	10.3715	14.6181	7.95405	9.56075	4.57751
WBGene00001491	frm-4	39.8123	23.0925	49.0462	22.9633	45.0888	38.7923	36.4659	11.049
WBGene00001493	frm-7	13.2972	8.33103	8.71105	7.37528	6.65696	7.23907	8.60176	2.41973
WBGene00001494	frm-8	13.3032	19.8942	27.2602	17.1452	19.4861	16.1278	18.8695	4.76042
WBGene00001495	frm-9	17.2026	11.6152	9.86782	10.7417	15.546	8.80223	12.2959	3.33522
WBGene00001496	frm-10	129.493	218.524	399.021	333.262	427.249	294.096	300.274	112.115
WBGene00001497	fars-1	43.7731	37.2961	44.6572	37.0378	45.2026	48.8978	42.8108	4.70844
WBGene00001498	fars-3	68.8468	57.4361	55.1246	65.1922	72.2025	42.4631	60.2109	10.8788
WBGene00001499	fsn-1	63.2604	73.3864	54.5889	63.9409	108.362	78.1558	73.6158	18.9253
WBGene00001501	ftn-2	187.06	137.953	75.4253	106.666	39.2906	76.4369	103.805	52.5779
WBGene00001502	ftt-2	454.847	353.481	284.227	230.573	513.058	330.779	361.161	105.644
WBGene00001503	fum-1	291.257	405.159	357.09	279.918	674.911	357.712	394.341	145.11
WBGene00001508	fut-8	2.80959	13.3764	11.756	15.1669	13.0842	10.3969	11.0983	4.36611
WBGene00001509	fzo-1	27.68	37.2898	30.6087	25.1747	30.0846	29.3103	30.0247	4.06589
WBGene00001510	fzr-1	33.6208	21.35	23.4883	29.0406	18.2872	25.2298	25.1694	5.499
WBGene00001511	fzy-1	24.6144	8.55263	10.6853	4.13567	7.83904	7.29927	10.5211	7.22317
WBGene00001513	gad-1	24.6109	51.9961	47.1189	26.5957	29.5451	42.6294	37.0827	11.6296
WBGene00001514	xnd-1	18.0592	11.4887	11.7797	6.51323	1.89933	7.49264	9.5388	5.53396
WBGene00001515	gap-1	4.37642	7.26295	8.2271	15.9212	14.7022	13.172	10.6103	4.63158
WBGene00001516	gap-2	14.1868	6.85547	4.33713	7.79377	9.38237	5.25284	7.96806	3.53545
WBGene00001517	gar-1	12.8714	44.521	41.6557	45.1432	45.9181	42.2769	38.731	12.7761
WBGene00001518	gar-2	51.1072	96.786	127.773	129.452	109.997	113.23	104.724	28.9161
WBGene00001519	gar-3	2.18999	1.59223	1.69087	3.2722	4.77104	3.0939	2.76837	1.20411
WBGene00001520	gas-1	73.4618	51.7584	37.4229	45.2634	40.6979	41.7985	48.4005	13.2107
WBGene00001522	gbh-1	3.80961	8.40163	2.74527	7.96905	4.64772	8.20459	5.96298	2.5186
WBGene00001523	gbh-2	5.05768	3.72555	5.75471	2.78415	4.33008	6.84437	4.74942	1.45471
WBGene00001526	gck-1	17.3073	9.00289	12.403	10.001	21.8731	10.843	13.5717	5.00605
WBGene00001527	gcs-1	59.8353	55.0647	68.2568	57.9915	62.1634	61.0256	60.7229	4.45398
WBGene00001536	gcy-9	124.54	198.274	596.403	350.594	850.267	429.407	424.914	267.383
WBGene00001538	gcy-12	72.9921	117.396	92.373	109.542	128.363	142.8	110.578	25.0847
WBGene00001543	gcy-18	3.09009	7.23918	15.9055	3.07806	9.3749	8.92505	7.93546	4.77765
WBGene00001544	gcy-19	11.0288	16.5668	25.2081	22.359	24.0059	21.0126	20.0302	5.32964
WBGene00001551	gcy-31	53.8845	150.569	302.285	174.783	491.482	301.626	245.771	153.369
WBGene00001553	gcy-33	141.706	360.744	607.311	549.208	1208.45	764.349	605.295	365.231
WBGene00001557	gcy-37	17.9116	50.1172	78.7854	61.6356	105.634	69.3191	63.9005	29.3351
WBGene00001558	gdi-1	305.414	348.571	351.155	251.048	404.75	286.343	324.547	54.6723
WBGene00001560	gei-3	51.6117	42.8521	42.9141	22.1462	59.6026	38.8689	42.9993	12.6632
WBGene00001561	gei-4	57.3425	86.6437	161.198	91.1016	192.136	114.328	117.125	50.5117
WBGene00001562	lin-66	30.0432	30.6051	20.33	21.7422	29.8897	16.6418	24.8753	6.04898
WBGene00001563	gei-6	23.3732	25.4714	40.1558	34.5379	33.4672	27.7576	30.7938	6.34703
WBGene00001564	icl-1	36.07	24.8218	37.0771	28.0283	13.9492	17.3847	26.2218	9.47375
WBGene00001565	gei-8	21.7146	44.9388	43.5025	55.2869	86.4128	63.4025	52.543	21.7374
WBGene00001566	acdh-13	45.3033	44.5103	45.3771	34.7599	57.4395	55.2378	47.1047	8.22568
WBGene00001568	snpc-4	23.1432	16.8475	18.9995	15.9329	17.1552	19.7001	18.6297	2.61828
WBGene00001569	meg-3	1.6608	2.27564	1.38093	8.01718	4.28614	4.5482	3.69481	2.50064
WBGene00001571	gei-14	12.1973	6.24663	6.63363	11.2328	3.74356	1.4161	6.91167	4.18014
WBGene00001574	gei-17	79.9282	106.962	160.861	137.097	196.888	141.517	137.209	40.8304
WBGene00001579	gex-2	37.7043	56.5771	70.713	72.1211	130.412	95.0016	77.0882	32.2535
WBGene00001580	gex-3	17.4819	26.6425	16.6124	13.0604	38.2808	26.724	23.1337	9.27985
WBGene00001582	gfi-2	42.5669	70.2875	38.9069	29.4626	41.0488	44.6748	44.4913	13.6973
WBGene00001583	gfi-3	4.50388	8.33517	2.95052	11.4198	4.9952	4.409	6.10226	3.15731
WBGene00001584	nrde-4	14.2052	9.62723	9.25916	19.4117	13.0631	10.2594	12.6376	3.86417
WBGene00001585	gfl-1	7.84999	13.109	26.5164	30.789	6.48441	11.968	16.1195	10.1075
WBGene00001589	gip-1	17.786	8.15944	14.0805	10.4803	14.5678	10.3717	12.5743	3.5251
WBGene00001590	C45G3.3	24.9787	18.1006	10.7285	24.2224	21.5269	10.906	18.4105	6.35702
WBGene00001592	glc-2	5.90937	4.60328	7.82154	2.52273	3.67828	1.7492	4.38073	2.24036
WBGene00001593	glc-3	4.67669	5.10026	2.06333	7.98597	4.65759	11.8296	6.05224	3.39919
WBGene00001594	glc-4	16.0291	54.6464	42.205	38.6886	62.26	49.8579	43.9479	16.0927
WBGene00001595	gld-1	43.0303	15.7008	13.8585	5.0286	6.02851	5.81118	14.9096	14.5038
WBGene00001596	gld-2	24.7218	7.48023	5.71943	4.30436	6.99324	5.77527	9.16573	7.7014
WBGene00001597	gld-3	8.55366	5.47128	2.02095	3.91099	3.0413	3.94441	4.49043	2.29365
WBGene00001598	glh-1	204.898	114.391	109.673	91.3818	108.024	94.4854	120.476	42.3267
WBGene00001599	glh-2	25.3125	17.3471	12.0799	12.8575	10.3392	8.91505	14.4752	6.03443
WBGene00001601	glh-4	24.8723	4.60518	6.01905	2.91205	1.03789	3.42642	7.14548	8.84329
WBGene00001602	gln-1	14.0541	19.7198	11.3581	16.4853	21.8999	25.1124	18.1049	5.11208
WBGene00001603	gln-2	145.483	21.482	42.5839	26.4887	29.7532	18.3666	47.3596	48.7993
WBGene00001604	gln-3	98.1776	63.8957	51.4534	72.1909	52.5081	39.2283	62.909	20.6455
WBGene00001606	gln-5	31.6079	26.0956	12.1478	14.6929	6.56975	14.448	17.5937	9.36134
WBGene00001607	gln-6	81.7878	57.7274	33.5558	52.4497	13.1099	35.7376	45.728	23.6702
WBGene00001613	glr-2	1.65473	3.27501	2.64983	6.41001	2.74153	1.93944	3.11176	1.71772
WBGene00001615	glr-4	1.98303	6.38188	6.30442	10.9804	4.62511	5.22949	5.91739	2.95371
WBGene00001616	glr-5	3.10215	8.31682	16.766	9.27022	8.4478	5.55123	8.5757	4.62067
WBGene00001617	glr-6	4.22042	9.07569	11.5655	17.4081	11.1197	6.34869	9.95636	4.60789
WBGene00001620	glt-1	63.3325	22.9523	20.9671	26.3744	20.3123	15.9854	28.3207	17.486
WBGene00001627	gly-2	3.4563	9.45475	9.33999	14.4599	10.1903	10.368	9.54488	3.53194
WBGene00001628	gly-3	57.1312	27.4339	22.116	18.1074	33.6019	22.6201	30.1684	14.2376
WBGene00001629	gly-4	20.9453	32.985	34.1741	26.4537	42.9102	35.4341	32.1504	7.60729
WBGene00001630	gly-5	39.2871	12.2344	2.96968	7.18371	15.6415	8.24131	14.2596	13.0087
WBGene00001632	gly-7	33.6528	20.5101	12.5745	13.9053	12.8407	10.0799	17.2605	8.75876
WBGene00001633	gly-8	238.096	32.9208	56.5015	60.1385	15.6771	19.4708	70.4675	84.1589
WBGene00001635	gly-10	31.8242	25.0572	18.511	11.9409	20.0221	21.2634	21.4365	6.65986
WBGene00001637	gly-12	41.0478	84.5756	87.7458	88.1076	120.991	85.6292	84.6829	25.4729
WBGene00001638	gly-13	12.3576	24.5172	6.79203	15.3347	12.7765	13.5326	14.2184	5.80473
WBGene00001645	gly-20	56.2995	27.5319	31.0488	24.0345	35.6276	38.1273	35.4449	11.4393
WBGene00001647	gna-2	62.5316	30.2404	27.5262	26.6346	9.49291	22.1986	29.7707	17.646
WBGene00001648	goa-1	170.854	196.523	172.382	140.56	326.454	193.268	200.007	65.105
WBGene00001649	gob-1	13.1438	9.52294	17.7593	7.63735	20.4154	10.1097	13.0981	5.03594
WBGene00001650	gon-1	6.1317	2.75718	1.59709	2.06047	2.50357	1.39621	2.74103	1.73975
WBGene00001651	gon-2	13.8318	9.38597	10.2522	12.6758	14.5177	14.3473	12.5018	2.19263
WBGene00001653	gon-4	15.8233	12.7506	14.2531	17.4692	15.372	16.3435	15.3353	1.65296
WBGene00001660	gop-1	9.78946	9.32248	12.9837	1.25631	16.2417	16.7092	11.0505	5.71329
WBGene00001661	gop-2	12.4787	29.4587	13.001	15.7249	30.2646	24.7801	20.9513	8.19854
WBGene00001662	gop-3	66.869	79.0669	79.1764	76.6118	148.699	97.6736	91.3494	29.8143
WBGene00001669	gpa-7	14.0606	11.6972	8.76836	25.453	34.088	29.2359	20.5505	10.412
WBGene00001674	gpa-12	8.67772	1.80999	3.0754	5.95157	2.60331	3.18879	4.2178	2.5948
WBGene00001679	gpb-1	267.667	93.4912	44.3901	47.5543	177.442	93.6974	120.707	86.5587
WBGene00001680	gpb-2	45.673	73.5544	56.8082	83.761	75.0579	54.2829	64.8562	14.7084
WBGene00001681	gpc-1	6.3121	10.7081	10.4968	13.5424	21.7201	21.981	14.1267	6.41283
WBGene00001682	gpc-2	100.006	146.672	106.502	123.662	124.211	170.839	128.649	26.3071
WBGene00001683	gpd-1	65.0559	53.5707	13.6877	26.4887	16.0925	18.9927	32.3147	21.658
WBGene00001684	gpd-2	476.948	555.852	550.415	514.43	668.589	517.873	547.351	65.8631
WBGene00001685	gpd-3	625.017	804.541	891.11	781.02	1175.21	796.359	845.543	183.113
WBGene00001686	gpd-4	64.3428	37.6301	13.6039	9.87242	22.0716	29.2481	29.4615	19.866
WBGene00001688	gpr-1	7.30692	2.42526	4.57869	2.21519	1.29195	3.49081	3.55147	2.15971
WBGene00001689	gpr-2	16.2246	1.05188	4.46817	2.16172	3.15191	2.45272	4.91849	5.653
WBGene00001692	grd-3	1599.59	1087.96	1715.82	2901.33	323.292	1394.78	1503.8	846.834
WBGene00001693	grd-4	40.8448	14.1452	41.799	126.391	7.86282	40.472	45.2525	42.4342
WBGene00001694	grd-5	785.955	663.164	765.569	1654.15	159.391	670.941	783.195	484.772
WBGene00001695	grd-6	58.0784	11.154	38.7654	18.7549	74.5421	4.46607	34.2935	27.8289
WBGene00001699	grd-10	384.584	219.013	491.101	716.137	99.5374	336.659	374.505	215.233
WBGene00001701	grd-12	2.25635	2.65	3.75223	7.26138	4.58791	7.32343	4.63855	2.21383
WBGene00001702	grd-13	133.898	44.4751	115.274	142.524	21.6843	98.0414	92.6494	49.1664
WBGene00001703	grd-14	128.788	63.2447	175.031	94.5271	52.4503	64.798	96.4731	47.4653
WBGene00001708	grk-1	23.2512	24.5444	28.9994	42.7583	81.8264	40.5127	40.3154	21.8958
WBGene00001709	grk-2	39.0866	34.851	23.2872	43.4564	45.0573	31.7548	36.2489	8.09621
WBGene00001713	grl-4	9.62507	10.0197	4.72908	4.5759	3.11356	4.03813	6.01691	3.00403
WBGene00001714	grl-5	508.861	72.1107	189.517	76.7631	80.42	42.2042	161.646	177.438
WBGene00001716	grl-7	77.9952	13.9007	29.5238	6.34834	9.87331	6.40259	24.0073	27.8165
WBGene00001724	grl-15	245.127	17.7828	92.9699	22.4896	54.6519	8.15128	73.5288	89.6295
WBGene00001725	grl-16	158.893	128.861	387.339	143.633	162.522	58.2837	173.255	111.553
WBGene00001730	grl-21	1.87028	4.07934	46.2087	22.356	22.2741	18.3195	19.1846	15.9913
WBGene00001736	grl-27	7.46263	30.7455	30.7297	37.1679	24.5674	20.617	25.215	10.3979
WBGene00001740	gro-1	12.6775	12.1798	16.7797	32.4725	25.2515	18.4218	19.6305	7.87345
WBGene00001743	grp-1	10.3354	13.2915	7.20761	20.9225	14.2362	21.2478	14.5402	5.63602
WBGene00001744	gars-1	54.3447	50.0072	52.2883	36.3649	42.5713	43.353	46.4882	6.86153
WBGene00001745	gsa-1	210.068	328.331	279.106	161.063	970.667	424.455	395.615	296.331
WBGene00001746	gsk-3	52.9658	26.8273	18.2331	7.05702	33.9554	24.1322	27.1951	15.5255
WBGene00001747	gsp-1	103.267	106.595	86.8672	60.9388	157.483	148.748	110.65	36.7492
WBGene00001748	gsp-2	52.6964	32.8858	40.9444	23.3048	36.4715	22.9163	34.8699	11.2945
WBGene00001749	gst-1	92.9586	76.4601	71.0474	88.3878	85.9162	59.7383	79.0847	12.4215
WBGene00001751	gst-3	3.76573	18.5662	10.1762	4.92329	11.0069	15.8271	10.7109	5.83071
WBGene00001752	gst-4	311.882	72.4526	137.31	109.955	51.2137	79.9946	127.135	95.4007
WBGene00001753	gst-5	197.866	233.316	154.054	168.94	137.651	203.583	182.569	35.4043
WBGene00001755	gst-7	168.229	219.877	140.882	217.101	95.6995	158.807	166.766	47.2023
WBGene00001757	gst-9	8.4443	8.84796	16.1076	15.5859	11.615	18.0114	13.102	4.03257
WBGene00001758	gst-10	106.822	50.7096	145.273	92.0959	27.3273	48.2747	78.4172	44.1591
WBGene00001760	gst-12	9.84994	13.3323	9.06132	8.76781	14.9146	11.3298	11.2093	2.47684
WBGene00001761	gst-13	143.202	37.7374	55.1036	48.4716	22.1446	37.2754	57.3225	43.5466
WBGene00001763	gst-15	8.81207	23.0298	20.595	9.96395	23.2448	20.4122	17.6763	6.538
WBGene00001764	gst-16	33.0367	34.8278	25.5073	9.87242	38.3854	38.5826	30.0354	10.9709
WBGene00001768	gst-20	435.559	89.609	252.175	64.4547	161.553	50.7856	175.689	147.625
WBGene00001769	gst-21	7.88111	7.91636	13.4509	4.3384	15.1815	11.4856	10.0423	4.04568
WBGene00001772	gst-24	75.9601	126.75	37.6886	98.984	139.766	146.133	104.214	41.9053
WBGene00001775	gst-27	138.132	100.516	57.6285	76.0389	33.507	37.7053	73.9214	40.1127
WBGene00001776	gst-28	121.206	132.002	80.8732	135.64	84.179	135.483	114.897	25.6424
WBGene00001779	gst-31	9.94362	13.3545	35.8277	17.3336	21.3419	10.1977	17.9998	9.76527
WBGene00001781	gst-33	15.7164	16.4677	14.9896	9.66939	24.4374	28.6466	18.3212	6.93102
WBGene00001784	gst-36	24.9412	7.25336	10.2703	4.96881	3.38091	7.20371	9.66971	7.83767
WBGene00001787	gst-39	42.2485	93.0865	55.6921	75.4434	65.4765	66.9168	66.4773	17.28
WBGene00001788	gst-40	21.9037	31.7574	5.5061	74.5885	25.8938	26.5306	31.03	23.1485
WBGene00001790	gst-42	46.3805	10.8944	15.4258	11.1946	8.70526	17.4059	18.3344	14.1064
WBGene00001793	gsy-1	25.53	27.1469	14.315	21.5464	30.5183	21.4395	23.416	5.64025
WBGene00001794	gta-1	86.5213	41.025	60.4124	42.7175	45.4568	35.8549	51.998	18.8286
WBGene00001808	gut-2	59.561	44.1259	24.4485	7.88552	44.4571	59.1497	39.9379	20.2948
WBGene00001812	haf-2	9.56382	21.6525	31.9255	27.9493	12.583	27.91	21.9307	9.08041
WBGene00001813	haf-3	10.9221	10.8312	10.4171	8.39972	6.53186	12.0719	9.86231	2.02401
WBGene00001815	hmt-1	20.6755	43.0463	30.0992	49.5112	38.3598	42.8664	37.4264	10.4151
WBGene00001816	haf-6	20.4501	23.0131	15.8522	23.8602	43.901	32.1213	26.533	10.0349
WBGene00001817	haf-7	19.6239	58.3894	65.1652	41.1784	62.0417	53.9408	50.0566	17.0962
WBGene00001823	hap-1	12.3536	20.9572	11.8696	17.2278	17.8624	30.4062	18.4461	6.80504
WBGene00001827	hcf-1	24.9419	21.9763	37.6191	25.6152	30.796	43.5101	30.7431	8.33168
WBGene00001829	hcp-1	25.9354	9.02187	4.16557	4.83677	3.44778	4.26834	8.61262	8.71583
WBGene00001830	hcp-2	29.4218	7.48685	5.53091	8.02763	6.32922	7.36533	10.6936	9.2186
WBGene00001832	hcp-4	40.4939	19.3828	16.8891	13.6184	5.16264	9.35679	17.4839	12.3792
WBGene00001834	hda-1	24.1512	17.1681	8.45526	6.13604	32.4069	13.1505	16.9113	9.94333
WBGene00001835	hda-2	19.7291	40.1086	16.2261	35.8869	42.296	41.566	32.6355	11.6219
WBGene00001836	hda-3	28.3318	56.0446	64.8257	56.237	132.666	97.3471	72.5754	36.8302
WBGene00001837	hda-4	65.0832	51.642	27.3523	31.7596	86.8517	39.5049	50.3656	22.5532
WBGene00001838	hda-10	12.337	10.0014	4.72047	9.13514	12.6536	15.4033	10.7085	3.66902
WBGene00001840	hel-1	177.075	152.107	137.473	122.788	110.601	98.5535	133.099	28.7059
WBGene00001843	hgo-1	82.0141	19.3295	35.9223	57.1036	30.8908	17.5279	40.4647	24.8527
WBGene00001844	hid-1	12.1147	23.5491	19.4002	15.2521	22.6945	15.3084	18.0532	4.56522
WBGene00001851	hif-1	289.724	298.898	180.346	170.683	434.461	188.521	260.439	102.239
WBGene00001853	hil-2	302.906	378.51	239.141	300.321	538.86	405.298	360.839	105.65
WBGene00001854	hil-3	38.1361	42.7827	8.86501	30.0225	92.5517	42.1744	42.4221	27.6093
WBGene00001855	hil-4	356.48	175.298	96.0817	65.8534	46.3145	87.6596	137.948	115.782
WBGene00001856	hil-5	301.556	126.134	85.1889	69.4144	65.3648	60.4362	118.016	93.0379
WBGene00001858	hil-7	5.77475	3.54702	4.30488	12.4963	2.02448	4.98873	5.5227	3.64977
WBGene00001860	him-1	34.3945	41.4938	26.9684	35.4145	53.0857	43.4128	39.1283	8.9758
WBGene00001862	him-3	44.0298	9.01029	3.32817	19.3222	2.19122	7.30775	14.1982	15.8297
WBGene00001865	him-6	18.7163	8.03516	1.24116	4.80382	5.9536	4.46637	7.20273	6.05966
WBGene00001867	him-8	10.5514	8.94994	9.50442	15.3276	11.6212	8.69545	10.775	2.4804
WBGene00001869	him-10	18.8151	6.88069	2.43566	2.35676	4.35263	5.64514	6.74766	6.17197
WBGene00001874	him-17	18.6315	21.5638	13.8026	15.7838	17.4667	16.5309	17.2965	2.64964
WBGene00001898	his-24	31.893	43.8148	101.518	85.9513	56.8921	54.4366	62.4177	26.2859
WBGene00001909	his-35	237.65	457.566	420.73	418.57	431.388	421.785	397.948	79.8503
WBGene00001910	C50F4.6	29.2359	96.1218	61.5257	75.7691	82.5935	73.0051	69.7085	22.8747
WBGene00001911	his-37	1275.84	2230	1991.06	1801.47	2749.05	2255.3	2050.45	495.537
WBGene00001912	his-38	25.7395	5.53507	7.83731	7.58345	1.47428	8.60429	9.46231	8.37956
WBGene00001914	his-40	11.2956	5.43796	6.59984	12.7721	3.10374	8.0508	7.87668	3.63437
WBGene00001915	his-41	199.829	230.015	202.391	141.812	138.503	91.5182	167.345	51.8546
WBGene00001933	his-59	165.497	51.2523	20.9841	30.4566	19.2432	47.0352	55.7447	55.3564
WBGene00001934	his-60	142.771	43.2036	8.34186	8.07166	5.49216	15.2637	37.1906	53.5706
WBGene00001935	his-61	197.037	32.4328	14.8939	7.20573	7.70466	24.9814	47.376	73.9809
WBGene00001937	his-63	85.9979	40.6533	29.3936	7.11038	11.0585	27.34	33.5923	28.5026
WBGene00001942	his-68	44.8727	19.7156	13.958	6.75295	9.84617	7.23632	17.0636	14.4569
WBGene00001944	his-70	82.728	4.34949	14.7806	28.6037	5.56078	3.60602	23.2714	30.64
WBGene00001945	his-71	94.3186	143.231	118.395	101.831	105.789	130.784	115.725	18.6574
WBGene00001946	his-72	127.192	263.512	188.586	170.705	133.889	132.833	169.453	52.1661
WBGene00001947	his-73	9.98966	3.46641	9.81643	18.9969	1.84657	1.79618	7.65203	6.6988
WBGene00001955	hlh-11	38.1024	47.746	44.4772	34.4292	114.79	51.2171	55.127	29.87
WBGene00001971	hmg-1.1	216.849	211.234	182.217	128.229	190.601	213.858	190.498	33.5143
WBGene00001972	hmg-1.2	88.5688	168.952	146.015	127.957	225.177	163.833	153.417	45.6238
WBGene00001973	hmg-3	48.0419	21.3681	17.4553	23.6459	2.62682	10.8594	20.6662	15.4318
WBGene00001976	hmg-11	35.5882	50.8407	40.4928	39.1812	41.2593	58.0391	44.2335	8.45407
WBGene00001978	hmp-1	17.2237	16.8374	14.1952	30.6406	21.3621	19.5804	19.9732	5.77328
WBGene00001979	hmp-2	22.3102	39.6557	35.9936	29.2553	63.6451	42.4138	38.879	14.1557
WBGene00001980	hmr-1	42.8997	66.9048	52.4381	58.5171	73.513	58.1768	58.7416	10.7322
WBGene00001983	hoe-1	28.0584	16.9594	18.7305	15.3356	18.1591	14.9393	18.6971	4.82421
WBGene00001984	hog-1	99.8111	16.6388	62.3632	16.0915	22.6802	10.3967	37.9969	35.6289
WBGene00001987	hot-2	3.32989	6.26298	25.039	6.05699	15.6022	14.5083	11.7999	8.15409
WBGene00001988	hot-3	33.4679	119.23	144.705	114.56	126.204	154.855	115.504	43.0357
WBGene00001989	hot-4	7.01712	17.8562	18.9625	4.58706	12.4846	6.9394	11.3078	6.09134
WBGene00001990	hot-5	5.63596	31.415	46.4156	33.6841	37.6535	14.8627	28.2778	15.1563
WBGene00001993	hpd-1	66.3088	14.2266	30.9186	16.3184	8.72415	12.3434	24.8066	21.7152
WBGene00001994	hpk-1	105.962	81.6013	64.0506	73.8243	97.0973	77.1553	83.2819	15.5237
WBGene00001995	hpl-1	14.7976	22.8212	19.3881	4.69002	28.265	19.5116	18.2456	7.99843
WBGene00001996	hpl-2	38.321	53.6327	47.7947	24.6649	63.2345	34.0097	43.6096	14.0153
WBGene00001999	hrp-1	275.82	376.488	452.382	426.731	611.506	460.881	433.968	110.409
WBGene00002000	hrp-2	97.7686	106.19	78.9382	115.351	117.732	97.6682	102.275	14.2224
WBGene00002001	hars-1	61.1612	67.7609	63.0594	70.8583	78.443	71.2157	68.7497	6.25189
WBGene00002003	hse-5	16.5252	40.3857	33.6027	53.0497	40.9203	53.1794	39.6105	13.6826
WBGene00002004	hsf-1	17.1067	30.1367	21.7542	25.9071	52.8836	31.3338	29.8537	12.4604
WBGene00002005	hsp-1	2378.96	1944.16	1775.82	1545.93	1746.8	1327.07	1786.46	359.582
WBGene00002007	hsp-3	168.059	116.913	88.5789	87.1148	92.7369	71.8285	104.205	34.5104
WBGene00002008	hsp-4	122.15	28.9337	52.6735	32.2793	38.808	43.2641	53.0181	34.89
WBGene00002010	hsp-6	80.3813	43.8174	39.6017	50.5811	63.0227	55.3611	55.4609	14.7588
WBGene00002011	hsp-12.2	18.016	11.4612	14.98	21.7422	4.22683	9.13665	13.2605	6.31444
WBGene00002015	hsp-16.1	3.28427	5.22335	568.008	163.165	30.051	31.3963	133.521	221.005
WBGene00002016	hsp-16.2	112.384	97.3873	1162.25	228.733	629.955	375.669	434.397	407.684
WBGene00002017	hsp-16.11	5.28864	20.1867	628.829	102.727	57.6084	41.8405	142.747	240.509
WBGene00002018	hsp-16.41	86.5354	88.6534	1463.81	282.104	796.368	397.136	519.102	531.564
WBGene00002019	hsp-16.48	12.9033	19.0652	773.862	400.519	41.4709	38.4183	214.373	312.176
WBGene00002020	hsp-16.49	5.8273	9.53262	971.826	400.519	40.6246	26.344	242.446	388.498
WBGene00002023	hsp-25	98.9986	61.6943	55.5897	76.8415	35.4791	45.0458	62.2748	22.8941
WBGene00002024	hsp-43	21.1622	20.8135	14.0336	24.4423	15.3112	14.8934	18.4427	4.26275
WBGene00002025	hsp-60	117.724	65.7062	40.3971	31.9816	48.8761	46.9264	58.6019	31.0383
WBGene00002026	hsp-70	17.8772	18.7708	195.116	45.3836	132.696	37.5326	74.5627	72.7478
WBGene00002027	hsr-9	54.1856	36.405	28.9953	40.2138	50.1797	45.1555	42.5225	9.24479
WBGene00002028	hst-1	10.8463	6.65067	18.363	2.73357	6.90854	5.2554	8.45958	5.52279
WBGene00002029	hst-2	1.95308	9.27722	5.6297	5.44735	3.17701	5.4939	5.16304	2.51327
WBGene00002032	htp-1	17.6317	7.04518	3.15017	3.04813	2.6666	7.49331	6.83918	5.69806
WBGene00002033	htp-2	18.567	8.72246	3.08761	5.97521	2.61365	4.70802	7.27899	5.95222
WBGene00002034	htp-3	23.694	6.43909	3.3154	4.81202	3.89788	2.02214	7.36342	8.13607
WBGene00002035	hum-1	17.4374	28.4604	32.9712	37.2205	26.7729	22.7242	27.5978	7.06935
WBGene00002036	hum-2	23.3312	20.1178	14.1357	13.0561	15.7126	12.9717	16.5542	4.24866
WBGene00002037	hum-4	5.58623	1.54139	2.91002	4.69294	3.51252	2.15945	3.40043	1.52954
WBGene00002038	hum-5	35.6696	38.2686	45.7744	44.2918	42.722	67.4349	45.6936	11.3057
WBGene00002042	hus-1	12.8717	5.9553	8.43233	8.1592	5.55173	6.42885	7.89985	2.70292
WBGene00002045	icd-1	343.71	358.552	267.651	316.532	241.749	231.654	293.308	53.7665
WBGene00002046	icln-1	45.6939	85.5917	27.4398	53.102	65.3816	90.6544	61.3106	24.1897
WBGene00002047	icp-1	10.0894	10.8789	9.24229	3.57717	1.217	5.18612	6.69848	3.93755
WBGene00002048	ida-1	528.378	1376.35	1991.64	1557.13	1568.71	1254.1	1379.38	486.252
WBGene00002050	ifa-1	46.689	26.79	31.3359	22.3417	17.3736	12.0711	26.1002	12.1564
WBGene00002052	ifa-4	2.65082	14.3903	15.2818	3.6967	4.85099	1.74764	7.10304	6.08561
WBGene00002053	ifb-1	72.0195	41.8323	72.7706	65.501	42.0217	35.4044	54.9249	16.9794
WBGene00002054	ifb-2	31.1325	10.803	12.2371	15.7876	2.68557	5.84654	13.082	9.99486
WBGene00002055	ifc-1	18.3025	5.17485	4.62775	6.71677	1.08816	3.24596	6.52599	6.0742
WBGene00002056	ifc-2	18.1102	5.90105	8.7534	11.5498	2.39506	5.24184	8.65857	5.58948
WBGene00002059	ife-1	367.629	91.0607	67.2711	92.9887	79.5418	90.2665	131.46	116.104
WBGene00002060	ife-2	13.6593	16.601	8.81475	8.52923	13.6797	18.2795	13.2606	3.97074
WBGene00002061	ife-3	44.7912	26.8428	14.0336	23.7633	16.8291	20.1146	24.3958	11.0029
WBGene00002062	ife-4	1.70037	3.78601	4.59492	13.3383	8.21135	12.6115	7.37373	4.82684
WBGene00002063	ife-5	5.49538	6.17893	5.52567	2.67334	6.49646	4.21279	5.09709	1.4232
WBGene00002064	iff-1	231.832	151.461	108.131	99.397	42.2066	96.6191	121.608	64.2567
WBGene00002065	iff-2	274.955	308.471	218.388	276.629	233.788	254.049	261.047	32.5488
WBGene00002066	ifg-1	108.29	62.2392	37.5303	37.9287	53.2625	48.9351	58.0309	26.3571
WBGene00002068	ify-1	112.65	76.052	85.2012	44.6558	28.0476	36.1598	63.7945	32.8731
WBGene00002070	ile-1	80.4481	57.3781	70.2276	47.9667	62.3615	38.8021	59.5307	15.02
WBGene00002071	ile-2	30.5575	13.4781	14.6802	8.52279	9.38906	6.6258	13.8756	8.72275
WBGene00002072	ima-1	14.6327	9.78623	22.3059	3.92425	8.58265	8.16293	11.2324	6.42071
WBGene00002073	ima-2	44.1578	25.814	27.9508	14.5629	9.10008	20.9819	23.7613	12.2071
WBGene00002074	ima-3	50.147	38.8598	10.4098	10.0726	34.9676	30.6574	29.1857	16.04
WBGene00002075	imb-1	21.1577	17.7683	21.5646	14.2768	29.4632	20.5599	20.7984	5.05103
WBGene00002076	imb-2	15.4667	23.6428	15.6358	24.4397	14.2538	10.4903	17.3215	5.53147
WBGene00002077	imb-3	119.908	103.97	85.9189	71.9835	80.7126	63.2043	87.6162	20.9813
WBGene00002078	xpo-1	61.0696	69.3219	49.5198	61.6061	73.7729	62.5101	62.9667	8.29024
WBGene00002079	xpo-2	30.4666	19.417	5.97679	15.0363	17.0893	11.4465	16.5721	8.27417
WBGene00002080	xpo-3	15.6829	10.4676	8.89289	1.07561	4.80943	7.32238	8.04181	4.98978
WBGene00002081	ina-1	16.7247	12.7436	17.3632	18.7773	19.9814	12.7082	16.3831	3.04985
WBGene00002083	inf-1	343.096	288.198	185.662	190.877	215.225	215.722	239.797	62.4826
WBGene00002084	ins-1	61.5987	102.578	225.209	165.804	201.69	210.52	161.233	65.6464
WBGene00002086	ins-3	23.2201	10.0881	48.9739	35.5407	54.6992	1.8669	29.0648	21.116
WBGene00002089	ins-6	213.424	29.079	29.064	42.1838	200.921	3.54536	86.3695	94.4914
WBGene00002092	ins-9	105.773	3.84509	21.7776	21.0722	87.0526	3.98481	40.5842	44.3454
WBGene00002097	ins-14	6.9316	7.26295	26.4443	17.0585	13.2652	15.0537	14.336	7.21854
WBGene00002105	ins-22	10.5122	22.5263	47.8438	23.147	19.1248	45.2306	28.0641	15.025
WBGene00002106	ins-23	1.82244	12.3666	65.6639	38.1222	4.94082	24.831	24.6245	24.1831
WBGene00002107	ins-24	2.63326	12.4443	8.13244	7.86902	11.4735	1.98407	7.42275	4.35535
WBGene00002109	ins-26	212.069	59.4364	128.241	62.0436	192.234	21.5097	112.589	77.666
WBGene00002111	ins-28	3.08252	53.6006	44.4264	10.7468	8.35705	8.12901	21.3904	21.7364
WBGene00002113	ins-30	35.0856	32.622	29.173	7.05702	41.1581	8.007	25.5171	14.4736
WBGene00002116	ins-33	117	33.3733	96.9961	50.5369	35.7902	34.586	61.3804	36.4329
WBGene00002119	ins-36	5.02018	16.2587	29.5988	9.54668	20.4154	48.7431	21.5971	15.8167
WBGene00002123	inx-1	7.96977	14.4142	22.7827	19.2892	16.8748	19.9751	16.8843	5.20958
WBGene00002125	inx-3	7.81799	1.1208	7.14141	9.21345	1.56727	4.21052	5.17857	3.39245
WBGene00002129	inx-7	12.639	18.7041	3.87568	9.37535	17.1328	8.39173	11.6864	5.60396
WBGene00002130	inx-8	88.8018	68.486	50.594	54.3947	17.977	30.5156	51.7948	25.5059
WBGene00002131	inx-9	8.0163	11.2545	8.96381	5.78231	4.77752	8.92983	7.95404	2.35268
WBGene00002132	inx-10	8.10208	6.20729	1.88338	9.1119	9.56567	5.97335	6.80728	2.82477
WBGene00002133	inx-11	4.11709	1.57149	13.3508	4.30612	3.34856	5.29293	5.33116	4.12084
WBGene00002134	inx-12	35.3712	28.2254	31.9724	46.4051	13.7828	20.9633	29.4534	11.3832
WBGene00002135	inx-13	41.8899	19.41	18.9229	34.0042	8.64472	15.3337	23.0342	12.428
WBGene00002136	inx-14	51.4245	24.1898	12.38	7.18737	9.31518	12.6854	19.5304	16.6951
WBGene00002140	inx-18	73.0765	297.307	223.004	240.765	503.833	269.31	267.883	139.456
WBGene00002143	inx-21	33.7484	7.58546	6.90463	15.589	5.84474	6.31695	12.6648	10.944
WBGene00002144	inx-22	4.35605	2.32005	2.19003	6.35728	1.44189	1.0686	2.95565	2.01865
WBGene00002146	ipp-5	7.31375	10.6349	4.5175	10.9279	2.76181	4.54629	6.78369	3.42358
WBGene00002147	ire-1	6.64402	22.4522	16.087	17.7896	31.4501	24.2493	19.7787	8.40786
WBGene00002148	gon-14	17.1442	22.3238	8.67702	19.1908	10.2598	10.8115	14.7345	5.5744
WBGene00002151	irk-3	11.7787	23.6482	25.6973	24.865	31.2008	29.0671	24.3762	6.77926
WBGene00002152	iars-1	68.3094	74.7193	67.3568	67.1501	64.4084	68.9689	68.4855	3.42944
WBGene00002153	iars-2	29.8005	26.8121	23.0086	24.4897	46.3113	26.2426	29.4441	8.57633
WBGene00002162	isp-1	193.6	168.994	160.235	155.045	139.557	122.555	156.664	24.4448
WBGene00002163	ist-1	65.619	133.358	179.447	135.62	175.071	149.343	139.743	41.1551
WBGene00002169	isw-1	33.5703	50.1855	39.607	48.4686	44.5933	33.2517	41.6127	7.32108
WBGene00002175	jac-1	11.4375	13.2193	11.325	4.5659	15.1787	7.31032	10.5061	3.90467
WBGene00002176	jip-1	17.0313	33.9047	28.8041	30.2947	24.736	25.2067	26.6629	5.81066
WBGene00002177	jkk-1	21.0159	86.6088	64.2713	72.9118	122.568	88.2689	75.9409	33.4725
WBGene00002178	jnk-1	30.6227	42.225	17.9364	28.3998	51.0704	29.4381	33.2821	11.6411
WBGene00002179	jph-1	40.3122	85.7842	96.8323	96.1615	89.2782	86.8031	82.5286	21.1995
WBGene00002181	kal-1	21.4564	50.6428	53.7803	48.7859	61.1739	42.3349	46.3624	13.6758
WBGene00002182	kap-1	24.3218	100.519	145.049	122.807	231.924	174.062	133.114	70.1241
WBGene00002183	kat-1	71.6659	51.8685	19.647	43.4529	32.9983	42.7971	43.7383	17.5656
WBGene00002185	kel-3	15.587	15.7699	18.2693	19.6417	34.7483	22.5334	21.0916	7.17319
WBGene00002186	kel-10	45.0654	2.9638	9.68437	7.49655	7.28692	3.30777	12.6341	16.0995
WBGene00002187	kgb-1	22.2076	36.0402	36.742	35.5519	36.8616	35.4075	33.8018	5.7111
WBGene00002189	kin-1	182.518	476.042	307.434	292.239	881.624	466.335	434.365	245.983
WBGene00002190	kin-2	80.0327	91.3504	63.953	56.8641	114.45	84.76	81.9016	20.5395
WBGene00002191	kin-3	62.5386	44.9811	47.4383	43.3516	77.586	58.6712	55.7611	13.1924
WBGene00002192	kin-4	27.0295	53.7951	39.1734	26.5332	52.872	46.0732	40.9127	12.1503
WBGene00002193	kin-5	41.3144	1.08944	2.31387	4.47785	1.95868	2.39919	8.92557	15.9064
WBGene00002196	kin-10	107.827	142.301	113.547	135.72	152.028	145.639	132.844	18.0428
WBGene00002198	kin-14	70.9053	60.0352	33.0835	88.0326	78.3103	60.5352	65.1503	19.0034
WBGene00002199	kin-15	3.91143	9.38451	4.83195	4.67544	5.45364	4.7154	5.49539	1.96758
WBGene00002201	kin-18	23.2328	19.4215	18.679	32.1315	28.6953	30.0009	25.3602	5.70863
WBGene00002202	kin-19	205.014	139.343	104.453	128.815	215.366	120.921	152.319	46.3669
WBGene00002203	kin-20	16.4097	11.1	16.4653	11.5869	13.0931	11.7772	13.4054	2.43963
WBGene00002207	sid-3	12.1123	19.2635	10.5895	13.9725	10.2316	11.5084	12.9463	3.36595
WBGene00002210	kin-29	76.3861	117.177	106.898	100.203	325.299	176.718	150.447	91.9525
WBGene00002214	klc-1	23.749	25.9	21.5722	20.8734	16.6376	17.1046	20.9728	3.63622
WBGene00002215	klc-2	49.8064	73.932	106.294	65.4504	89.7174	63.989	74.8648	20.2192
WBGene00002216	klp-3	16.3539	17.1713	13.73	16.6066	18.5635	13.5035	15.9881	1.99106
WBGene00002217	klp-4	33.9159	40.2637	34.7351	37.9939	44.4597	38.5488	38.3195	3.84397
WBGene00002219	klp-7	37.5784	33.0372	35.8636	36.2108	34.9049	31.0992	34.7824	2.35173
WBGene00002220	gcc-1	26.346	11.2843	11.2785	7.27542	29.7023	19.9491	17.6393	9.1095
WBGene00002222	klp-11	16.6922	31.5816	36.398	29.1815	34.9189	40.7211	31.5822	8.31049
WBGene00002223	klp-12	42.7274	48.1279	68.6434	43.3174	46.2465	42.5499	48.6021	10.0648
WBGene00002224	klp-13	82.8158	244.21	292.303	338.172	635.765	456.751	341.669	189.044
WBGene00002225	klp-15	22.6999	24.2304	14.7038	33.7903	13.6568	15.4701	20.7585	7.75516
WBGene00002226	klp-16	40.5287	36.9882	24.0299	17.8858	19.8197	23.4503	27.1171	9.36753
WBGene00002228	klp-18	11.6989	5.43869	4.86369	2.35308	2.74473	2.81816	4.9862	3.51959
WBGene00002229	klp-19	54.2391	29.7666	15.1299	27.1883	15.4502	16.8742	26.4414	14.9974
WBGene00002230	klp-20	11.9236	15.8835	13.84	11.7177	14.6444	14.3503	13.7266	1.62374
WBGene00002231	knl-1	11.5579	7.18335	4.60581	2.22831	3.7905	3.23057	5.43275	3.43748
WBGene00002232	kpc-1	7.98525	17.3534	18.901	25.6043	17.3033	23.2869	18.4057	6.11228
WBGene00002233	kqt-1	23.984	51.8094	18.5178	50.9973	44.2121	37.9666	37.9145	13.9584
WBGene00002235	kqt-3	15.8511	48.6591	54.3933	56.1402	56.6167	46.3355	46.3326	15.5013
WBGene00002238	kars-1	88.0978	73.87	38.2	89.7665	71.687	65.4594	71.1801	18.7594
WBGene00002239	ksr-1	20.1013	29.8526	25.2134	33.0073	39.6171	28.5854	29.3962	6.66729
WBGene00002240	ksr-2	27.7224	24.3776	45.8193	35.4681	36.2001	26.1577	32.6242	8.10967
WBGene00002241	kup-1	11.9391	19.2659	22.0333	18.274	14.8025	9.79101	16.0176	4.6629
WBGene00002242	kvs-1	1.71161	7.01714	12.3341	17.9019	21.0749	12.9143	12.159	7.05213
WBGene00002244	laf-1	69.0721	42.6895	18.0805	10.2911	35.3117	26.9206	33.7276	20.8446
WBGene00002245	lag-1	9.53804	9.37748	16.4021	11.3363	17.1901	9.43239	12.2128	3.63364
WBGene00002247	lam-1	11.3391	5.41498	3.94317	1.90772	1.05081	2.00419	4.27666	3.80701
WBGene00002249	lap-1	135.842	105.043	89.7257	72.7406	99.6733	88.0051	98.505	21.3976
WBGene00002250	lap-2	135.674	89.4994	110.251	115.877	97.6181	94.2587	107.196	17.1344
WBGene00002251	lat-1	26.2209	47.8508	40.3419	57.0515	48.6457	37.6022	42.9522	10.6825
WBGene00002253	lbp-1	97.2041	79.1806	101.201	126.724	73.9081	83.147	93.5607	19.354
WBGene00002254	lbp-2	30.3243	37.3769	76.8242	49.5572	28.9028	29.9884	42.1623	18.6718
WBGene00002255	lbp-3	3.10024	20.4188	15.77	11.4444	8.52868	5.7711	10.8389	6.43992
WBGene00002256	lbp-4	13.0388	7.71612	6.55532	12.686	2.46625	6.39719	8.14327	4.06408
WBGene00002258	lbp-6	65.7855	73.8286	43.7595	49.3991	18.5211	36.9211	48.0359	19.9756
WBGene00002261	ldb-1	56.339	68.7681	84.8757	97.183	174.162	100.343	96.9452	41.3825
WBGene00002262	ldh-1	213.812	252.395	283.204	309.915	256.854	266.09	263.712	32.2039
WBGene00002263	lea-1	51.3289	20.13	16.3988	15.1121	13.0002	10.8594	21.1382	15.1205
WBGene00002264	lec-1	481.48	179.556	83.3223	55.8162	172.713	94.9948	177.98	156.788
WBGene00002265	lec-2	761.308	1137.93	1070.07	883.14	2162.86	1164.2	1196.58	498.375
WBGene00002266	lec-3	163.577	186.954	144.232	147.967	183.546	146.794	162.178	19.1471
WBGene00002267	lec-4	383.038	306.311	254.846	173.656	125.25	127.414	228.419	104.42
WBGene00002268	lec-5	8.23575	16.1545	22.2556	10.7673	8.02412	7.23957	12.1128	5.94169
WBGene00002269	lec-6	19.2776	23.6818	43.1124	34.7633	10.1374	20.598	25.2618	11.813
WBGene00002271	lec-8	76.1865	35.9981	44.2158	32.0877	28.7645	21.1251	39.7296	19.4315
WBGene00002272	lec-9	382.47	201.955	44.3178	183.781	53.5927	78.0023	157.353	129
WBGene00002273	lec-10	226.167	96.8695	38.7278	70.2626	35.9702	40.451	84.7413	73.233
WBGene00002275	lem-2	9.08949	4.02256	4.27176	8.2668	2.61158	5.73199	5.6657	2.54806
WBGene00002276	lem-3	9.66909	5.7543	8.42868	8.15566	5.23222	3.18733	6.73788	2.42082
WBGene00002280	let-2	79.5147	71.6387	58.4058	39.8167	37.0178	41.4119	54.6343	18.0397
WBGene00002295	let-19	44.3236	48.6762	51.5347	47.0275	92.1737	54.6614	56.3995	17.8874
WBGene00002297	ect-2	36.8917	10.7441	1.14098	6.62411	5.36573	4.03627	10.8005	13.1666
WBGene00002324	let-49	15.9179	8.00115	12.7453	4.11081	8.3913	9.58749	9.79233	4.09233
WBGene00002335	let-60	33.7557	20.4831	16.8403	21.7265	25.3427	27.9037	24.342	6.00519
WBGene00002344	let-70	175.148	159.448	111.683	167.328	170.104	143.488	154.533	23.7207
WBGene00002348	myo-1	29.0536	7.96617	8.90495	4.59547	6.64461	5.75722	10.487	9.22411
WBGene00002363	let-92	134.784	139.53	110.372	76.8939	188.935	139.619	131.689	37.0621
WBGene00002393	lpr-1	19.3927	4.66065	9.31649	4.50736	2.19066	2.84117	7.15151	6.49492
WBGene00002583	let-363	25.4503	38.7505	44.1068	41.7981	51.5351	44.9564	41.0995	8.76041
WBGene00002632	let-413	20.152	15.6807	8.40109	19.7418	23.4792	16.6897	17.3574	5.18545
WBGene00002637	let-418	41.0506	66.1018	75.8332	62.8	75.566	61.9616	63.8855	12.7311
WBGene00002694	let-502	20.7573	10.7946	8.01323	13.7843	5.44328	11.567	11.7266	5.29056
WBGene00002696	let-504	126.052	248.106	282.355	203.319	211.22	247.509	219.76	54.0668
WBGene00002717	let-526	67.1617	78.0484	62.3098	76.2175	127.826	91.7479	83.8853	23.7936
WBGene00002804	let-630	26.4104	10.2554	9.26873	12.5559	8.54336	13.9069	13.4901	6.64431
WBGene00002845	let-711	64.9472	43.5224	27.3722	29.525	54.5287	37.5774	42.9121	14.6289
WBGene00002850	let-716	33.2426	24.1929	16.4142	25.5501	19.4658	21.3722	23.373	5.8398
WBGene00002855	let-721	63.2695	22.2538	28.9378	28.0004	37.7415	19.1795	33.2304	16.0399
WBGene00002879	let-754	76.714	25.2822	24.6478	30.6635	34.7737	27.2746	36.5593	20.0281
WBGene00002889	let-765	32.1146	28.1722	26.1874	22.982	40.5545	33.5047	30.5859	6.21646
WBGene00002891	let-767	96.0903	101.332	96.2469	80.1947	95.3029	84.7936	92.3267	8.04252
WBGene00002915	let-805	16.6311	4.98269	7.69655	3.45765	3.30926	3.28601	6.56054	5.2176
WBGene00002957	let-858	32.3383	48.0705	59.5278	62.9578	51.0411	50.8304	50.7943	10.6989
WBGene00002974	lev-1	12.1533	12.4173	17.9139	25.0374	28.2687	30.9572	21.1246	8.11959
WBGene00002977	lev-10	16.8461	16.7743	19.7928	7.66068	10.6733	14.3256	14.3454	4.47209
WBGene00002978	lev-11	157.274	87.312	74.4873	72.0746	67.7238	53.0035	85.3126	36.9545
WBGene00002979	lfe-2	6.35247	6.43297	7.00668	13.5595	5.79932	10.2565	8.23457	3.05512
WBGene00002980	lgg-1	276.324	333.48	675.337	462.205	549.464	585.038	480.308	153.155
WBGene00002981	lgg-2	57.1828	44.6406	76.5792	56.4562	74.7705	59.3852	61.5024	12.1349
WBGene00002985	lig-1	14.9535	11.548	4.82496	10.8936	9.83259	10.0057	10.3431	3.28131
WBGene00002986	lig-4	25.7858	25.237	24.7389	23.9376	38.9355	27.6629	27.7163	5.6372
WBGene00002988	lim-6	6.47868	15.2418	39.6394	28.1273	8.9479	7.09193	17.5878	13.4988
WBGene00002989	lim-7	10.1546	8.53213	20.7102	16.0315	25.5175	21.4738	17.07	6.72013
WBGene00002991	lin-2	9.17083	4.64353	3.03459	1.95753	9.22853	2.09765	5.02211	3.37472
WBGene00002994	lin-5	42.3957	72.9995	67.9447	67.1427	133.25	82.8822	77.7691	30.291
WBGene00002998	lin-9	16.8382	13.955	11.6886	3.23144	10.6797	11.4067	11.2999	4.54686
WBGene00002999	lin-10	37.266	61.3925	55.8822	60.8311	65.1526	74.4165	59.1568	12.3818
WBGene00003000	lin-11	2.19285	9.98539	17.4654	9.65698	7.97889	14.3049	10.2641	5.27258
WBGene00003002	lin-13	45.457	43.1421	43.5414	49.5973	61.3256	43.7349	47.7997	7.04301
WBGene00003003	lin-14	43.6395	68.0877	37.8745	41.6452	123.871	61.5316	62.7749	32.2339
WBGene00003006	lin-17	6.74603	5.10904	3.47236	3.35989	3.91912	3.91807	4.42075	1.29691
WBGene00003007	lin-18	14.2886	28.8045	42.1225	34.9355	24.5257	26.6702	28.5578	9.46751
WBGene00003009	lin-23	37.8734	30.6883	23.4352	21.2588	31.272	29.1233	28.9418	5.9605
WBGene00003010	lin-24	71.4205	109.687	171.556	101.863	62.3426	91.081	101.325	38.7852
WBGene00003011	lin-25	5.32376	18.1051	19.3612	29.1419	29.0352	32.9336	22.3168	10.1948
WBGene00003012	lin-26	38.5754	19.4092	17.0579	12.8375	24.4223	26.8192	23.1869	9.06058
WBGene00003014	lin-28	8.56256	9.28705	3.03459	17.6178	13.1292	12.771	10.7337	4.96714
WBGene00003015	lin-29	7.67112	3.22356	3.0429	1.47217	5.29471	2.59831	3.88379	2.23365
WBGene00003019	lin-33	29.4013	40.6016	27.1298	45.0017	36.4527	48.4593	37.8411	8.47976
WBGene00003020	lin-35	9.17246	6.4045	4.83646	17.5493	8.64298	9.95582	9.42692	4.40769
WBGene00003021	lin-36	13.6757	11.8266	3.46462	11.1747	7.71215	6.7621	9.10263	3.79011
WBGene00003022	lin-37	17.4577	26.6543	15.0963	32.8665	32.6574	31.0757	25.968	7.86787
WBGene00003025	lin-40	58.7364	67.3129	38.9647	47.6827	92.6987	48.5096	58.9842	19.2058
WBGene00003026	lin-41	30.019	14.6093	2.43362	5.49452	25.1021	15.9317	15.5984	10.7216
WBGene00003030	lin-45	45.1618	37.1143	19.1437	30.5096	31.351	33.3803	32.7768	8.55102
WBGene00003033	lin-48	2.69182	2.28326	19.3977	15.0155	5.10848	11.8311	9.388	7.09173
WBGene00003034	lin-49	20.4974	27.8099	18.901	25.4011	30.5178	32.0867	25.869	5.32287
WBGene00003035	lin-52	18.9278	39.3346	13.6397	13.1979	29.5063	28.2851	23.8152	10.3284
WBGene00003036	lin-53	44.7988	41.2534	24.0783	51.7742	46.3003	41.9365	41.6902	9.41311
WBGene00003038	lin-56	24.2463	23.7597	19.5342	3.15024	23.5786	20.8502	19.1865	8.07286
WBGene00003040	lin-59	98.3224	134.873	104.318	109.014	156.986	113.509	119.504	22.2098
WBGene00003041	lin-61	27.98	10.8749	12.2023	18.554	16.7235	14.6723	16.8345	6.14557
WBGene00003043	lip-1	24.0789	10.9499	3.95856	7.66068	29.5997	10.9856	14.5389	10.026
WBGene00003044	lir-1	31.5411	32.2546	28.6768	43.1635	50.3478	44.5041	38.4147	8.74127
WBGene00003045	lir-2	21.4374	54.2961	32.4844	46.1006	73.7353	70.2702	49.7207	20.64
WBGene00003046	lir-3	4.59099	3.89418	8.27086	4.00148	4.27854	8.32358	5.55994	2.13407
WBGene00003047	lis-1	41.3004	38.4748	43.8748	44.5763	51.5831	40.5418	43.3919	4.59146
WBGene00003048	lit-1	70.3514	47.4276	74.1135	49.492	88.3617	48.1323	62.9798	17.1276
WBGene00003052	lmn-1	124.736	192.301	211.876	191.458	153.495	131.471	167.556	36.0037
WBGene00003053	lmp-1	54.2542	69.2485	74.4695	90.0717	70.7428	70.8563	71.6071	11.4641
WBGene00003055	lon-1	46.7547	33.9371	49.7098	12.8266	8.72753	14.3511	27.7178	18.1426
WBGene00003056	lon-2	2.53391	2.38813	2.02887	1.96315	4.77063	4.20734	2.982	1.20005
WBGene00003057	lon-3	1700.8	70.7702	445.744	96.9603	219.048	56.903	431.704	638.565
WBGene00003059	lpd-2	20.2798	9.89099	10.9604	14.1406	7.2162	13.3701	12.643	4.49324
WBGene00003060	lpd-3	16.2461	25.9307	28.324	31.6698	31.169	21.1912	25.7551	6.0361
WBGene00003061	lpd-5	61.0083	35.6545	44.1739	30.5308	33.2383	52.3459	42.8253	11.9797
WBGene00003062	lpd-6	42.6594	40.4904	14.7726	36.7563	18.6582	35.9119	31.5415	11.8081
WBGene00003063	lpd-7	65.643	76.2167	36.098	45.844	37.7716	48.7127	51.7144	15.9757
WBGene00003064	lpd-8	53.7136	53.9693	24.9186	33.7561	47.3432	39.516	42.2028	11.6162
WBGene00003065	lpd-9	49.3671	31.6136	28.2713	6.8389	18.6134	26.2961	26.8334	14.1444
WBGene00003066	lpl-1	39.0842	67.8881	69.2102	39.0649	101.983	80.5564	66.2978	24.3721
WBGene00003068	lrk-1	21.8229	33.6782	24.1938	39.1865	39.8221	27.2351	30.9898	7.70374
WBGene00003071	lrp-1	15.813	3.20542	7.13849	7.67474	2.28777	3.22514	6.55744	5.05614
WBGene00003072	lrp-2	16.7364	23.205	15.9702	22.0394	24.378	16.8624	19.8652	3.74762
WBGene00003073	lars-1	54.9312	67.5853	43.2954	60.8446	46.345	42.8169	52.6364	10.1919
WBGene00003074	lars-2	14.672	15.9051	11.3789	12.3866	15.7861	10.7574	13.481	2.26464
WBGene00003076	lsm-1	16.4064	30.0591	7.09362	20.5916	10.0079	16.441	16.7666	8.13391
WBGene00003077	lsm-3	23.5334	42.4426	9.87879	19.1176	29.7328	27.7164	25.4036	10.9403
WBGene00003078	lsm-4	1.07352	4.78054	5.80195	11.228	4.91133	4.95425	5.45827	3.27557
WBGene00003079	lsm-5	31.6009	62.8587	28.8661	27.9311	51.1326	63.0887	44.2464	16.8019
WBGene00003081	lsm-7	31.3629	27.6668	9.04025	61.232	29.7598	44.1109	33.8621	17.5027
WBGene00003082	lsm-8	39.8159	56.3787	69.4162	33.5839	50.9258	73.6691	53.9649	15.8596
WBGene00003083	lst-1	29.4777	11.7874	6.82782	8.80888	4.49534	10.4111	11.968	8.95865
WBGene00003084	lst-2	13.6897	13.9342	4.43925	7.1591	6.81973	5.68597	8.62133	4.13292
WBGene00003085	ccar-1	63.5568	65.2679	54.7646	75.701	87.5651	73.127	69.9971	11.374
WBGene00003086	lst-4	16.6727	19.0082	16.7946	17.5007	12.637	21.59	17.3672	2.95731
WBGene00003087	lsy-2	31.4218	51.3279	28.4865	44.5261	68.4251	57.0688	46.876	15.301
WBGene00003089	ltd-1	7.9533	3.69572	4.48535	1.44669	2.24998	1.0031	3.47236	2.56319
WBGene00003090	lys-1	7.14707	21.4936	7.02314	16.9891	15.8535	18.4194	14.4876	6.03768
WBGene00003091	lys-2	1.55012	9.86133	4.18891	4.05322	2.36393	8.43122	5.07479	3.33997
WBGene00003093	lys-4	177.723	419.14	251.118	340.178	177.614	273.549	273.22	94.3659
WBGene00003097	lys-8	1.64631	6.51671	3.95453	7.65288	5.57916	7.71828	5.51131	2.35942
WBGene00003104	mab-7	188.102	141.559	200.439	164.561	134.537	104.1	155.55	35.8894
WBGene00003107	mab-10	12.7355	17.1684	11.4718	17.4432	20.0383	18.5918	16.2415	3.3848
WBGene00003111	mab-20	44.507	142.268	181.15	145.111	199.709	138.653	141.9	53.6448
WBGene00003112	mab-21	14.6758	5.43858	21.5619	5.961	9.85033	10.1452	11.2721	6.0497
WBGene00003119	mac-1	18.5031	15.5767	12.0303	24.7364	15.4169	10.7312	16.1658	5.02917
WBGene00003123	mag-1	85.1278	91.9692	116.232	87.4742	143.94	106.733	105.246	22.4366
WBGene00003124	mai-1	40.2045	45.5219	55.8177	57.8676	67.4993	56.4167	53.888	9.67936
WBGene00003129	map-1	35.501	62.0615	21.8388	45.2816	71.3049	51.948	47.9893	17.9134
WBGene00003130	map-2	66.1185	111.734	101.312	95.8995	104.818	93.4951	95.563	15.8214
WBGene00003132	mat-1	36.5046	32.7448	27.8188	34.0013	39.7983	25.3617	32.7049	5.37091
WBGene00003133	mat-2	22.0068	21.3238	18.6239	13.925	25.1603	17.2452	19.7142	3.95744
WBGene00003134	mat-3	12.1576	13.1969	7.35188	7.11374	11.2366	9.30448	10.0602	2.53811
WBGene00003136	mau-2	8.9818	9.05175	1.92251	5.5807	5.60547	7.73904	6.48021	2.71302
WBGene00003142	mau-8	26.9306	54.8236	44.7846	21.667	51.3891	45.6164	40.8686	13.463
WBGene00003143	max-1	19.3419	56.1946	49.387	76.4597	76.6958	74.5694	58.7747	22.5083
WBGene00003144	max-2	41.5296	16.9312	15.5828	30.1561	12.2888	14.9876	21.9127	11.4738
WBGene00003148	mbf-1	65.2174	91.039	108.764	105.241	79.1863	72.9715	87.0699	17.6353
WBGene00003149	mbk-1	12.2645	13.3753	12.6257	29.8631	15.3057	13.2623	16.1161	6.81632
WBGene00003150	mbk-2	110.088	165.22	191.326	195.509	392.361	240.859	215.894	96.484
WBGene00003151	mca-1	2.18026	3.21201	5.78837	8.80139	4.43318	1.56349	4.32978	2.67042
WBGene00003153	mca-3	92.6381	112.573	88.5663	93.6694	142.71	106.153	106.052	20.1263
WBGene00003154	mcm-2	15.4617	6.80034	2.7511	5.32398	4.26946	6.54405	6.85844	4.47316
WBGene00003155	mcm-3	14.6664	18.5753	8.68672	12.608	5.71921	4.85672	10.8521	5.3714
WBGene00003156	mcm-4	30.7281	9.5146	11.7574	8.53246	4.69985	8.60538	12.3063	9.30865
WBGene00003157	mcm-5	9.59992	9.95934	7.98215	10.813	9.7599	8.7633	9.47961	0.985566
WBGene00003158	mcm-6	29.3076	19.3088	9.02975	14.5621	4.95421	9.0873	14.375	8.86165
WBGene00003159	mcm-7	45.3756	25.4099	9.52382	10.7512	4.62811	9.58453	17.5455	15.3435
WBGene00003160	mdf-1	45.3408	34.8622	22.9184	32.4111	24.5405	22.5806	30.4423	8.92888
WBGene00003161	mdf-2	4.13175	10.5139	10.7187	17.2858	1.68024	8.28093	8.76855	5.50227
WBGene00003162	mdh-2	97.7346	77.3992	67.6894	81.8711	72.9878	51.9016	74.9306	15.237
WBGene00003163	mdl-1	79.4388	91.4376	60.9899	77.6505	44.0798	32.3046	64.3169	22.7481
WBGene00003164	mdt-6	33.9028	35.4914	23.1939	44.8854	47.9932	42.4396	37.9844	9.04743
WBGene00003166	mec-2	32.9316	67.4004	70.4278	50.3692	83.6651	61.165	60.9932	17.5752
WBGene00003168	mec-4	2.61045	3.32136	24.8973	19.2727	1.40503	3.84699	9.22565	10.1514
WBGene00003171	mec-7	5.29881	334.747	131.984	212.045	23.188	39.035	124.383	129.384
WBGene00003172	mec-8	37.8954	77.386	110.598	107.015	102.674	103.933	89.9169	28.0803
WBGene00003173	mec-9	1.53687	6.01665	5.11151	4.94595	1.80286	1.09117	3.4175	2.16873
WBGene00003174	mec-10	5.32218	7.35201	9.86209	9.54264	4.17411	1.20302	6.24268	3.33901
WBGene00003175	mec-12	865.94	2320.19	1914.72	1864.36	3560.95	2354.63	2146.8	877.19
WBGene00003177	mec-15	52.561	46.2594	45.5655	57.8676	72.3206	42.7294	52.8839	10.9844
WBGene00003178	mec-17	18.8411	324.439	162.136	260.198	21.5728	27.9788	135.861	134.243
WBGene00003182	mef-2	12.8029	9.7251	16.5241	9.99307	12.822	9.82651	11.949	2.67206
WBGene00003183	mei-1	18.5826	21.418	16.5417	9.14624	12.2244	14.4131	15.3877	4.42301
WBGene00003184	mei-2	13.3943	12.1395	3.96664	19.1908	2.98466	12.8225	10.7497	6.17705
WBGene00003185	mek-1	21.2335	31.8505	31.4077	37.4035	33.858	42.1439	32.9828	7.0149
WBGene00003186	mek-2	7.22063	9.95263	13.0083	14.6847	16.1093	13.0912	12.3445	3.24419
WBGene00003196	mel-11	36.2819	47.2973	62.9112	47.1279	46.8598	54.5859	49.1774	8.9137
WBGene00003209	mel-26	15.2988	21.865	4.53066	8.76781	14.9146	18.929	14.051	6.41414
WBGene00003210	mel-28	32.3882	31.409	21.3471	32.3605	30.2509	21.8304	28.2643	5.23191
WBGene00003214	mel-32	330.946	61.9424	61.7759	73.0582	24.3173	29.8638	96.984	116.244
WBGene00003218	mep-1	56.1255	33.7549	22.9415	25.8981	42.6758	19.2009	33.4328	13.9275
WBGene00003220	mes-2	11.4559	9.77863	9.40477	7.58345	5.89711	11.7592	9.31317	2.25658
WBGene00003221	mes-3	18.3257	11.2869	12.617	8.54584	24.5646	23.1632	16.4172	6.60683
WBGene00003222	mes-4	12.2718	5.71774	3.7366	1.20519	5.27169	6.07744	5.71341	3.6762
WBGene00003224	mes-6	6.62416	11.1469	4.6195	17.8795	30.8486	11.2702	13.7315	9.55491
WBGene00003225	mev-1	48.7754	43.2248	41.9682	40.6088	43.914	42.8757	43.5612	2.7982
WBGene00003229	mex-3	37.7727	25.2813	34.0246	24.6919	25.2014	30.9989	29.6618	5.48439
WBGene00003230	mex-5	32.6851	20.6194	19.6826	20.9495	3.70249	9.00365	17.7738	10.1891
WBGene00003231	mex-6	18.1121	11.1659	4.03666	11.7177	3.60685	8.7403	9.56326	5.42203
WBGene00003233	mgl-2	8.60246	7.96014	6.03806	14.022	11.0175	6.99724	9.10622	2.94095
WBGene00003234	mif-1	22.3127	25.0492	28.3745	6.86385	20.0157	19.0369	20.2755	7.40278
WBGene00003235	mif-2	29.6091	21.1909	60.0099	25.8072	44.5267	65.4759	41.1033	18.5785
WBGene00003236	mif-3	10.9958	10.6985	27.9662	6.76509	6.57592	8.1022	11.8506	8.11796
WBGene00003238	mig-1	9.30944	5.14987	19.6881	4.23342	4.73229	1.0674	7.36342	6.58702
WBGene00003239	mig-2	10.5311	4.39967	20.388	13.1517	6.07238	13.0569	11.2666	5.73818
WBGene00003241	mig-5	20.9864	13.2989	8.82676	13.6654	13.4493	19.2735	14.9167	4.45527
WBGene00003242	mig-6	47.7832	29.4476	15.3281	11.6534	15.3436	11.4525	21.8347	14.3332
WBGene00003243	mig-10	10.7861	20.7984	17.3799	23.824	14.8482	12.2788	16.6526	5.01891
WBGene00003246	mig-14	2.64432	4.98438	2.11727	2.04869	2.38968	1.42051	2.60081	1.23771
WBGene00003247	mig-15	10.3447	14.1563	20.8728	14.4262	14.9576	16.7925	15.2584	3.46459
WBGene00003253	mig-22	49.3535	32.1612	46.2909	62.2711	6.90252	38.2191	39.1997	18.8642
WBGene00003254	mig-23	9.19236	13.3666	20.2781	13.7349	24.7943	9.27606	15.107	6.23665
WBGene00003258	cogc-1	34.1696	13.6533	7.63115	5.90717	31.4374	13.0324	17.6385	12.1536
WBGene00003367	mix-1	67.5864	115.868	137.04	115.793	189.437	129.614	125.89	39.4413
WBGene00003368	mkk-4	17.9814	22.7326	37.1399	33.5411	35.1648	49.0804	32.6067	11.0521
WBGene00003369	mlc-1	617.696	293.574	394.95	312.948	273.777	234.251	354.533	139.516
WBGene00003370	mlc-2	164.967	116.141	172.373	161.038	48.6377	74.6816	122.973	52.0716
WBGene00003371	mlc-3	611.515	302.395	350	362.73	241.631	206.971	345.874	143.469
WBGene00003372	mlc-4	97.079	48.2334	71.9871	26.7905	35.9371	40.867	53.4824	26.2682
WBGene00003373	mlh-1	10.5546	17.4479	14.9896	3.22313	20.9911	13.409	13.4359	6.13505
WBGene00003374	mlk-1	21.48	19.9107	21.5483	30.2329	25.4354	17.4799	22.6812	4.51817
WBGene00003375	mlp-1	15.9418	5.96566	5.0682	9.80806	3.81352	11.4375	8.67245	4.59793
WBGene00003378	mml-1	10.3464	8.8193	4.40738	5.33077	5.1817	6.72041	6.801	2.3308
WBGene00003385	moc-2	8.3971	46.4197	37.5585	6.05699	27.6718	33.2164	26.5534	16.1937
WBGene00003388	moe-3	26.1397	2.10053	5.94844	2.87788	3.63663	5.44214	7.69089	9.15759
WBGene00003389	mog-1	42.7603	45.7949	19.507	34.6044	35.3695	33.7764	35.3021	9.14361
WBGene00003390	mog-2	33.7832	56.8491	54.972	64.5896	77.556	49.8141	56.2607	14.6401
WBGene00003391	mog-3	27.9654	30.9123	10.9425	7.94101	19.812	21.6907	19.8773	9.08611
WBGene00003392	mog-4	21.2701	20.5648	26.6919	41.0889	27.1591	33.67	28.4075	7.81619
WBGene00003393	mog-5	35.1748	47.8342	52.337	70.5013	41.6005	43.3132	48.4602	12.2579
WBGene00003395	mom-2	21.6188	16.5911	4.94568	2.39274	4.41908	10.5577	10.0875	7.65857
WBGene00003396	mom-4	12.1404	21.3876	47.7195	46.1738	54.2044	49.1431	38.4615	17.271
WBGene00003400	dapk-1	28.8595	30.4922	21.782	27.851	42.5838	25.3845	29.4922	7.09655
WBGene00003401	mpk-1	46.8369	39.4971	31.3967	30.3797	58.1376	47.1559	42.234	10.6188
WBGene00003403	mps-1	41.877	176.203	234.271	199.788	317.818	312.657	213.769	102.156
WBGene00003404	mpz-1	53.6175	91.5913	98.5688	103.63	138.974	111.048	99.5715	27.8467
WBGene00003405	mre-11	17.8991	5.93335	1.48257	8.60731	3.76498	10.1277	7.96916	5.78905
WBGene00003406	mrg-1	34.9675	58.1797	49.4272	50.6395	46.2154	62.4217	50.3085	9.60905
WBGene00003407	mrp-1	60.7731	106.228	81.9767	76.4885	88.5999	84.8653	83.1553	14.9113
WBGene00003408	mrp-2	72.0544	150.947	124.551	157.782	108.129	144.487	126.325	32.2649
WBGene00003411	mrp-5	8.71663	7.45821	3.29154	4.77738	8.43622	7.67902	6.7265	2.18744
WBGene00003412	mrp-6	9.67926	11.5142	5.9543	13.169	9.84057	9.33857	9.91599	2.41771
WBGene00003413	mrp-7	16.6834	13.9957	9.51217	13.8061	9.9159	8.50916	12.0704	3.2208
WBGene00003415	mars-1	56.6669	53.6954	38.0147	54.5817	56.6309	44.3527	50.657	7.69435
WBGene00003418	msh-2	10.7657	7.10883	1.47302	7.12655	2.90945	3.59373	5.49621	3.45029
WBGene00003421	msh-5	5.87599	3.90063	3.68203	4.45346	4.06919	2.86334	4.14077	1.00138
WBGene00003422	msh-6	29.5685	9.35845	18.0213	12.3089	5.78293	7.95277	13.8321	8.79629
WBGene00003423	msi-1	104.385	53.939	50.1476	51.8697	98.8868	66.1295	70.8929	24.5265
WBGene00003424	msp-3	266.172	205.704	170.496	404.185	136.306	178.342	226.867	97.1267
WBGene00003425	msp-10	115.88	48.807	60.4692	41.7932	23.5622	36.3547	54.4777	32.5066
WBGene00003426	msp-19	773.16	237.293	127.592	263.38	122.407	152.53	279.394	248.844
WBGene00003429	msp-31	1411.82	490.93	334.065	646.489	243.747	322.302	574.892	434.529
WBGene00003431	msp-33	769.008	255.2	313.356	557.243	148.16	232.964	379.322	235.85
WBGene00003432	msp-36	616.674	179.398	145.56	339.685	96.6399	145.182	253.857	196.368
WBGene00003434	msp-38	561.143	128.197	159.178	299.939	89.0413	97.5977	222.516	182.751
WBGene00003435	msp-40	1314.05	351.666	432.866	796.627	176.424	262.98	555.77	428.812
WBGene00003438	msp-45	1046.57	343.174	354.312	656.285	226.609	248.827	479.297	317.567
WBGene00003442	msp-49	367.039	132.009	134.917	375.323	96.7587	132.691	206.456	128.404
WBGene00003443	msp-50	1018.03	315.631	244.538	514.03	139.586	226.296	409.686	323.63
WBGene00003444	msp-51	979.47	275.144	179.809	356.255	112.747	188.528	348.659	320.372
WBGene00003446	msp-53	423.671	131.629	68.4653	103.052	60.8176	90.9409	146.429	138.167
WBGene00003448	msp-55	347.037	103.128	76.5553	172.843	60.0034	72.6334	138.7	109.777
WBGene00003449	msp-56	456.637	92.5711	119.84	166.69	73.2651	89.5392	166.424	145.903
WBGene00003450	msp-57	498.964	126.772	109.383	252.388	61.7282	79.5452	188.13	166.422
WBGene00003452	msp-59	1150.89	274.339	212.653	395.07	160.809	212.712	401.078	376.039
WBGene00003457	msp-64	135.916	49.4085	118.627	105.955	23.1732	48.9776	80.3427	45.6487
WBGene00003458	msp-65	183.347	94.91	33.9503	123.19	43.1082	42.4495	86.8258	58.9583
WBGene00003463	msp-76	611.447	158.933	163.404	332.867	90.5964	168.38	254.271	192.491
WBGene00003464	msp-77	347.451	84.6962	52.6497	76.4166	62.725	71.7175	115.943	113.955
WBGene00003465	msp-78	492.376	100.316	86.9643	193.539	82.6124	93.8837	174.949	160.944
WBGene00003466	msp-79	325.532	58.8742	26.3249	33.9629	39.6158	67.4359	91.9576	115.467
WBGene00003467	msp-81	679.945	172.33	277.665	382.652	107.629	144.208	294.071	214.035
WBGene00003468	msp-113	680.045	184.437	77.0611	198.84	84.5599	135.26	226.7	227.614
WBGene00003469	msp-142	189.425	35.6677	34.6308	41.8863	33.3863	29.0429	60.6732	63.2117
WBGene00003470	msp-152	1086.31	299.407	295.773	441.555	140.685	195.347	409.846	347.067
WBGene00003472	mtk-1	17.3896	19.495	24.5366	37.3087	42.0349	27.4189	28.0306	9.80685
WBGene00003474	mtl-2	11.9185	48.7894	33.6078	32.5192	17.9123	45.7793	31.7544	14.6696
WBGene00003475	mtm-1	24.7956	23.1354	25.8095	19.2104	37.3464	34.9953	27.5487	7.08598
WBGene00003476	mtm-3	69.282	72.6868	106.436	90.9266	85.6783	86.4985	85.2514	13.3837
WBGene00003477	mtm-5	3.86103	8.66915	9.81997	12.8954	12.073	8.55633	9.31249	3.20685
WBGene00003478	mtm-6	16.6125	8.79284	2.8731	9.73014	19.7268	13.6685	11.9006	6.04055
WBGene00003479	mtm-9	32.4718	38.4613	23.1889	12.2388	23.9914	27.0012	26.2256	8.93503
WBGene00003482	mua-3	26.0389	5.01325	8.254	5.75039	6.55224	5.01418	9.43717	8.22275
WBGene00003485	mua-6	34.9045	16.0632	20.0687	15.5349	10.9479	6.4874	17.3344	9.79269
WBGene00003495	mup-2	54.3492	42.6642	55.95	91.7987	35.2351	43.4725	53.9116	20.12
WBGene00003497	mup-4	21.2663	8.3726	17.3489	9.5126	5.49356	8.78264	11.7961	6.10337
WBGene00003504	mut-7	12.9601	6.9026	2.60631	5.04377	1.71596	4.13309	5.5603	4.05876
WBGene00003508	mut-16	30.1264	11.0852	12.4811	7.68527	7.47036	7.33572	12.6974	8.80463
WBGene00003509	mxl-1	37.2164	64.7969	76.2217	57.3633	64.5214	56.8204	59.49	12.9707
WBGene00003510	mxl-2	11.1092	21.0375	11.1704	16.2129	9.98103	11.9229	13.5723	4.24631
WBGene00003511	mxl-3	28.8986	19.0652	15.4258	18.6577	9.79342	18.5819	18.4038	6.22387
WBGene00003514	myo-2	26.0324	9.60787	7.97837	8.31378	10.3902	4.6416	11.1607	7.54856
WBGene00003515	myo-3	12.2232	9.96827	19.1022	14.1707	9.70198	7.80611	12.1621	4.05076
WBGene00003516	nab-1	8.29238	34.5872	31.0014	33.9099	26.1158	18.5796	25.4144	10.2752
WBGene00003519	nac-3	86.7012	145.539	233.112	132.594	218.365	120.662	156.162	57.5222
WBGene00003520	nas-1	4.99979	20.4473	23.1617	7.47049	20.3324	2.82537	13.2062	9.05908
WBGene00003523	nas-4	3.99586	6.77875	2.39957	4.64369	2.48261	3.36618	3.94445	1.63602
WBGene00003526	nas-7	22.0262	23.7785	40.4026	22.3394	28.772	29.219	27.7563	6.94406
WBGene00003528	nas-9	13.8856	5.08407	4.31923	8.35865	2.23435	6.32256	6.70075	4.06812
WBGene00003539	nas-20	1.80927	14.8744	18.0525	20.3791	3.39586	12.6622	11.8622	7.65912
WBGene00003548	nas-30	4.04076	3.08471	3.49421	3.38103	7.23026	3.09024	4.05353	1.59521
WBGene00003552	nas-36	3.57404	4.0421	5.15102	3.32278	4.36032	3.66535	4.01927	0.664272
WBGene00003553	nas-37	48.2289	23.0675	26.0276	16.2959	39.3125	17.8359	28.4614	12.684
WBGene00003555	nas-39	5.91231	5.35249	20.8929	8.3243	29.3606	11.5437	13.5644	9.59958
WBGene00003559	ncl-1	79.8076	57.5822	31.1904	34.1512	74.1124	54.468	55.2186	19.9446
WBGene00003561	ncr-1	19.3397	25.8512	26.8427	25.1861	30.5258	21.7301	24.9126	3.93382
WBGene00003563	ncs-1	39.839	52.0584	75.6512	56.3083	62.9437	66.7276	58.9214	12.4505
WBGene00003564	ncs-2	141.174	118.069	101.951	89.1024	219.62	133.191	133.851	46.2158
WBGene00003565	ncs-3	6.48708	9.28544	17.5301	29.684	6.59519	19.2457	14.8046	9.11686
WBGene00003566	ncx-1	25.9788	10.5318	16.5183	18.6471	7.50921	9.99094	14.8627	6.88759
WBGene00003567	ncx-2	18.2126	25.3336	16.3204	15.7917	18.1323	16.4244	18.3692	3.55548
WBGene00003569	ncx-4	3.93945	1.78215	1.89255	5.49376	2.84807	4.73269	3.44811	1.52522
WBGene00003570	ncx-5	61.2152	102.146	108.474	120.227	94.6051	99.2411	97.6513	19.9319
WBGene00003576	ndc-80	24.8538	12.6969	16.2819	9.84658	5.55131	10.179	13.2349	6.69971
WBGene00003578	ndx-1	6.94628	17.6759	6.82582	9.90709	15.0871	5.82852	10.3785	4.91426
WBGene00003579	ndx-2	38.2997	8.25931	9.35573	4.52634	4.39977	5.9916	11.8054	13.1313
WBGene00003581	ndx-4	24.7545	26.2466	37.1635	7.19195	34.2551	30.3737	26.6642	10.6265
WBGene00003582	dcap-2	17.51	31.5326	17.471	32.4015	33.6864	30.0144	27.1027	7.54075
WBGene00003583	ndx-6	22.1212	10.052	3.41591	13.2211	14.7791	13.5424	12.8553	6.11759
WBGene00003584	ndx-7	22.7308	11.7566	23.9711	11.5973	18.7883	11.2091	16.6755	5.90292
WBGene00003586	ndx-9	15.3926	27.4183	6.05028	20.4901	30.4447	21.4032	20.1999	8.73975
WBGene00003588	nex-1	129.759	80.7231	58.5853	53.3531	30.1443	36.7835	64.8914	36.411
WBGene00003589	nex-2	20.9004	16.8305	13.3453	16.6025	31.5592	14.8839	19.0203	6.64403
WBGene00003590	nex-3	10.2846	7.17585	3.58608	20.8195	3.0356	4.81191	8.28558	6.69389
WBGene00003591	nex-4	148.591	298.955	566.591	431.44	668.22	379.534	415.555	186.046
WBGene00003592	nfi-1	9.20751	16.7789	19.2632	28.5801	31.4045	27.6495	22.1473	8.50796
WBGene00003593	nfm-1	3.08636	3.41467	1.45049	4.21051	3.54707	2.47712	3.03104	0.960484
WBGene00003594	nft-1	51.4504	33.399	34.0494	46.6742	67.5198	49.8421	47.1558	12.6618
WBGene00003596	ngp-1	46.5911	41.881	19.4719	15.4155	17.8149	25.0484	27.7038	13.2765
WBGene00003597	nhl-1	5.38165	4.09423	1.19942	8.12396	10.153	8.55916	6.2519	3.31624
WBGene00003598	nhl-2	23.8789	19.4787	19.7748	22.1555	24.3747	19.2978	21.4934	2.29191
WBGene00003599	nhl-3	9.5697	8.59471	5.21553	11.7754	5.88656	15.2692	9.38517	3.75818
WBGene00003600	nhr-1	41.016	43.6182	52.9376	33.7606	72.3094	39.4059	47.1746	13.8263
WBGene00003602	nhr-3	30.8489	33.9816	29.0933	41.1436	64.8309	51.323	41.8702	13.8854
WBGene00003603	nhr-4	10.6714	15.2069	2.30701	11.1614	14.755	15.0559	11.5263	4.94549
WBGene00003605	nhr-6	12.1882	13.2101	53.6741	31.4761	64.4044	11.706	31.1098	23.1203
WBGene00003607	nhr-8	5.05309	4.1244	4.12228	5.98313	4.07107	1.25714	4.10185	1.58356
WBGene00003609	nhr-10	21.2369	12.7679	20.1807	14.6453	15.422	13.6934	16.3244	3.52728
WBGene00003610	nhr-11	16.0616	27.8119	45.2012	27.8327	23.3827	38.8477	29.8563	10.5526
WBGene00003613	nhr-14	7.97013	17.066	21.0125	26.4314	15.613	17.6861	17.6298	6.10915
WBGene00003614	nhr-15	4.13128	9.98708	6.6984	6.48143	10.9203	6.67301	7.48192	2.51374
WBGene00003616	nhr-17	7.2999	4.37078	25.5286	8.98243	10.0409	4.2465	10.0782	7.9274
WBGene00003617	nhr-18	28.6921	38.6083	38.9705	25.1388	63.8386	50.5092	40.9596	14.3172
WBGene00003618	nhr-19	3.86259	4.65584	15.3822	6.37885	8.06061	4.15488	7.0825	4.36267
WBGene00003619	nhr-20	4.89987	17.3979	9.85375	9.53458	10.8899	13.2221	10.9663	4.16052
WBGene00003620	nhr-21	11.8815	21.866	34.4009	19.972	31.9244	27.4164	24.5769	8.34611
WBGene00003621	nhr-22	5.16757	6.01767	7.5739	5.49643	7.83601	2.19426	5.71431	2.03906
WBGene00003625	nhr-31	14.2463	15.966	14.362	30.8817	15.4593	17.6167	18.0887	6.38679
WBGene00003626	nhr-32	7.00573	15.4503	20.1938	9.76985	12.1082	14.1642	13.1153	4.60848
WBGene00003627	nhr-34	8.81065	17.3512	23.188	22.4369	20.2517	28.3869	20.0709	6.61351
WBGene00003628	nhr-35	9.2927	3.07409	2.00894	5.83162	5.29064	4.28856	4.96442	2.54391
WBGene00003630	nhr-40	23.65	48.4729	51.7246	46.1993	51.6435	49.5062	45.1994	10.7587
WBGene00003632	nhr-42	4.35033	6.15008	13.933	13.4817	10.1561	3.39923	8.57841	4.60001
WBGene00003633	nhr-43	28.0584	5.27854	4.72047	11.4189	3.10789	3.59891	9.36385	9.63671
WBGene00003634	nhr-44	3.37488	8.24443	11.6736	5.64774	9.05818	6.586	7.4308	2.88635
WBGene00003635	nhr-45	58.3537	64.9506	91.3317	103.102	86.618	90.6373	82.4989	17.1852
WBGene00003636	nhr-46	36.2486	28.7632	14.0437	21.7422	20.0775	22.7845	23.9433	7.66532
WBGene00003637	nhr-47	48.247	126.991	132.029	114.977	176.513	132.065	121.804	41.6822
WBGene00003638	nhr-48	19.5195	7.85926	8.01231	7.75278	21.2264	11.2399	12.6017	6.18321
WBGene00003639	nhr-49	69.813	34.2282	28.5438	20.7144	73.6611	49.1819	46.0237	22.0226
WBGene00003640	nhr-50	46.2127	86.5146	103.444	100.093	163.608	116.888	102.793	38.3956
WBGene00003641	nhr-51	2.7391	6.97009	13.933	10.1113	18.019	5.09884	9.47854	5.72844
WBGene00003642	nhr-52	2.4113	17.9695	3.72347	10.8086	21.7131	15.8972	12.0872	7.83564
WBGene00003646	nhr-56	36.4101	95.4975	120.891	111.776	157.669	145.338	111.264	43.0328
WBGene00003647	nhr-57	14.3646	12.4019	38.8176	16.0973	20.8628	17.0804	19.9374	9.67541
WBGene00003648	nhr-58	33.4603	30.7667	27.354	23.5271	36.5907	27.4357	29.8557	4.7191
WBGene00003651	nhr-61	7.88566	17.6901	22.4311	15.1932	16.8781	24.079	17.3595	5.75604
WBGene00003652	nhr-62	38.7474	50.2608	34.9998	45.1548	57.0597	64.4685	48.4485	11.1347
WBGene00003653	nhr-63	10.5035	20.3451	37.2802	52.4693	35.7014	36.7943	32.1823	14.7057
WBGene00003654	nhr-64	7.32468	2.55828	9.31463	3.00431	7.00871	8.7112	6.3203	2.8745
WBGene00003655	nhr-65	2.1302	2.86975	2.70892	2.62118	4.58619	4.29582	3.20201	0.995192
WBGene00003656	nhr-66	14.8369	12.4296	14.5196	14.0493	14.2772	11.3516	13.5774	1.37537
WBGene00003658	nhr-68	35.4378	16.3655	8.51235	24.7099	10.1413	17.4793	18.7744	10.0022
WBGene00003661	nhr-71	19.7433	19.4155	30.6087	32.9081	27.5095	33.9153	27.3501	6.41026
WBGene00003664	nhr-74	168.774	10.6411	47.0093	80.4763	26.5288	52.0508	64.2467	56.4472
WBGene00003668	nhr-78	6.95482	13.5146	19.1358	15.8709	31.8826	18.174	17.5888	8.24232
WBGene00003670	nhr-80	6.42971	1.38656	7.06783	2.27963	4.43177	1.00586	3.76689	2.605
WBGene00003673	nhr-83	2.06344	8.25119	9.55895	9.24933	5.39441	7.5793	7.0161	2.84446
WBGene00003674	nhr-84	28.937	44.6955	32.7812	60.7955	45.2209	33.1568	40.9311	11.8143
WBGene00003676	nhr-86	16.7895	19.2419	13.8535	24.1287	12.7694	13.8574	16.7734	4.31868
WBGene00003677	nhr-87	3.42347	13.2748	10.5729	6.82029	4.6407	3.8692	7.10023	4.00676
WBGene00003678	nhr-88	13.3954	24.8595	17.5228	30.341	26.4566	21.6565	22.372	6.18032
WBGene00003680	nhr-90	7.77647	1.0415	5.89879	8.56159	2.21925	2.69836	4.69933	3.14194
WBGene00003681	nhr-91	13.6018	1.9638	14.5983	2.01791	7.6498	6.99586	7.80457	5.44132
WBGene00003684	nhr-94	10.6792	5.50842	6.23966	9.05632	22.5946	15.984	11.677	6.53028
WBGene00003685	nhr-95	18.7547	57.6764	48.0389	53.9201	96.8724	69.3825	57.4408	25.6707
WBGene00003687	nhr-97	43.0653	50.8201	61.2298	51.6508	84.4649	61.1892	58.7367	14.3711
WBGene00003690	nhr-100	63.1898	123.56	194.126	153.053	269.369	149.976	158.879	69.2351
WBGene00003691	nhr-101	12.587	2.46382	8.97071	5.78676	4.2187	6.38335	6.73505	3.60115
WBGene00003692	nhr-102	3.55155	11.3806	28.4368	2.75157	15.7803	11.7941	12.2825	9.39484
WBGene00003693	nhr-103	16.2364	22.7818	29.5238	12.6967	34.8651	20.2082	22.7187	8.27785
WBGene00003694	nhr-104	4.13818	9.5274	12.7802	14.4273	15.0255	8.57443	10.7455	4.1441
WBGene00003695	nhr-105	73.1061	119.302	223.324	80.737	243.978	128.726	144.862	72.3254
WBGene00003699	nhr-109	5.15911	1.601	5.4406	5.26437	2.55858	1.82509	3.64146	1.83354
WBGene00003700	nhr-110	2.57402	10.2929	2.64983	10.256	3.98769	9.53556	6.54933	3.85337
WBGene00003703	nhr-113	68.8448	2.79979	23.786	9.86379	23.3307	8.29007	22.8192	24.0801
WBGene00003704	nhr-114	35.1911	16.6604	20.2201	44.0215	7.84492	18.1907	23.6881	13.3297
WBGene00003705	nhr-115	6.01787	2.45015	2.60194	7.553	2.20254	5.55446	4.39666	2.2696
WBGene00003706	nhr-116	10.0736	7.69018	5.44441	18.4382	5.12074	4.81498	8.59702	5.21879
WBGene00003709	nhr-119	19.5277	8.92416	10.3386	8.33642	9.39983	14.9236	11.9084	4.41738
WBGene00003710	nhr-120	9.51452	7.61703	4.62224	6.70879	6.95593	7.04804	7.07776	1.57544
WBGene00003712	nhr-122	20.4439	24.435	16.7412	45.357	38.1052	22.6681	27.9584	11.2104
WBGene00003714	nhr-124	11.646	35.5621	47.836	36.542	34.3362	37.6221	33.9241	11.9435
WBGene00003715	nhr-125	9.30071	13.7328	22.3408	40.8325	26.6161	35.4281	24.7085	12.182
WBGene00003716	nhr-126	8.75036	11.2902	29.308	12.8903	30.8234	13.813	17.8125	9.6573
WBGene00003718	nhr-128	1.65292	20.4297	10.2096	12.3486	29.7682	22.7288	16.1897	10.0692
WBGene00003719	nhr-129	1.05695	2.35339	8.56864	2.7637	7.52196	5.74884	4.66891	3.05129
WBGene00003721	nhr-131	13.8999	17.0422	21.8541	10.5731	34.6865	21.4936	19.9249	8.43982
WBGene00003722	nhr-132	14.9732	30.8934	32.0783	25.3957	65.2797	27.2136	32.639	17.1041
WBGene00003723	nhr-133	37.1264	81.0787	83.8556	49.2632	148.164	82.9288	80.4028	38.6079
WBGene00003724	nhr-134	19.79	61.3645	59.4996	49.3477	119.919	82.7762	65.4496	33.6551
WBGene00003725	nhr-135	19.5706	45.6817	34.9921	18.4684	45.4782	38.2225	33.7356	12.133
WBGene00003726	nhr-136	19.1446	2.775	13.0974	12.6732	10.5941	7.18957	10.9123	5.5825
WBGene00003727	nhr-137	14.0074	2.37628	4.48622	6.51135	3.16464	1.0945	5.2734	4.66345
WBGene00003728	nhr-138	64.2852	101.029	162.179	118.298	225.052	122.505	132.225	55.4825
WBGene00003730	nhx-2	4.90242	2.00491	3.78511	1.83125	4.0941	3.23208	3.30831	1.20601
WBGene00003732	nhx-4	9.49552	10.7051	3.8977	10.0572	13.0753	5.07157	8.71707	3.51752
WBGene00003733	nhx-5	14.9352	28.2216	35.1648	46.3988	26.7601	24.0801	29.2601	10.658
WBGene00003735	nhx-8	36.5658	4.40752	4.16051	6.70958	3.52186	2.19925	9.59408	13.2949
WBGene00003739	nlp-1	119.302	505.764	260.572	252.132	233.077	288.991	276.64	126.619
WBGene00003741	nlp-3	69.9853	150.759	262.15	268.153	250.792	350.847	225.448	99.2826
WBGene00003742	nlp-4	20.639	9.35276	12.2242	11.8283	5.74876	6.71026	11.0839	5.36179
WBGene00003749	nlp-11	3.93958	7.87672	24.3337	11.7727	4.00524	6.30772	9.70595	7.73156
WBGene00003751	nlp-13	287.654	497.381	374.68	241.696	433.165	322.476	359.509	94.9511
WBGene00003752	nlp-14	3.32989	41.4753	18.944	18.3304	18.1741	37.6673	22.9868	14.1769
WBGene00003753	nlp-15	34.4783	53.007	124.228	45.0766	61.3425	37.8848	59.3362	33.276
WBGene00003754	nlp-16	5.04544	44.223	33.3284	38.1123	53.575	25.6869	33.3285	16.7918
WBGene00003759	nlp-21	116.901	195.289	192.918	172.669	111.592	130.315	153.281	38.2116
WBGene00003760	nlp-22	1.61509	8.21975	23.2773	33.785	22.9881	17.0368	17.8203	11.5477
WBGene00003762	nlp-24	33.9776	34.0017	49.5198	47.9158	16.3016	39.2643	36.8301	12.0615
WBGene00003765	nlp-27	254.122	142.899	257.519	284.774	116.491	309.646	227.575	78.8902
WBGene00003766	nlp-28	78.7704	60.8245	35.2324	79.5461	16.5689	67.3324	56.3791	25.3371
WBGene00003768	nlp-30	11.081	7.69018	10.8888	5.26806	2.56037	5.64514	7.18892	3.36407
WBGene00003771	nlp-33	385.533	214.565	384.338	233.759	164.22	245.803	271.37	92.2728
WBGene00003772	nlr-1	9.20499	15.6157	11.5819	10.188	16.043	13.8713	12.7508	2.85688
WBGene00003776	nmy-1	45.8448	40.7201	38.8427	46.3934	42.4703	31.1316	40.9005	5.59967
WBGene00003777	nmy-2	54.9354	32.0592	26.937	17.3763	27.5877	21.1758	30.0119	13.2547
WBGene00003784	nos-2	41.696	24.3151	3.12988	15.1425	2.94381	3.24528	15.0787	15.6451
WBGene00003785	nos-3	58.8319	45.1669	36.4364	29.7474	43.052	38.9604	42.0325	9.84643
WBGene00003786	npa-1	10.3341	4.24796	6.01484	3.32572	4.12172	6.13179	5.69603	2.52971
WBGene00003787	npp-1	11.4548	18.4721	21.5961	15.3242	10.427	13.6989	15.1622	4.25877
WBGene00003788	npp-2	24.1443	31.7953	42.6507	33.4084	25.9793	43.6039	33.597	8.15807
WBGene00003789	npp-3	51.1949	49.3632	45.7764	57.8676	61.7354	57.4164	53.8923	6.05628
WBGene00003790	npp-4	39.8038	29.8798	27.9662	35.3866	47.3466	39.6253	36.6681	7.15618
WBGene00003791	npp-5	26.5854	28.6418	10.4497	30.3338	20.4995	23.1269	23.2728	7.23603
WBGene00003792	npp-6	26.0919	29.8311	18.2726	25.3681	25.5554	30.8666	25.9976	4.44248
WBGene00003793	npp-7	68.1091	34.084	21.4198	18.4231	34.7713	27.2418	34.0082	17.9477
WBGene00003794	npp-8	27.5174	19.2587	8.39047	14.6137	25.7268	14.9944	18.4169	7.26181
WBGene00003795	npp-9	154.003	100.056	63.38	75.7569	122.263	114	104.91	32.8393
WBGene00003796	npp-10	54.9504	84.6297	72.7457	99.0919	57.4604	77.7971	74.4459	16.6963
WBGene00003797	npp-11	19.2418	29.6855	24.6399	25.2442	20.7212	33.3278	25.4768	5.32158
WBGene00003798	npp-12	43.6143	37.4851	22.3711	39.473	30.4478	30.4998	33.9818	7.67636
WBGene00003799	npp-13	16.3517	31.8027	17.8535	13.8202	28.0989	17.4229	20.8916	7.25084
WBGene00003800	npp-14	24.0193	17.7041	16.115	13.8605	20.1252	13.5967	17.5701	3.99513
WBGene00003801	npp-15	15.5469	21.8797	25.937	13.5941	11.5877	23.3998	18.6575	5.8508
WBGene00003802	npp-16	87.32	95.6509	93.5875	55.2172	119.584	109.011	93.3951	22.0422
WBGene00003803	rae-1	11.3141	16.1947	8.73552	21.1314	13.3513	16.3836	14.5185	4.36101
WBGene00003804	npp-18	14.9426	11.5031	5.4292	5.25334	9.44691	12.9144	9.91493	3.97161
WBGene00003805	npp-19	22.3963	17.0318	8.34783	13.4624	14.6562	14.7655	15.11	4.59455
WBGene00003806	npp-20	16.6902	21.6362	17.0197	13.1748	27.5336	15.5711	18.6043	5.17262
WBGene00003812	nrf-5	5.58428	8.52607	20.1206	5.84067	10.787	10.7994	10.2763	5.33289
WBGene00003813	nrf-6	9.65258	4.56162	7.45266	10.0958	2.80384	8.54564	7.18535	2.91757
WBGene00003815	nars-1	73.1023	89.5844	60.3686	79.275	94.9033	74.9555	78.6982	12.3511
WBGene00003818	nsf-1	136.366	151.815	169.013	178.284	216.819	167.64	169.99	27.3096
WBGene00003821	nst-1	40.0718	54.8733	33.0366	47.9498	24.3402	29.4411	38.2855	11.593
WBGene00003822	nsy-1	31.7361	30.3409	39.3593	42.5649	67.6511	44.8585	42.7518	13.5006
WBGene00003825	ntl-2	81.9672	71.9399	89.2949	51.8415	83.6132	71.6492	75.051	13.2963
WBGene00003826	ntl-3	45.4951	45.5254	52.8782	49.7036	42.3455	37.7806	45.6214	5.32093
WBGene00003827	ntl-4	45.1081	57.4581	52.3806	47.4488	68.5539	50.6412	53.5984	8.46991
WBGene00003828	nuc-1	45.1532	7.79557	5.75897	8.35865	3.24996	8.07883	13.0659	15.8376
WBGene00003829	nud-1	34.6063	26.9937	11.2785	47.2902	13.7903	31.8727	27.6386	13.5093
WBGene00003830	num-1	6.11887	8.37279	12.4793	7.24506	6.22084	8.5248	8.16028	2.3494
WBGene00003831	nuo-1	143.761	102.888	101.978	77.5303	134.51	93.2982	108.994	25.2296
WBGene00003834	nxf-1	12.8804	7.81422	9.22036	8.92171	16.3038	9.44785	10.7647	3.20558
WBGene00003835	nxf-2	5.09938	10.5046	5.24957	20.3181	7.40623	6.40367	9.16359	5.80973
WBGene00003836	nxt-1	91.3477	126.857	124.593	102.474	125.389	125.007	115.945	15.1769
WBGene00003843	oct-2	4.85189	8.79215	3.1785	1.53777	5.68013	5.719	4.95991	2.47698
WBGene00003844	odc-1	14.4534	13.0319	9.84128	23.8063	12.2645	7.20292	13.4334	5.69011
WBGene00003849	odr-2	32.2786	52.8953	40.1883	67.1677	68.0385	57.7142	53.0471	14.4403
WBGene00003851	odr-4	24.2329	42.2295	22.4228	35.5034	45.6307	40.407	35.0711	9.68351
WBGene00003858	ogt-1	66.1579	50.8038	52.6582	41.8539	76.6796	50.1263	56.3799	12.6708
WBGene00003864	oma-1	12.6798	4.57312	2.15842	4.177	1.42107	1.31647	4.38765	4.29048
WBGene00003865	oma-2	33.1481	22.4935	2.51443	4.86597	4.7299	9.20166	12.8256	12.2868
WBGene00003868	ooc-3	21.8677	11.8212	12.2473	14.2208	15.2054	11.2049	14.4279	3.94806
WBGene00003870	ooc-5	12.9384	10.8499	6.357	18.4533	5.38118	5.81593	9.96594	5.15594
WBGene00003876	pept-2	4.94334	8.03667	8.90563	1.43619	4.0485	1.81058	4.86348	3.10307
WBGene00003878	pept-3	5.4489	1.49899	11.143	1.54029	2.24583	1.16509	3.84035	3.90864
WBGene00003879	ora-1	14.1329	6.63941	18.802	13.6447	9.28421	7.74074	11.7073	4.63163
WBGene00003882	orc-2	9.38485	13.8512	6.0866	5.88945	16.0293	8.78592	10.0045	4.12911
WBGene00003883	osm-1	102.301	230.914	250.56	300.603	380.469	316.069	263.486	94.9067
WBGene00003885	osm-5	286.459	1163.32	1233.25	1293.12	1988.2	1694.66	1276.5	579.054
WBGene00003886	osm-6	118.354	361.468	333.503	405.311	521.706	459.709	366.675	139.265
WBGene00003891	osm-11	1415.37	697.003	990.753	2016.06	154.793	1103.17	1062.86	632.156
WBGene00003892	osm-12	68.5717	222.023	211.774	270.904	362.583	260.083	232.656	96.5079
WBGene00003893	ost-1	136.709	201.361	153.044	141.505	83.4883	79.2394	132.558	45.829
WBGene00003898	oxi-1	16.6534	21.1205	42.8321	25.763	45.2943	33.3968	30.8434	11.6686
WBGene00003901	paa-1	219.596	215.825	180.605	149.79	165.015	147.293	179.687	31.8056
WBGene00003902	pab-1	1463.92	2092.44	2122.26	1988.16	2793.68	1957.46	2069.65	427.468
WBGene00003903	pab-2	198.035	268.782	343.343	284.437	536.156	385.407	336.026	117.276
WBGene00003904	pabp-2	20.3031	23.2367	10.5006	8.12835	15.407	15.499	15.5125	5.69685
WBGene00003905	pad-1	38.9924	34.8986	33.4983	23.2215	34.8927	34.215	33.2864	5.29053
WBGene00003906	paf-1	5.97989	2.12328	9.01927	5.81809	6.78647	2.56716	5.38236	2.61887
WBGene00003907	paf-2	6.43076	11.6437	10.6941	7.76078	20.1167	9.29469	10.9901	4.85593
WBGene00003911	pak-1	32.7565	36.872	28.3258	40.3064	44.0375	48.5778	38.4793	7.41131
WBGene00003914	pam-1	117.706	94.5221	100.701	92.4421	105.643	60.3961	95.235	19.3143
WBGene00003915	pan-1	38.2217	88.9306	102.623	89.027	80.8793	68.0963	77.9631	22.5214
WBGene00003916	par-1	40.6591	34.3244	33.3266	31.0954	48.1935	31.47	36.5115	6.68353
WBGene00003917	par-2	20.2662	8.86883	4.1859	4.05031	6.82423	4.59554	8.13183	6.23265
WBGene00003918	par-3	31.5218	19.3825	13.9672	9.24699	20.0511	15.379	18.2581	7.5935
WBGene00003919	par-4	4.71162	3.73443	6.67922	9.69431	8.16679	8.04578	6.83869	2.26105
WBGene00003920	par-5	832.551	1280.97	1184.44	1164.03	1541.31	1169.64	1195.49	228.211
WBGene00003921	par-6	22.6986	25.8147	32.8968	47.7469	27.0735	24.5791	30.1349	9.29528
WBGene00003922	pas-1	124.501	151.877	189.023	147.116	259.722	206.519	179.793	49.1782
WBGene00003923	pas-2	76.4563	101.91	87.4534	118.469	108.987	102.679	99.3259	15.1109
WBGene00003924	pas-3	115.019	105.559	74.1145	100.399	113.625	85.662	99.0631	16.2027
WBGene00003925	pas-4	126.892	80.5969	47.6704	50.3196	55.8418	58.415	69.956	30.231
WBGene00003926	pas-5	130.391	125.229	118.21	114.382	184.735	144.753	136.283	26.0097
WBGene00003927	pas-6	93.0887	88.3671	82.5414	79.8678	91.3128	60.173	82.5585	12.0798
WBGene00003928	pas-7	87.5505	65.9596	70.5358	41.709	73.7139	52.1038	65.2621	16.2751
WBGene00003929	pat-2	18.1351	39.358	54.7508	83.2501	75.9565	58.0814	54.922	23.8766
WBGene00003930	pat-3	30.1582	43.1878	39.555	46.1925	57.6013	46.5041	43.8665	9.03304
WBGene00003931	pat-4	9.45796	9.16851	4.86826	7.06586	5.03673	8.16549	7.2938	1.99938
WBGene00003932	pat-6	9.56912	11.63	15.4381	26.8884	12.7779	13.9357	15.0399	6.13904
WBGene00003934	pat-10	1853.39	1381.63	1913.28	1557.45	840.738	926.156	1412.11	453.999
WBGene00003936	pat-12	12.8001	5.68825	5.75301	4.45333	4.65346	5.05281	6.40016	3.17936
WBGene00003947	pbs-1	302.571	204.035	149.512	158.232	250.486	195.775	210.102	57.9399
WBGene00003948	pbs-2	140.173	79.5174	54.044	104.587	52.6465	47.0896	79.6762	36.6876
WBGene00003949	pbs-3	73.5795	72.8436	55.009	35.4848	70.2786	62.0699	61.5442	14.6348
WBGene00003950	pbs-4	94.0599	73.1191	72.796	65.7422	94.9428	82.288	80.4913	12.0605
WBGene00003951	pbs-5	234.148	304.18	249.61	198.903	467.815	288.142	290.466	94.7322
WBGene00003952	pbs-6	78.4381	71.397	101.831	81.3969	88.2821	63.4596	80.8009	13.3667
WBGene00003953	pbs-7	207.55	194.934	167.24	181.557	238.632	183.358	195.545	25.0853
WBGene00003954	pcm-1	23.4619	73.2292	79.2519	103.525	79.3856	58.2468	69.5167	26.8721
WBGene00003955	pcn-1	33.7491	22.1626	7.84522	18.9778	15.4955	14.8335	18.844	8.73457
WBGene00003961	pct-1	33.5775	63.6546	62.144	52.4548	60.9368	48.8708	53.6064	11.4237
WBGene00003962	pdi-1	265.369	184.924	129.495	127.665	123.176	124.881	159.252	57.0719
WBGene00003963	pdi-2	1400.05	751.681	815.146	515.259	952.387	521.162	825.947	328.825
WBGene00003964	pdi-3	207.398	198.173	224.181	184.382	187.449	156.833	193.069	22.8885
WBGene00003965	pdk-1	6.40862	6.44726	8.05492	3.11761	3.48499	2.84948	5.06048	2.18416
WBGene00003966	pdl-1	107.483	165.997	138.832	183.827	191.058	194.312	163.585	34.2771
WBGene00003967	pdr-1	37.3831	31.0272	43.4498	53.2537	49.8574	33.568	41.4232	8.95888
WBGene00003969	pef-1	9.43585	6.39004	14.8057	1.59179	11.1404	8.12729	8.58183	4.46951
WBGene00003970	pek-1	8.83534	11.6121	8.39591	6.09297	10.8581	6.72113	8.75259	2.18835
WBGene00003975	pen-2	12.145	32.622	43.7595	42.3421	19.8931	38.2556	31.5029	12.8381
WBGene00003980	pes-7	13.1171	19.5779	9.08886	10.5534	18.0374	15.3001	14.2791	4.13314
WBGene00003981	pes-8	4.53684	8.72895	19.1375	11.5735	7.87491	3.35582	9.20126	5.69675
WBGene00003982	pes-9	33.8538	26.2677	26.3953	18.5748	19.8609	26.344	25.2161	5.49844
WBGene00003986	mct-4	11.9949	19.602	13.0846	16.1137	18.0125	25.03	17.3063	4.75144
WBGene00003987	pes-23	5.42916	1.38154	2.34741	6.81412	4.41571	3.293	3.94682	2.01022
WBGene00003989	pfn-1	78.7487	78.9807	44.363	91.2178	51.6355	61.557	67.7504	18.1263
WBGene00003990	pfn-2	27.2862	17.9829	29.7065	12.319	13.9702	27.178	21.4071	7.568
WBGene00003991	pfn-3	89.0237	144.731	190.929	206.914	190.353	285.54	184.582	65.5504
WBGene00003992	pgl-1	82.9473	27.107	13.8174	13.3699	13.718	16.1997	27.8599	27.4892
WBGene00003996	pgp-2	9.17417	19.4025	25.5628	28.9994	43.4434	29.6236	26.0343	11.43
WBGene00003998	pgp-4	8.80146	25.4203	17.1247	21.1728	35.6136	24.8933	22.171	8.98753
WBGene00004002	pgp-8	9.98199	23.4109	16.9057	26.9427	27.8729	24.8074	21.6536	6.90591
WBGene00004008	pgp-14	3.56026	2.34485	13.5825	7.88552	2.38467	2.3196	5.34623	4.56975
WBGene00004013	pha-4	11.6682	4.52257	1.67052	3.23283	12.0983	5.40012	6.43209	4.40777
WBGene00004014	phb-1	85.9036	50.935	46.8785	52.3385	46.4657	60.9236	57.2408	14.9826
WBGene00004015	phb-2	80.2991	80.3026	43.9053	29.4114	39.7069	56.0296	54.9425	21.4152
WBGene00004016	phf-5	9.75093	9.25225	10.7187	27.6573	17.1385	10.0243	14.0903	7.25937
WBGene00004025	phy-2	20.106	4.21963	6.72157	6.50385	7.16491	3.68968	8.0676	6.06577
WBGene00004026	phy-3	35.7176	9.8018	18.9255	14.65	3.9161	7.84933	15.1434	11.3634
WBGene00004027	pie-1	9.24936	9.17525	10.1673	9.83799	1.91258	2.27381	7.10272	3.89956
WBGene00004028	pif-1	5.13754	7.11342	4.89997	3.16083	2.30433	2.29126	4.15123	1.90575
WBGene00004031	pis-1	17.8591	16.2305	9.19256	16.6778	40.3123	22.9176	20.5317	10.6399
WBGene00004032	pkc-1	133.616	109.243	139.104	131.444	204.94	145.757	144.017	32.2933
WBGene00004033	pkc-2	20.3054	10.9604	22.5114	36.6337	21.2693	25.9626	22.9405	8.36757
WBGene00004034	pkc-3	29.9947	19.8174	10.0016	25.8072	35.7468	23.3843	24.1253	8.8422
WBGene00004036	plc-1	31.9757	34.3426	41.604	40.7725	54.8833	39.7546	40.5554	7.99109
WBGene00004038	plc-3	6.2551	5.27126	5.26854	3.39859	2.2299	3.37408	4.29958	1.52702
WBGene00004039	plc-4	19.6546	15.8038	7.89782	18.3408	13.3709	13.8732	14.8235	4.18688
WBGene00004040	pld-1	23.5784	24.854	18.1457	27.135	27.8502	24.9522	24.4192	3.45497
WBGene00004041	plg-1	1.86952	5.76643	9.79787	4.74026	7.14194	5.90126	5.86954	2.62061
WBGene00004042	plk-1	65.1117	14.8112	3.35546	3.24678	2.52479	10.1306	16.5301	24.2909
WBGene00004043	plk-2	25.1921	10.2989	12.4994	5.18336	6.21405	4.5742	10.6603	7.76522
WBGene00004044	plk-3	26.7001	20.97	10.6892	5.17148	4.85931	13.6912	13.6802	8.73857
WBGene00004045	pll-1	57.5068	81.713	48.7756	71.3424	96.3396	81.1537	72.8052	17.4156
WBGene00004046	plp-1	170.427	198.575	190.983	173.247	194.224	162.109	181.594	14.9002
WBGene00004047	plx-1	28.8332	11.4685	13.4996	11.3586	17.3895	12.4222	15.8286	6.74648
WBGene00004048	plx-2	1.4195	5.71222	1.42732	2.07163	3.96028	3.78692	3.06298	1.71505
WBGene00004049	parp-1	39.8917	40.9417	23.4489	40.3366	53.9119	28.6041	37.8558	10.6843
WBGene00004050	parp-2	20.5805	24.5871	27.1547	16.1693	29.8626	20.7666	23.1868	4.98332
WBGene00004051	parg-1	12.1577	13.1207	9.38679	18.1655	12.581	15.7444	13.526	3.04988
WBGene00004052	parg-2	1.97327	8.15961	7.99857	5.15966	12.7892	6.99254	7.17881	3.58664
WBGene00004053	tank-1	15.7641	38.273	26.8167	43.2468	25.1699	23.069	28.7233	10.1814
WBGene00004055	pmk-1	42.5056	58.9178	62.2567	65.0593	92.752	54.2238	62.6192	16.75
WBGene00004056	pmk-2	26.8082	71.1968	75.9239	97.9529	139.012	127.81	89.7839	41.0844
WBGene00004057	pmk-3	48.047	172.94	225.715	230.537	337.905	282.731	216.312	99.6806
WBGene00004059	pmp-2	11.4419	10.2012	12.6387	3.49409	10.1892	9.3605	9.55427	3.18314
WBGene00004060	pmp-3	15.1593	18.5988	13.1674	11.3252	13.6231	14.3668	14.3734	2.44053
WBGene00004062	pmp-5	18.6676	19.7146	28.7121	32.4125	21.4542	14.8854	22.6411	6.60683
WBGene00004063	pmr-1	65.7474	133.711	168.081	129.891	138.248	124.396	126.679	33.543
WBGene00004064	pms-2	15.3339	10.8144	2.48311	10.8121	10.86	9.69284	9.99938	4.17397
WBGene00004068	pnk-1	34.4615	26.6262	34.4227	14.2747	59.4336	29.9932	33.202	14.8523
WBGene00004075	pod-1	50.4443	26.4679	4.82535	27.0805	17.7001	24.1923	25.1184	14.9316
WBGene00004076	pod-2	65.1576	32.9603	18.7436	27.4795	16.6143	22.5872	30.5904	17.9439
WBGene00004078	pos-1	36.5096	47.8848	48.6782	16.822	16.6786	31.3866	32.9933	14.2155
WBGene00004083	pph-1	9.77511	16.2758	15.6536	12.6221	17.6676	19.7315	15.2876	3.57814
WBGene00004085	pph-4.1	12.0835	19.0347	3.10984	6.01823	9.0674	11.76	10.1789	5.53302
WBGene00004086	pph-4.2	6.6447	3.10565	5.86321	5.67329	3.30879	2.86089	4.57609	1.66432
WBGene00004087	ppk-1	23.9752	32.4109	56.6899	48.5847	56.0619	49.9877	44.6184	13.3896
WBGene00004088	ppk-2	21.9004	19.6519	22.4268	21.7003	31.1715	15.3504	22.0336	5.17924
WBGene00004089	ppk-3	5.23693	14.0877	11.3215	12.5197	13.919	15.8327	12.1529	3.71645
WBGene00004091	pps-1	100.838	96.1708	128.233	102.809	126.641	74.4137	104.851	20.2167
WBGene00004093	ppw-1	33.7538	4.87535	9.74567	4.715	5.27063	6.16702	10.7546	11.4205
WBGene00004094	ppw-2	41.6016	10.5301	10.7351	8.07909	4.37534	7.92988	13.8752	13.7767
WBGene00004095	pqe-1	32.3568	59.706	57.7453	51.4302	84.8631	66.3981	58.7499	17.2771
WBGene00004099	abu-15	8.27899	2.21761	25.1199	3.03828	28.9425	5.36243	12.16	11.7723
WBGene00004101	hgrs-1	28.5231	36.2026	34.5072	31.9377	23.989	27.0862	30.3743	4.65841
WBGene00004105	szy-20	16.6587	26.8405	19.9071	22.7645	32.3408	30.0233	24.7558	6.04422
WBGene00004108	pqn-18	56.6095	81.5545	85.3014	75.8006	130.825	97.5778	87.9447	24.9346
WBGene00004109	stam-1	76.3915	70.6875	76.2217	80.4576	96.6734	108.053	84.7474	14.4496
WBGene00004110	pqn-20	24.3004	19.9094	18.9042	11.5528	23.3017	22.6962	20.1108	4.67236
WBGene00004111	pqn-21	8.35691	8.5633	6.06255	7.03941	11.7464	6.7298	8.08306	2.03611
WBGene00004112	pqn-22	21.2078	81.1321	72.1207	81.7477	114.444	68.9357	73.2647	30.198
WBGene00004114	pqn-25	1.63389	6.78362	7.43626	7.19539	12.5895	10.0916	7.62172	3.67565
WBGene00004116	pqn-27	26.146	23.2661	15.6047	18.4546	27.071	19.8814	21.7373	4.51775
WBGene00004117	sin-3	28.3756	33.6703	36.3763	37.5979	25.3493	28.1873	31.5928	4.98375
WBGene00004119	pqn-31	4.8637	9.10036	6.18505	5.98471	9.30777	3.39517	6.47279	2.33766
WBGene00004120	pqn-32	23.0389	14.4814	17.859	13.4404	11.1982	11.8609	15.3131	4.45464
WBGene00004121	ptrn-1	14.7404	23.3231	28.5982	18.7773	26.2256	15.3247	21.1649	5.77243
WBGene00004122	pqn-35	7.10181	6.02391	8.52947	10.3165	5.61568	6.50291	7.34838	1.77408
WBGene00004125	mdt-30	27.8533	51.433	50.6229	33.5148	72.1719	46.1517	46.9579	15.592
WBGene00004126	pqn-39	23.6736	52.3755	42.3773	64.6613	48.2896	50.1033	46.9134	13.5466
WBGene00004127	abu-12	53.697	11.7929	21.3735	6.46287	8.92065	3.34053	17.5979	18.7278
WBGene00004128	pqn-41	42.163	44.095	33.7817	23.3482	96.2847	38.1547	46.3046	25.5746
WBGene00004130	ketn-1	10.0206	7.43133	4.81937	7.46123	5.28079	3.85068	6.47734	2.25889
WBGene00004131	pqn-44	471.271	1107.04	3129.38	1357.56	3451.86	1821.67	1889.8	1173.83
WBGene00004132	ifet-1	53.4947	33.2049	18.7284	10.1935	26.5326	27.3435	28.2496	14.7127
WBGene00004133	abu-13	162.507	16.4216	29.5934	14.3174	21.6708	7.09096	41.9336	59.5455
WBGene00004134	myrf-1	48.0291	54.0965	40.4263	32.9405	64.8392	29.9128	45.0407	13.2626
WBGene00004135	pqn-48	27.3411	46.5249	76.1506	38.5964	17.0532	17.0302	37.1161	22.4318
WBGene00004136	pqn-51	107.519	194.614	172.489	113.982	293.011	206.176	181.298	68.3061
WBGene00004138	pqn-53	42.4486	53.1862	48.9116	63.103	55.2046	47.1635	51.6696	7.18971
WBGene00004139	pqn-54	10.9831	7.88289	48.7055	2.94549	15.4609	10.2117	16.0316	16.5222
WBGene00004140	ebax-1	9.15628	18.177	23.8657	23.7719	18.6838	21.9628	19.2696	5.52204
WBGene00004143	pqn-59	218.529	211.671	149.576	154.489	154.753	135.82	170.806	35.0602
WBGene00004144	pqn-60	16.5982	45.7566	44.8535	36.1672	1.40623	25.9894	28.4619	17.3553
WBGene00004146	pqn-63	82.8304	8.85611	15.0476	2.4267	34.2033	1.07076	24.0725	31.1953
WBGene00004147	larp-5	103.583	74.6845	95.9532	80.079	193.358	100.808	108.078	43.3402
WBGene00004148	pqn-65	43.5316	72.9698	54.0063	56.7044	69.5469	69.9794	61.1231	11.5704
WBGene00004152	pqn-70	29.2739	30.5876	31.8197	42.7625	29.928	39.2465	33.9364	5.64974
WBGene00004156	pqn-74	82.9634	44.1725	31.057	12.5213	42.8424	4.10419	36.2768	27.9705
WBGene00004161	pqn-80	6.42321	8.72341	12.4818	15.0969	10.9327	11.4194	10.8462	3.00496
WBGene00004164	pqn-83	23.4708	15.0548	14.677	16.2304	8.28268	12.9162	15.1053	4.95529
WBGene00004166	pqn-85	20.025	15.483	12.7653	13.9629	19.158	13.8791	15.8789	3.01543
WBGene00004167	pqn-87	66.4017	96.7777	95.2084	88.5538	144.735	98.6287	98.3842	25.615
WBGene00004172	pqn-92	30.8698	17.4223	15.5804	30.1514	9.76943	17.2635	20.1762	8.47761
WBGene00004174	abu-14	42.7244	20.1682	37.4809	7.77147	37.519	9.79736	25.9102	15.3165
WBGene00004175	pqn-96	17.6896	14.3859	23.655	26.7036	21.1363	19.237	20.4679	4.37522
WBGene00004178	prg-1	52.5102	24.3259	14.5537	14.0823	24.0918	19.7062	24.8784	14.2432
WBGene00004181	pri-2	18.2436	25.8528	16.5317	9.14069	8.2187	13.252	15.2066	6.53859
WBGene00004182	prk-1	26.055	5.45241	14.8229	10.7571	1.74271	5.65052	10.7468	8.78672
WBGene00004183	prk-2	2.42309	1.02766	2.18265	2.11196	1.23174	2.39625	1.89556	0.608629
WBGene00004184	T19D2.2	96.6815	97.2985	114.187	96.0764	145.221	157.913	117.896	27.2476
WBGene00004185	pro-1	27.6233	8.8199	4.54125	10.9854	13.6681	9.55586	12.5323	7.97394
WBGene00004186	prpf-4	38.3593	38.2508	44.4526	45.9792	42.3867	54.6929	44.0202	6.09805
WBGene00004187	prp-8	125.862	142.297	138.176	148.443	178.437	150.096	147.218	17.5867
WBGene00004188	prp-21	28.0664	35.3822	18.5552	34.1129	30.8902	30.217	29.5373	6.00269
WBGene00004189	pars-1	128.88	101.836	94.3807	97.0314	138.148	100.979	110.209	18.4863
WBGene00004190	pars-2	38.1326	75.1676	46.4433	62.9146	77.0993	58.495	59.7087	15.4574
WBGene00004203	swsn-1	41.0153	25.0904	8.82905	9.76351	35.3521	18.463	23.0856	13.2518
WBGene00004204	swsn-4	65.1559	77.6712	67.8441	84.4027	78.7001	57.7838	71.9263	9.97056
WBGene00004205	psr-1	41.0261	51.5381	36.4873	51.6003	51.4773	36.6343	44.7939	7.56642
WBGene00004206	pst-1	207.339	18.2722	64.6806	16.6895	28.3899	11.5721	57.8239	75.7151
WBGene00004207	ptb-1	94.7131	196.882	222.339	209.513	311.359	219.192	209	69.2354
WBGene00004208	ptc-1	199.198	145.807	89.7956	81.6887	161.046	118.665	132.7	44.8044
WBGene00004210	ptc-3	23.665	15.8204	32.0835	19.2978	16.8823	19.78	21.2548	5.96198
WBGene00004212	ptl-1	25.3549	64.5198	52.2956	43.1051	38.2563	36.9761	43.418	13.5544
WBGene00004213	ptp-1	24.4227	38.1608	31.9053	41.8264	48.885	39.924	37.5207	8.44941
WBGene00004214	ptp-2	18.4273	17.8554	9.92383	12.3459	16.6676	20.4065	15.9378	3.98613
WBGene00004215	ptp-3	50.2538	91.3957	64.4405	66.7443	124.805	85.7764	80.5692	26.3491
WBGene00004216	ptr-1	7.30026	2.13175	5.17445	5.00685	2.67676	1.26241	3.92541	2.27979
WBGene00004217	ptr-2	16.9986	19.5044	14.6993	15.5162	4.02196	6.92787	12.9447	6.0823
WBGene00004220	ptr-5	7.89327	12.4402	8.80726	10.6525	15.4284	10.0049	10.8711	2.72601
WBGene00004225	ptr-11	11.5966	5.76621	12.9673	5.57656	10.4347	7.29391	8.93921	3.14979
WBGene00004226	ptr-12	12.0147	19.9505	26.4143	13.8443	16.1486	21.4138	18.2977	5.33382
WBGene00004232	ptr-18	24.0957	1.53288	10.4182	2.5202	1.83729	1.82687	7.03852	9.02563
WBGene00004237	ptr-23	12.6415	13.8656	20.0255	13.6778	13.5169	10.2023	13.9883	3.25359
WBGene00004239	puf-3	31.3665	21.3373	4.47588	25.9854	8.63009	13.7862	17.5969	10.4024
WBGene00004241	puf-5	89.6391	48.392	9.65071	7.47049	7.08005	21.1903	30.5704	32.9173
WBGene00004242	puf-6	22.923	9.08438	10.1549	7.8608	2.48332	4.58336	9.51496	7.16758
WBGene00004243	puf-7	22.0082	14.6734	4.15532	6.03109	6.25327	11.9118	10.8389	6.77379
WBGene00004244	puf-8	28.5529	12.8219	12.8153	12.4002	2.41069	4.55954	12.2601	9.19138
WBGene00004245	puf-9	17.5917	21.0739	11.7017	16.984	28.7258	15.2021	18.5465	5.85483
WBGene00004246	puf-10	23.5179	24.6238	26.4803	7.68677	22.1664	17.2815	20.2928	6.91279
WBGene00004248	pus-1	20.4275	18.8721	11.2512	10.8868	8.99502	9.26424	13.2828	5.03366
WBGene00004254	pxf-1	23.4108	24.3536	16.711	37.7294	31.9591	25.0929	26.5428	7.31908
WBGene00004255	epac-1	2.58415	11.6446	10.4748	14.6402	9.30473	6.31783	9.16105	4.22551
WBGene00004256	pxn-1	11.2606	5.32317	4.81102	2.79311	2.53401	1.17374	4.64928	3.58299
WBGene00004258	pyc-1	86.0212	35.005	28.9665	28.9625	25.4282	19.9052	37.3815	24.3371
WBGene00004259	pyr-1	16.5635	28.708	33.8123	32.7171	23.8777	24.8489	26.7546	6.40226
WBGene00004264	qua-1	22.3716	3.2089	3.02907	3.90794	2.65906	1.29325	6.07831	8.02873
WBGene00004265	qui-1	2.75632	3.50696	3.13619	3.0346	6.34195	2.24758	3.50394	1.45239
WBGene00004266	rab-1	149.654	125.132	116.938	109.722	156.314	119.737	129.583	18.9129
WBGene00004267	rab-3	66.0094	94.5537	88.2047	94.492	176.885	177.15	116.216	48.2496
WBGene00004268	rab-5	47.906	28.3598	14.3841	41.7546	26.3815	31.5836	31.7283	11.8577
WBGene00004269	rab-6.1	14.048	10.4492	4.67224	4.5209	3.51559	7.97919	7.53085	4.11204
WBGene00004270	rab-6.2	54.4173	31.1065	25.5744	16.4973	17.2387	22.8777	27.952	14.0553
WBGene00004271	rab-7	63.0732	85.8816	99.6745	69.4411	91.874	59.8211	78.2942	16.4342
WBGene00004272	rab-8	30.4208	21.8436	29.3013	22.0517	25.7221	20.453	24.9654	4.18881
WBGene00004273	rab-10	56.8659	57.8818	89.0223	73.8332	60.6046	56.8824	65.8484	13.0601
WBGene00004274	rab-11.1	196.906	91.2303	78.1066	87.2038	121.214	108.104	113.794	43.554
WBGene00004276	rab-14	21.5777	16.1908	14.9512	8.68014	19.406	21.1563	16.9937	4.85985
WBGene00004279	rab-21	5.02018	19.162	34.5319	33.4134	21.3434	29.1857	23.7761	11.1069
WBGene00004281	rab-28	75.8251	155.585	119.689	156.095	233.958	201.547	157.117	56.3759
WBGene00004282	rab-30	17.8358	15.2831	23.6071	26.6495	18.133	45.3554	24.4773	11.0478
WBGene00004283	rab-33	3.10534	3.76288	9.59039	6.1865	10.5236	13.8436	7.83539	4.19721
WBGene00004284	rab-35	38.1198	43.5326	48.2396	46.6771	66.1672	36.0425	46.4631	10.754
WBGene00004286	rab-39	19.6269	14.1255	21.4295	8.29414	6.85287	12.5475	13.8127	5.87217
WBGene00004296	rad-50	17.7318	19.8227	15.8172	18.0057	13.9143	15.4924	16.7973	2.11954
WBGene00004297	rad-51	16.6036	15.5818	17.82	29.5591	25.8592	31.3644	22.798	6.98126
WBGene00004298	rad-54	2.56491	5.32453	1.4592	4.2358	1.64694	2.047	2.87973	1.5586
WBGene00004300	ram-2	1522.77	649.557	2338.85	1439.2	1129.3	872.566	1325.37	596.534
WBGene00004302	ran-1	291.565	410.807	490.473	490.275	507.066	642.805	472.165	116.086
WBGene00004303	ran-2	31.2697	40.7986	25.2497	26.6529	40.4806	34.5809	33.1721	6.67003
WBGene00004304	ran-3	43.7475	30.6878	37.7583	55.6728	34.8372	47.814	41.7529	9.17278
WBGene00004305	ran-4	22.3705	21.6173	30.6087	29.6173	10.3641	16.4287	21.8344	7.72899
WBGene00004306	ran-5	35.8234	36.889	24.1073	34.9897	34.8615	46.5002	35.5285	7.12033
WBGene00004307	rap-1	15.3462	14.2003	10.0534	12.9703	19.2266	18.3954	15.032	3.42738
WBGene00004308	rap-2	11.6666	4.24108	4.0034	3.87373	3.76541	3.90683	5.24284	3.15108
WBGene00004312	rba-1	55.2964	35.4332	40.5229	25.2067	47.9146	31.9541	39.388	10.9461
WBGene00004313	rbc-1	26.2535	27.2997	29.7447	27.6144	31.5679	26.551	28.1719	2.06813
WBGene00004314	rbc-2	20.7446	38.5352	24.2172	20.8291	53.6537	35.9966	32.3294	12.9534
WBGene00004315	rbd-1	21.7095	18.0856	18.1585	21.625	14.8456	18.828	18.8753	2.56795
WBGene00004316	rbf-1	114.296	203.467	211.083	251.446	404.327	278.37	243.832	96.4269
WBGene00004317	rbg-1	29.732	18.246	18.7082	12.9302	49.269	22.1692	25.1758	13.0391
WBGene00004318	rbg-2	10.2462	16.6733	14.2601	17.4777	14.3959	17.0473	15.0168	2.70703
WBGene00004319	rbr-2	34.0198	63.6457	115.321	95.328	100.636	100.242	84.8653	30.1917
WBGene00004320	rbx-1	38.55	52.0111	89.4919	27.0604	31.0383	37.1848	45.8894	22.9929
WBGene00004321	rcan-1	52.3063	70.8084	72.3397	66.3125	107.788	81.7412	75.2161	18.6299
WBGene00004322	rcq-5	13.1706	11.4656	10.49	18.8505	11.9806	8.86597	12.4706	3.44554
WBGene00004323	rde-1	28.6652	29.291	43.4876	38.5724	22.4963	30.8711	32.2306	7.54847
WBGene00004324	rde-2	17.5118	20.6627	19.0347	14.3252	29.2417	20.5105	20.2144	5.00319
WBGene00004326	rde-4	38.0835	47.5048	25.8293	40.613	13.0579	30.7201	32.6348	12.2286
WBGene00004333	rec-8	17.7365	4.88385	2.86147	2.76878	2.15309	4.1014	5.75085	5.95506
WBGene00004336	ret-1	22.2745	24.9858	13.2887	13.5351	11.6436	9.87545	15.9339	6.16448
WBGene00004337	rfc-1	46.3137	63.2944	49.0114	69.1034	39.3806	40.484	51.2646	12.2473
WBGene00004339	rfc-3	39.892	20.9893	9.72637	18.8226	11.2827	12.8534	18.9277	11.1693
WBGene00004340	rfc-4	15.6968	26.1014	3.35981	6.50197	6.32016	9.01662	11.1661	8.41887
WBGene00004341	rfl-1	33.532	17.9492	21.1139	36.32	20.0794	25.0403	25.6725	7.57963
WBGene00004343	rgr-1	24.3754	24.9134	32.2273	28.655	30.6391	29.5905	28.4001	3.14636
WBGene00004344	rgs-1	22.3887	18.274	24.3527	2.94549	49.8184	23.0226	23.467	15.1304
WBGene00004345	rgs-2	34.1305	58.2814	77.6684	73.2739	163.817	81.3611	81.4221	43.9123
WBGene00004346	rgs-3	13.8735	6.6194	11.7158	11.3363	17.4105	4.00162	10.8262	4.85723
WBGene00004347	rgs-4	29.2259	46.2188	60.6834	34.5399	112.137	65.7511	58.0927	30.0506
WBGene00004348	rgs-5	12.5536	22.5221	33.1915	34.0056	51.4183	36.4397	31.6884	13.1882
WBGene00004349	rgs-6	35.9762	62.6287	37.7973	45.0129	75.2025	77.3178	55.6559	18.5441
WBGene00004350	rgs-7	17.0033	44.2888	18.4335	26.2301	42.7323	30.9514	29.9399	11.6968
WBGene00004355	rha-1	58.1527	54.8534	55.9602	42.0111	91.3826	56.9054	59.8776	16.5177
WBGene00004356	rhi-1	7.2836	8.10876	4.92064	9.52251	2.77687	5.10207	6.28574	2.46465
WBGene00004357	rho-1	76.5331	35.0254	25.3245	28.5882	57.9595	57.1502	46.7635	20.2347
WBGene00004358	rhr-1	85.8352	40.324	33.3062	82.8703	10.2929	25.3928	46.3369	31.1082
WBGene00004360	rib-1	13.2147	15.6125	10.2029	5.92345	14.0107	10.0812	11.5076	3.49139
WBGene00004361	rib-2	1.66989	5.94904	7.22011	2.7945	4.6178	5.19638	4.57462	2.04364
WBGene00004363	ric-3	12.0401	32.9287	41.3543	44.7224	35.9215	32.6415	33.2681	11.4435
WBGene00004364	ric-4	157.754	150.675	172.56	212.508	247.288	202.651	190.573	36.9784
WBGene00004367	ric-8	14.4449	24.0824	21.5363	14.8848	23.2944	23.5501	20.2988	4.44908
WBGene00004368	ric-19	69.7658	188.028	139.02	116.75	234.619	141.106	148.215	57.1492
WBGene00004369	rig-1	7.51488	17.6253	14.6802	16.0986	15.0961	17.3106	14.7209	3.71778
WBGene00004370	rig-3	2.41685	6.39608	8.3598	6.06676	2.94856	1.78459	4.66211	2.64235
WBGene00004371	rig-4	5.1683	2.92258	6.20727	3.00311	1.99474	1.86143	3.52624	1.76859
WBGene00004373	rme-1	72.8451	61.037	39.5197	39.3984	78.283	65.1539	59.3729	16.5433
WBGene00004374	rme-2	202.26	102.063	37.123	76.9726	31.4245	65.1771	85.8366	62.7005
WBGene00004375	rme-4	25.0303	28.0323	15.0729	17.5016	36.718	26.0171	24.7287	7.77012
WBGene00004377	rme-6	2.5695	11.6386	7.77683	10.7499	5.32914	5.75969	7.30394	3.45215
WBGene00004378	rme-8	21.9381	23.0527	14.2916	30.2182	29.5225	23.8904	23.8189	5.80313
WBGene00004381	rnf-5	41.23	39.7481	23.5594	37.9939	53.1812	57.4778	42.1984	12.0508
WBGene00004382	rnh-1.0	21.9111	39.3931	51.4875	54.8017	30.5088	37.3701	39.2454	12.4275
WBGene00004384	rnp-1	39.3785	58.6836	87.0117	75.0913	94.6677	102.125	76.1596	23.6386
WBGene00004385	rnp-2	20.5709	14.7801	26.1595	35.4371	17.7151	24.8903	23.2588	7.33802
WBGene00004386	rnp-3	52.2338	103.511	84.9411	87.0245	101.509	75.2734	84.0822	18.8811
WBGene00004387	rnp-4	51.5256	38.1305	45.4656	21.9964	65.2131	40.5559	43.8145	14.4156
WBGene00004388	rnp-5	28.6634	46.6627	15.3953	44.6898	26.0641	21.5969	30.512	12.5941
WBGene00004389	rnp-6	35.1732	47.8572	48.1064	54.0559	34.7376	40.0366	43.3278	7.86847
WBGene00004390	rnp-7	28.9836	37.0603	37.4079	39.2126	32.2521	32.5128	34.5715	3.91463
WBGene00004391	rnr-1	55.9745	28.6642	19.5418	26.1814	7.49339	22.2793	26.6891	16.1295
WBGene00004392	rnr-2	53.8923	87.6891	44.8104	62.3285	83.2394	64.0569	66.0028	16.616
WBGene00004394	rol-1	378.478	138.298	264.623	125.465	104.534	74.728	181.021	116.652
WBGene00004397	rol-6	8.03292	15.7239	13.3584	19.3886	4.71161	7.74025	11.4926	5.58147
WBGene00004398	rol-8	1903.07	211.184	766.463	209.521	316.484	137.939	590.777	681.575
WBGene00004403	rom-4	10.3069	8.40195	6.75214	9.33348	9.61683	11.1194	9.25512	1.53046
WBGene00004405	rop-1	65.2101	118.72	82.1396	96.1142	88.0365	119.538	94.9598	21.2946
WBGene00004408	rla-0	2844.01	3548.24	2719.24	2500.33	2720.08	2472.21	2800.68	392.925
WBGene00004409	rla-1	3395.42	5140.29	4333.53	3479.08	3491.56	3707.7	3924.6	686.763
WBGene00004410	rla-2	280.462	407.963	318.209	282.937	206.268	302.14	299.663	65.4979
WBGene00004411	rpc-1	16.805	20.6515	14.1775	19.7201	12.5013	23.888	17.9572	4.26429
WBGene00004412	rpl-1	868.778	882.878	631.629	745.987	502.347	634.805	711.071	149.199
WBGene00004413	rpl-2	1671.69	1817.21	1295.77	1378.32	1279.67	1310.25	1458.82	228.467
WBGene00004414	rpl-3	1214.67	1126.03	1029.15	985.495	864.651	806.907	1004.48	153.954
WBGene00004415	rpl-4	2801.94	3038.8	2860.92	2540.59	3260.76	2510.1	2835.52	288.725
WBGene00004416	rpl-5	1485.34	1474.53	1314.66	1074.68	962.198	1020.04	1221.91	233.105
WBGene00004417	rpl-6	899.756	946.025	658.614	747.487	578.473	623.698	742.342	151.15
WBGene00004418	rpl-7	911.13	1030.64	924.42	944.935	717.866	762.177	881.861	118.322
WBGene00004419	rpl-7A	3830.19	4435.02	6196.97	4945.99	4685.01	3930.82	4670.67	861.965
WBGene00004420	rpl-9	964.848	1097.87	689.283	733.051	600.997	687.048	795.515	192.291
WBGene00004421	rpl-10	1847.43	1867.38	1576.67	1409.86	1117.32	1254.45	1512.19	308.392
WBGene00004422	rpl-11.1	387.904	217.955	148.37	200.99	70.8914	147.325	195.573	107.353
WBGene00004423	rpl-11.2	933.015	1772.68	1664.47	1744.34	1196.9	1346.68	1443.01	340.138
WBGene00004424	rpl-12	5990.57	8431.85	7730.98	6560.27	7121.61	6479.03	7052.38	901.839
WBGene00004425	rpl-13	1190.7	1364.59	1194.33	1327.88	789.569	984.807	1141.98	218.231
WBGene00004426	rpl-14	371.667	532.674	444.983	438.694	224.269	345.146	392.905	105.37
WBGene00004427	rpl-15	619.386	806.761	533.024	588.694	319.539	500.791	561.366	159.552
WBGene00004428	rpl-16	1114.39	1243.88	1074.58	982.274	818.805	910.932	1024.14	152.122
WBGene00004429	rpl-17	709.658	707.539	402.766	478.293	276.655	322.331	482.874	187.959
WBGene00004430	rpl-18	1186.67	1181.08	979.993	1127.36	760.43	944.399	1029.99	166.942
WBGene00004431	rpl-19	1059.68	1505.79	1005.6	1219.91	608.427	967.608	1061.17	296.548
WBGene00004432	rpl-20	840.298	764.943	551.468	575.456	362.57	488.701	597.239	176.987
WBGene00004433	rpl-21	1011.2	1207.32	815.315	972.045	673.729	819.624	916.539	187.186
WBGene00004434	rpl-22	392.926	594.033	454.656	447.261	199.559	389.152	412.931	128.227
WBGene00004435	rpl-23	681.4	837.533	575.897	696.554	370.61	584.19	624.364	156.371
WBGene00004436	rpl-24.1	809.657	1172.04	1041.37	897.213	534.679	799.601	875.76	220.08
WBGene00004437	rpl-24.2	34.2356	32.9636	53.3421	70.9697	16.3056	23.9943	38.6351	20.1311
WBGene00004438	rpl-25.1	533.316	1079.27	872.502	738.71	874.12	858.582	826.083	180.537
WBGene00004439	rpl-25.2	402.142	374.211	210.939	328.028	190.605	232.042	289.661	90.1132
WBGene00004440	rpl-26	460.558	566.26	394.688	453.961	233.941	377.9	414.551	110.492
WBGene00004441	rpl-27	1965.94	3178.31	2697.66	2140.1	2300.1	2351.03	2438.86	436.723
WBGene00004442	rpl-28	476.307	601.953	518.307	501.519	273.81	408.332	463.371	112.079
WBGene00004443	rpl-29	196.904	300.632	144.569	46.6288	89.139	150.879	154.792	88.5123
WBGene00004444	rpl-30	325.181	418.997	417.029	338.669	199.621	309.769	334.878	81.0657
WBGene00004445	rpl-31	460.724	690.703	546.386	550.716	445.918	582.499	546.158	88.9741
WBGene00004446	rpl-32	619.654	791.308	583.507	612.32	323.88	534.845	577.586	151.58
WBGene00004447	rpl-33	404.202	628.864	399.875	336.178	252.79	335.453	392.894	128.065
WBGene00004448	rpl-34	352.645	524.202	311.362	492.998	204.109	319.965	367.547	120.527
WBGene00004449	rpl-35	678.004	869.375	640.262	501.519	391.43	536.488	602.846	165.803
WBGene00004450	rpl-36	562.689	863.218	430.783	456.528	339.574	509.85	527.107	181.087
WBGene00004451	rpl-37	21.8418	32.314	21.9622	63.7524	18.5909	28.13	31.0985	16.7461
WBGene00004452	rpl-38	457.136	632.321	521.33	460.579	306.994	463.132	473.582	105.62
WBGene00004453	rpl-39	153.908	205.517	181.188	111.567	103.799	159.738	152.62	39.3329
WBGene00004454	rpl-36.A	312.641	423.076	361.383	359.128	216.8	257.35	321.73	75.4712
WBGene00004456	rpl-43	420.038	508.006	418.319	503.493	304.204	486.638	440.116	77.6406
WBGene00004457	rpm-1	12.6182	16.8266	9.0817	7.16022	20.532	14.9967	13.5359	4.96466
WBGene00004458	rpn-1	162.716	119.002	95.4691	76.9806	115.926	67.6351	106.288	34.3762
WBGene00004459	rpn-2	124.085	125.455	99.2609	74.4355	114.599	75.677	102.252	23.0496
WBGene00004460	rpn-3	101.145	128.444	131.951	129.703	88.8443	89.0388	111.521	20.7927
WBGene00004461	rpn-5	90.2224	130.58	113.664	81.3869	117.384	84.9941	103.038	20.1786
WBGene00004462	rpn-6.1	74.8507	53.0908	60.4485	62.9898	66.2579	65.088	63.7876	7.16092
WBGene00004463	rpn-7	148.756	96.1394	100.304	85.1711	89.9131	76.6598	99.4906	25.5225
WBGene00004464	rpn-8	119.924	110.127	94.505	115.829	100.146	98.758	106.548	10.2429
WBGene00004465	rpn-9	61.0983	45.8177	33.735	47.7079	39.2957	36.245	43.9833	9.97039
WBGene00004466	rpn-10	182.551	203.711	254.42	171.753	339.465	228.255	230.026	61.5099
WBGene00004467	rpn-11	239.806	383.31	359.479	269.402	574.453	376.387	367.139	117.602
WBGene00004468	rpn-12	62.9856	89.9621	79.0638	59.5023	57.8383	70.1911	69.9239	12.5535
WBGene00004469	rps-0	1635.33	1618.89	1267.6	1063	903.322	988.33	1246.08	318.873
WBGene00004470	rps-1	1657.53	1652.15	1539.83	1270.97	1146.11	1136.22	1400.47	245.006
WBGene00004471	rps-2	1425.18	1427.26	1339.91	1228.67	1106.75	1210.66	1289.74	129.026
WBGene00004472	rps-3	1700.32	1714.03	1681.13	1272.44	1300.74	1314.16	1497.14	221.232
WBGene00004473	rps-4	1551.7	1498.77	1144.95	1228.48	1122.05	1112.55	1276.42	197.728
WBGene00004474	rps-5	986.572	1268.09	961.433	839.776	545.988	761.37	893.872	242.778
WBGene00004475	rps-6	720.128	596.946	594.418	456.48	358.965	420.961	524.65	135.023
WBGene00004476	rps-7	1100.56	1366.21	882.225	858.985	899.791	894.575	1000.39	199.566
WBGene00004477	rps-8	1599.03	1904.89	1657.25	1377.56	1106.8	1305.22	1491.79	284.816
WBGene00004478	rps-9	1300.9	1462.3	1016.86	1079.5	791.359	950.156	1100.18	243.582
WBGene00004479	rps-10	642.337	818.124	729.326	698.645	451.367	632.553	662.059	123.183
WBGene00004480	rps-11	968.355	1223.25	763.196	752.278	481.01	756.532	824.104	249.511
WBGene00004481	rps-12	1179.71	1354.17	1282.65	1142.12	600.98	1166.28	1120.99	267.157
WBGene00004482	rps-13	1016.79	1304.39	1069.71	913.288	704.281	837.938	974.399	207.411
WBGene00004483	rps-14	1658.88	1936.91	1592.92	1760.5	1191.02	1423.02	1593.88	261.21
WBGene00004484	rps-15	697.396	707.881	663.129	508.894	472.44	510.454	593.366	107.178
WBGene00004485	rps-16	2175.75	3197.88	2505.15	2145.39	2021.75	2223.43	2378.22	432.247
WBGene00004486	rps-17	797.636	803.673	772.477	675.122	409.371	639.855	683.022	150.004
WBGene00004487	rps-18	800.788	888.595	662.687	594.948	521.765	664.202	688.831	134.503
WBGene00004488	rps-19	664.414	781.499	560.462	778.699	373.731	514.073	612.146	160.177
WBGene00004489	rps-20	203.958	225.28	251.828	265.823	131.779	165.883	207.425	51.3046
WBGene00004490	rps-21	286.02	465.593	204.595	263.957	193.501	327.913	290.263	99.5692
WBGene00004491	rps-22	152.065	163.82	124.778	97.5176	80.3463	132.013	125.09	31.7424
WBGene00004492	rps-23	962.055	1175.37	937.053	871.283	499.2	834.078	879.839	221.099
WBGene00004493	rps-24	717.722	927.815	588.483	729.822	392.127	654.163	668.355	176.872
WBGene00004494	rps-25	670.286	861.3	796.093	540.854	434.922	581.118	647.429	160.798
WBGene00004495	rps-26	543.562	628.2	526.406	462.338	335.153	482.589	496.375	97.8238
WBGene00004496	rps-27	509.641	695.346	524.131	401.497	396.432	480.852	501.316	109.198
WBGene00004497	rps-28	273.101	442.084	233.823	183.827	162.193	274.532	261.593	99.5751
WBGene00004498	rps-29	291.055	435.592	406.3	393.14	211.73	372.388	351.701	84.1831
WBGene00004499	rps-30	647.55	688.688	604.162	476.905	332.723	505.223	542.542	131.078
WBGene00004501	rpt-1	112.749	64.9984	63.2478	49.4301	98.8412	57.8645	74.5219	25.2097
WBGene00004502	rpt-2	143.584	121.483	120.496	119.128	114.318	77.0083	116.003	21.6525
WBGene00004503	rpt-3	138.808	116.84	111.886	113.813	121.424	105.512	118.047	11.4621
WBGene00004504	rpt-4	90.4511	104.006	88.8826	58.1789	69.0918	58.995	78.2676	18.8827
WBGene00004505	rpt-5	122.004	165.496	156.221	110.851	213.789	117.198	147.593	39.2568
WBGene00004506	rpt-6	132.966	160.341	131.033	116.223	154.567	104.396	133.254	21.5214
WBGene00004507	rpy-1	7.06266	5.9907	3.50998	1.69815	11.5546	5.78022	5.93272	3.3678
WBGene00004508	rrf-1	23.2595	10.2895	14.6983	15.7193	19.9363	16.8444	16.7912	4.46172
WBGene00004509	rrf-2	47.7746	68.4837	91.4849	59.0144	131.183	80.0762	79.6694	29.5378
WBGene00004510	rrf-3	14.1624	14.084	15.4845	21.1123	23.3023	16.27	17.4026	3.87406
WBGene00004512	rrn-1.1	112.461	63.3914	1139.15	877.086	206.365	127.605	421.01	464.54
WBGene00004567	rrn-2.1	44551.5	32409.4	23349.2	21683.3	40249.4	46309.7	34758.8	10640.8
WBGene00004622	rrn-3.1	132082	140481	58656.3	84053	96212.4	89886.8	100229	30815.2
WBGene00004677	rrn-3.56	1513.43	3607.9	730.01	1342.09	1050.52	1341.6	1597.59	1022.86
WBGene00004679	rars-1	87.6997	93.4228	81.1181	116.966	134.34	92.937	101.081	20.3031
WBGene00004680	rars-2	28.0322	40.9838	28.6479	17.0585	63.6313	33.3332	35.2812	15.929
WBGene00004681	rsd-2	20.8069	23.5891	31.5045	38.9518	31.5247	27.969	29.0577	6.46736
WBGene00004682	rsd-3	29.6949	13.5375	20.9107	10.1167	17.1108	13.9018	17.5454	6.98069
WBGene00004684	rsd-6	28.7618	47.0629	28.8849	41.1885	69.2063	38.3879	42.2487	15.0094
WBGene00004698	rsp-1	73.3047	88.3089	98.8435	125.432	105.769	107.331	99.8315	17.8006
WBGene00004699	rsp-2	186.505	160.467	141.028	136.46	206.448	153.506	164.069	27.2656
WBGene00004700	rsp-3	131.318	133.957	89.6496	118.071	142.641	150.368	127.668	21.5866
WBGene00004701	rsp-4	25.4882	35.0949	33.9667	36.5184	24.1381	24.8606	30.0111	5.75002
[truncated: 6,556 more rows]

## Sheet: C. npr-1_FPKM
Gene id	npr-1 rep 1	npr-1 rep 2	npr-1 rep 3	npr-1 rep 4	npr-1 rep 5	npr-1 rep 6	fpkm_mean	fpkm_standard_deviation
WBGene00000001	173.255	124.594	126.874	125.981	169.842	161.493	147.006	23.537
WBGene00000003	93.8464	70.9227	79.3468	89.2841	135.873	151.315	103.431	32.4782
WBGene00000004	137.16	143.762	114.791	110.849	131.627	188.634	137.804	27.9785
WBGene00000005	3.60948	2.87525	3.22221	2.26994	4.24604	6.10687	3.72163	1.34537
WBGene00000006	205.74	170.119	288.79	179.703	216.548	183.545	207.408	43.444
WBGene00000010	25.2663	29.2317	24.1666	18.5378	25.4763	63.1043	30.9638	16.1195
WBGene00000017	378.995	178.744	34.2359	54.8568	8.49209	38.6768	115.667	142.171
WBGene00000018	147.988	92.0078	107.944	134.683	135.873	112.298	121.799	21.0699
WBGene00000019	3.60948	6.70891	16.9166	13.9979	21.2302	12.2137	12.4461	6.49014
WBGene00000020	256.273	208.455	189.305	186.135	246.271	192.366	213.134	30.6887
WBGene00000022	25.2663	29.7109	8.05552	14.3763	33.9683	36.9805	24.7263	11.3645
WBGene00000024	7.21895	4.79208	85.3885	52.5868	29.7223	15.9457	32.6091	31.2705
WBGene00000031	7.21895	3.35445	28.1943	17.4028	21.2302	6.44614	13.9745	9.81531
WBGene00000034	14.4379	7.18811	56.3886	31.4008	42.4604	23.4097	29.2142	18.1982
WBGene00000037	25.2663	8.14653	13.6944	9.07974	8.49209	16.9635	13.6071	6.68863
WBGene00000039	64.9706	2.39604	25.7777	9.45806	21.2302	3.73197	21.2608	23.3811
WBGene00000040	454.794	134.178	136.944	120.307	140.119	109.584	182.654	133.817
WBGene00000041	425.918	446.142	414.054	355.245	505.279	416.963	427.267	48.8097
WBGene00000051	321.243	487.354	455.942	520.95	658.137	583.545	504.529	115.202
WBGene00000053	7.21895	4.79208	7.24997	7.94477	4.24604	3.3927	5.80742	1.89427
WBGene00000054	18.0474	4.79208	2.41666	27.6175	4.24604	4.07124	10.1985	10.2741
WBGene00000057	50.5327	8.14653	22.1527	13.2413	21.2302	4.07124	19.8958	16.6026
WBGene00000063	180.474	178.265	154.263	113.497	186.826	199.152	168.746	30.7954
WBGene00000064	776.037	709.706	401.165	334.815	394.882	628.668	540.879	186.979
WBGene00000065	220.178	176.828	260.596	155.869	165.596	213.062	198.688	39.768
WBGene00000066	12452.7	12456	3441.32	4572.79	6696.01	11168.8	8464.6	4065.87
WBGene00000067	46.9232	71.4019	104.722	123.711	72.1827	89.2281	84.6949	27.2172
WBGene00000068	454.794	448.059	245.291	339.355	365.16	458.015	385.112	85.0583
WBGene00000070	14.4379	16.7723	23.361	5.67484	4.24604	27.8202	15.3854	9.37481
WBGene00000071	64.9706	18.2099	14.9027	23.456	25.4763	10.1781	26.1989	19.7959
WBGene00000072	50.5327	27.794	22.1527	33.2924	50.9525	18.6599	33.8974	13.9667
WBGene00000073	122.722	37.3782	41.4859	75.2862	55.1986	51.2298	63.8835	31.723
WBGene00000074	151.598	99.196	93.444	103.282	152.858	107.888	118.044	26.9047
WBGene00000075	32.4853	9.58415	12.8888	21.1861	4.24604	10.8567	15.2078	10.1029
WBGene00000079	122.722	201.267	292.013	248.936	233.532	228.329	221.133	56.713
WBGene00000080	101.065	112.614	125.666	128.63	140.119	144.868	125.494	16.5033
WBGene00000081	10.8284	21.5643	31.8193	32.5357	4.24604	22.3918	20.5643	11.273
WBGene00000083	126.332	24.9188	50.347	56.7484	50.9525	44.7837	59.0137	34.7617
WBGene00000085	75.799	117.406	123.652	120.685	148.612	114.673	116.804	23.4946
WBGene00000086	288.758	352.218	446.678	410.48	462.819	474.3	405.875	72.3964
WBGene00000088	555.859	682.392	1453.62	879.222	1401.19	1182.36	1025.77	376.489
WBGene00000089	32.4853	63.2554	111.972	105.552	76.4288	138.083	87.9627	37.9976
WBGene00000090	111.894	121.24	116.805	145.654	157.104	134.69	131.231	17.7271
WBGene00000092	50.5327	137.053	117.611	112.362	106.151	143.511	111.203	33.0481
WBGene00000093	68.58	69.0059	47.5276	46.5337	97.659	55.6403	64.1577	19.1056
WBGene00000094	104.675	82.4237	45.9165	71.1246	152.858	65.8184	87.1359	37.5739
WBGene00000095	72.1895	56.0673	72.9024	74.5295	110.397	80.4071	77.7488	17.9322
WBGene00000097	252.663	248.709	256.971	346.165	946.868	395.589	407.828	270.802
WBGene00000098	54.1421	35.9406	37.4582	45.777	21.2302	30.1951	37.4572	11.5409
WBGene00000099	54.1421	17.2515	25.7777	18.5378	12.7381	21.0348	24.9137	14.9513
WBGene00000100	234.616	132.74	195.346	129.386	144.365	141.476	162.988	42.4998
WBGene00000101	198.521	217.081	157.485	142.628	191.072	235.114	190.317	35.0519
WBGene00000102	526.983	636.867	1164.83	845.551	891.669	880.407	824.384	222.542
WBGene00000103	14.4379	67.5683	37.8609	43.1288	59.4446	54.2833	46.1206	18.8951
WBGene00000105	454.794	392.95	441.04	318.926	577.462	512.977	449.691	90.2778
WBGene00000106	209.35	221.394	157.888	179.703	208.056	244.275	203.444	30.6086
WBGene00000107	169.645	113.572	82.5691	108.957	97.659	63.1043	105.918	36.264
WBGene00000109	443.965	195.517	236.027	254.989	140.119	158.779	238.233	109.887
WBGene00000110	133.551	165.806	134.124	186.135	131.627	177.099	154.724	24.5609
WBGene00000112	187.693	123.636	156.68	144.141	93.413	126.548	138.685	32.1829
WBGene00000113	46.9232	39.295	32.6248	50.6952	67.9367	52.5869	48.3436	12.1524
WBGene00000114	1209.17	683.829	563.886	645.418	598.692	748.77	741.628	238.021
WBGene00000115	263.492	117.885	103.111	116.902	46.7065	62.4257	118.42	76.8908
WBGene00000116	79.4085	45.0455	36.6526	43.8854	42.4604	23.0704	45.0871	18.6664
WBGene00000117	79.4085	170.598	178.027	203.916	182.58	262.595	179.521	59.3467
WBGene00000118	7.21895	10.5426	33.4304	25.3476	8.49209	4.41051	14.907	11.6757
WBGene00000120	7.21895	14.8554	12.0833	4.91819	8.49209	6.44614	9.00235	3.7525
WBGene00000121	54.1421	52.2336	41.0831	41.2372	38.2144	33.2485	43.3598	8.16585
WBGene00000122	68.58	126.032	144.999	145.654	140.119	135.369	126.792	29.42
WBGene00000123	815.741	706.352	417.276	424.856	794.01	655.47	635.618	176.082
WBGene00000134	7.21895	5.27128	3.62498	8.3231	12.7381	1.01781	6.36571	4.06144
WBGene00000137	14.4379	45.0455	21.7499	18.1595	21.2302	34.9448	25.928	11.6506
WBGene00000138	144.379	19.1683	20.1388	20.4294	16.9842	26.8024	41.317	50.5963
WBGene00000140	678.581	259.251	296.443	346.922	407.62	279.559	378.063	156.611
WBGene00000142	61.3611	67.0891	85.3885	59.0183	59.4446	60.0509	65.3921	10.2324
WBGene00000143	54.1421	66.6098	47.5276	58.64	25.4763	72.9431	54.2232	16.7009
WBGene00000144	64.9706	54.6297	31.4165	28.3742	29.7223	26.4631	39.2627	16.3218
WBGene00000145	14.4379	34.9821	24.9721	29.8875	50.9525	20.017	29.2082	12.8624
WBGene00000146	133.551	119.323	126.874	100.255	123.135	73.2824	112.737	22.3473
WBGene00000147	90.2369	80.9861	91.0273	127.873	127.381	99.0669	102.762	20.0953
WBGene00000148	184.083	145.679	133.319	149.059	169.842	176.76	159.79	19.9708
WBGene00000149	3699.71	5613.44	5610.67	5093.36	5451.92	5298.38	5127.91	727.156
WBGene00000150	3.60948	17.7307	11.2777	10.9714	12.7381	13.2315	11.5932	4.60195
WBGene00000151	32.4853	67.0891	68.8747	91.9324	59.4446	77.0144	66.1401	19.8461
WBGene00000155	54.1421	49.3584	51.1525	76.4212	59.4446	73.9609	60.7466	11.7249
WBGene00000156	36.0948	118.843	115.194	140.736	110.397	55.9796	96.2075	40.7157
WBGene00000157	18.0474	25.8772	18.9305	18.1595	12.7381	27.4809	20.2056	5.50147
WBGene00000158	129.941	115.968	103.111	107.065	140.119	186.599	130.467	30.8235
WBGene00000159	10.8284	34.0237	43.4998	38.9672	25.4763	22.7311	29.2544	11.9696
WBGene00000160	321.243	348.384	398.345	347.678	513.771	452.587	397.001	73.8409
WBGene00000161	353.729	335.445	271.471	366.973	386.39	354.877	344.814	39.6668
WBGene00000162	335.681	236.249	282.749	286.39	339.683	238.507	286.543	44.9217
WBGene00000163	462.013	411.16	344.776	439.233	636.906	437.998	455.348	97.7214
WBGene00000164	176.864	316.756	277.513	339.734	365.16	318.575	299.1	66.5035
WBGene00000165	7.21895	21.5643	20.9443	18.1595	4.24604	17.6421	14.9625	7.36984
WBGene00000166	259.882	382.408	193.735	292.443	331.191	349.448	301.518	68.05
WBGene00000168	3.60948	14.3762	5.63886	5.67484	12.7381	11.8745	8.98533	4.5288
WBGene00000169	14.4379	3.83366	6.84719	8.3231	8.49209	2.03562	7.32826	4.32081
WBGene00000170	147.988	236.249	440.637	310.981	352.422	330.449	303.121	100.685
WBGene00000173	3.60948	10.0634	13.2916	4.16155	12.7381	13.9101	9.62903	4.64167
WBGene00000175	855.446	664.182	579.594	732.433	556.232	597.455	664.223	113.579
WBGene00000176	530.593	45.0455	84.9857	136.953	110.397	89.5674	166.257	181.051
WBGene00000178	25.2663	11.501	25.7777	13.9979	25.4763	16.285	19.7174	6.52204
WBGene00000179	28.8758	24.4396	16.9166	41.9938	29.7223	32.57	29.0863	8.35323
WBGene00000180	129.941	132.74	119.222	93.4457	161.35	158.439	132.523	25.3508
WBGene00000181	86.6274	172.515	113.18	137.709	135.873	129.941	129.308	28.5049
WBGene00000182	433.137	312.923	302.485	263.313	309.961	406.446	338.044	66.3182
WBGene00000183	133.551	140.408	118.416	109.335	89.1669	150.297	123.529	22.4062
WBGene00000184	3.60948	5.27128	15.3055	3.02658	4.24604	5.42833	6.14787	4.5815
WBGene00000186	7.21895	50.796	36.6526	36.319	72.1827	47.8371	41.8344	21.4143
WBGene00000187	50.5327	60.8594	76.1246	72.2596	59.4446	92.9601	68.6968	15.0568
WBGene00000188	1220	2350.51	1454.02	1774.71	2008.38	1982.36	1798.33	409.014
WBGene00000189	10.8284	12.9386	5.63886	8.3231	4.24604	8.14249	8.35292	3.20731
WBGene00000190	18.0474	23.002	36.6526	31.4008	21.2302	19.6777	25.0018	7.37052
WBGene00000191	75.799	99.6752	111.569	142.249	178.334	125.869	122.249	35.6086
WBGene00000192	68.58	88.6534	112.777	104.417	127.381	157.761	109.928	30.9624
WBGene00000193	7.21895	7.18811	12.0833	14.3763	29.7223	6.44614	12.8392	8.85851
WBGene00000195	64.9706	31.6277	27.7915	40.8588	21.2302	63.1043	41.5972	18.516
WBGene00000196	155.207	110.218	93.8468	135.818	157.104	154.029	134.37	26.7022
WBGene00000197	443.965	320.111	323.026	252.719	280.239	300.254	320.052	66.1424
WBGene00000198	202.131	157.659	124.055	160.03	169.842	161.493	162.535	25.0322
WBGene00000199	79.4085	96.7999	104.722	81.7177	59.4446	131.298	92.2317	24.7103
WBGene00000200	101.065	116.927	104.722	74.5295	89.1669	100.424	97.8057	14.4729
WBGene00000201	137.16	104.946	62.0275	69.233	55.1986	72.9431	83.5848	31.3571
WBGene00000202	18.0474	25.398	11.2777	16.2679	25.4763	24.4275	20.1491	5.87225
WBGene00000204	7.21895	12.9386	10.0694	3.4049	4.24604	7.80322	7.61352	3.5674
WBGene00000206	328.462	268.356	187.694	230.777	195.318	193.384	233.998	55.5051
WBGene00000207	386.214	393.909	486.553	332.924	275.993	351.823	371.236	70.6433
WBGene00000208	129.941	127.948	113.986	136.574	186.826	109.924	134.2	27.6778
WBGene00000209	28.8758	68.5267	52.7636	61.2883	76.4288	46.8193	55.7837	16.9258
WBGene00000210	32.4853	50.796	79.7496	40.1022	46.7065	46.8193	49.4431	16.1834
WBGene00000211	18.0474	5.27128	14.4999	4.53987	12.7381	6.44614	10.2571	5.60204
WBGene00000214	335.681	643.576	669.011	372.269	322.699	404.75	457.998	156.472
WBGene00000215	72.1895	107.822	200.18	125.981	131.627	132.655	128.409	41.8802
WBGene00000216	68.58	222.352	233.207	191.053	203.81	151.993	178.499	60.8261
WBGene00000217	144.379	89.1326	109.152	76.0428	271.747	63.4436	125.65	76.9821
WBGene00000218	83.0179	120.281	170.374	94.2023	110.397	95.335	112.268	31.3455
WBGene00000219	216.569	500.772	430.165	198.998	237.778	279.219	310.583	124.937
WBGene00000221	429.528	325.382	142.583	138.466	157.104	290.415	247.246	120.09
WBGene00000222	28.8758	34.9821	49.9442	26.4826	55.1986	23.4097	36.4822	13.1341
WBGene00000223	588.344	458.122	289.999	300.388	424.604	413.571	412.505	110.205
WBGene00000224	234.616	271.231	277.11	275.797	352.422	398.982	301.693	61.2221
WBGene00000225	43.3137	45.0455	122.847	131.656	80.6748	135.03	93.0944	42.5954
WBGene00000226	324.853	340.237	350.415	351.462	492.541	384.393	373.984	61.2855
WBGene00000227	43.3137	28.2732	14.9027	24.591	16.9842	25.4453	25.585	10.1057
WBGene00000228	108.284	75.2356	95.0551	83.231	55.1986	52.9262	78.3218	21.8678
WBGene00000229	2248.7	1917.79	2080.74	1887.83	1800.32	1929.09	1977.41	160.967
WBGene00000230	530.593	532.4	603.761	399.13	326.945	397.625	465.076	105.865
WBGene00000231	339.291	220.435	144.999	135.818	144.365	175.063	193.329	77.9922
WBGene00000232	180.474	177.786	213.068	226.994	309.961	260.22	228.084	50.5171
WBGene00000233	36.0948	4.79208	16.111	13.9979	8.49209	12.8923	15.3967	10.9296
WBGene00000235	43.3137	38.8158	47.9303	56.3701	50.9525	56.6581	49.0068	7.12703
WBGene00000236	10.8284	9.58415	16.111	18.5378	29.7223	12.8923	16.2793	7.37364
WBGene00000237	36.0948	1.91683	14.0972	6.80981	12.7381	11.8745	13.9219	11.764
WBGene00000238	10.8284	8.14653	12.8888	10.593	12.7381	5.7676	10.1604	2.75952
WBGene00000240	303.196	78.59	188.902	187.648	89.1669	81.4249	154.821	89.1772
WBGene00000241	559.469	611.469	395.526	462.689	764.288	639.864	572.217	131.443
WBGene00000242	393.433	604.76	651.691	845.551	772.78	825.784	682.333	170.774
WBGene00000244	487.279	1088.28	798.302	1101.68	1095.48	1020.19	931.867	246.32
WBGene00000245	28.8758	16.2931	21.7499	26.8609	21.2302	16.285	21.8825	5.22892
WBGene00000247	14.4379	14.3762	24.1666	17.0245	33.9683	21.374	20.8913	7.49685
WBGene00000248	176.864	211.81	302.082	295.848	225.04	198.473	235.02	52.0643
WBGene00000249	28.8758	21.0851	24.1666	28.7525	50.9525	21.0348	29.1445	11.2367
WBGene00000250	21.6569	12.4594	12.4861	11.3497	4.24604	12.553	12.4585	5.53703
WBGene00000252	1454.62	32.5861	561.067	526.625	509.525	77.3536	526.963	511.58
WBGene00000253	194.912	39.295	33.8332	35.5623	76.4288	37.9983	69.6715	63.4106
WBGene00000254	147.988	119.802	123.652	129.008	123.135	138.083	130.278	10.7783
WBGene00000256	1248.88	315.319	3341.43	1705.86	1965.92	1040.88	1603.05	1026.05
WBGene00000257	36.0948	34.0237	57.9997	35.184	16.9842	29.5165	34.9672	13.3102
WBGene00000259	256.273	345.509	262.207	307.955	297.223	290.415	293.264	32.5637
WBGene00000262	14.4379	7.66732	8.45829	11.728	12.7381	17.3028	12.0554	3.63261
WBGene00000263	28.8758	58.9425	89.819	57.8834	29.7223	49.1942	52.4062	22.5876
WBGene00000265	54.1421	34.9821	30.611	41.6155	12.7381	24.7667	33.1426	14.2061
WBGene00000266	407.871	69.0059	145.805	136.574	186.826	106.87	175.492	120.476
WBGene00000268	39.7042	53.6712	36.6526	63.9365	25.4763	55.9796	45.9034	14.3411
WBGene00000269	21.6569	28.7525	19.736	29.1308	29.7223	24.0882	25.5144	4.27959
WBGene00000270	61.3611	20.6059	21.3471	26.4826	29.7223	18.9991	29.753	15.9984
WBGene00000271	50.5327	90.091	76.5274	118.037	38.2144	79.05	75.4087	28.4586
WBGene00000273	2938.11	304.776	134.93	253.854	229.286	267.345	688.051	1103.78
WBGene00000274	144.379	108.301	131.708	106.687	131.627	114.334	122.839	15.2607
WBGene00000275	104.675	90.091	57.9997	96.8506	29.7223	48.1764	71.2525	30.1997
WBGene00000276	306.805	420.265	419.692	334.815	386.39	408.481	379.408	47.8451
WBGene00000277	26583.8	44534.2	22722.6	30375.5	28834.9	36872.2	31653.9	7850.97
WBGene00000280	108.284	100.634	119.222	130.9	148.612	121.12	121.462	16.9634
WBGene00000281	140.77	175.869	84.5829	64.6932	80.6748	151.654	116.374	45.4654
WBGene00000282	158.817	43.1287	44.7081	60.9099	21.2302	47.8371	62.7718	48.7627
WBGene00000283	21.6569	12.9386	23.361	37.4539	42.4604	47.4978	30.8948	13.5423
WBGene00000284	191.302	174.432	129.694	150.194	152.858	105.513	150.665	30.6586
WBGene00000286	21.6569	14.3762	30.2082	31.4008	21.2302	12.553	21.9042	7.79451
WBGene00000288	393.433	610.031	672.233	810.367	764.288	732.824	663.863	149.936
WBGene00000289	306.805	294.233	225.957	262.934	454.327	445.462	331.62	95.8257
WBGene00000292	36.0948	73.798	111.166	82.096	72.1827	66.8363	73.6956	24.2396
WBGene00000293	249.054	316.756	322.623	366.595	322.699	334.181	318.651	38.5209
WBGene00000294	277.93	76.194	92.2357	83.6093	97.659	65.4792	115.518	80.3828
WBGene00000298	3.60948	3.83366	11.2777	8.70142	25.4763	6.44614	9.89078	8.17624
WBGene00000366	1259.71	963.207	708.08	749.079	1065.76	995.08	956.818	205.007
WBGene00000367	79.4085	70.4435	59.2081	105.174	72.1827	49.8727	72.7149	19.0159
WBGene00000368	119.113	75.2356	209.041	138.466	182.58	182.867	151.217	49.589
WBGene00000369	43.3137	65.1722	25.7777	24.591	55.1986	30.5343	40.7646	16.7417
WBGene00000370	205.74	46.9623	69.6802	51.4519	63.6906	35.6234	78.8581	63.3261
WBGene00000371	202.131	242	235.624	228.885	212.302	209.669	221.768	15.9598
WBGene00000374	126.332	166.285	145.402	169.11	250.517	163.189	170.139	42.5576
WBGene00000375	57.7516	18.6891	14.0972	21.1861	8.49209	7.46395	21.28	18.6703
WBGene00000376	545.031	374.261	271.471	335.95	428.85	398.982	392.424	92.5284
WBGene00000377	393.433	477.291	313.762	230.777	331.191	370.822	352.879	82.8906
WBGene00000378	512.545	544.38	566.706	350.705	369.406	559.796	483.923	97.9236
WBGene00000379	631.658	576.487	416.47	342.004	441.589	498.727	484.489	106.859
WBGene00000380	960.12	1037.48	845.829	801.287	1036.03	973.706	942.41	98.3272
WBGene00000381	364.557	448.059	445.47	387.781	543.494	408.142	432.917	63.1478
WBGene00000382	25.2663	20.6059	27.7915	26.4826	16.9842	12.8923	21.6705	5.89416
WBGene00000383	101.065	144.721	121.236	127.116	123.135	128.583	124.309	14.0988
WBGene00000386	97.4558	67.0891	11.2777	31.4008	29.7223	40.7124	46.2764	30.9958
WBGene00000387	28.8758	6.2297	3.22221	4.16155	21.2302	17.3028	13.5037	10.5483
WBGene00000390	238.225	75.7148	47.5276	45.777	55.1986	72.6039	89.1745	74.0865
WBGene00000392	25.2663	26.3564	24.5693	12.4846	25.4763	26.4631	23.436	5.4115
WBGene00000393	32.4853	26.3564	33.4304	52.5868	25.4763	37.3197	34.6092	9.87889
WBGene00000395	28.8758	8.62574	11.6805	8.3231	12.7381	28.838	16.5135	9.71216
WBGene00000396	184.083	166.285	162.319	172.515	284.485	210.348	196.672	46.3545
WBGene00000399	122.722	1.43762	2.81943	1.51329	12.7381	3.05343	24.0473	48.5283
WBGene00000403	5659.66	9337.36	10061.3	9245.45	10373.1	10600.8	9212.95	1823.97
WBGene00000405	54.1421	39.7742	23.361	37.8323	16.9842	20.3562	32.075	14.2855
WBGene00000407	68.58	51.7544	39.0693	43.5071	89.1669	48.8549	56.8221	18.7939
WBGene00000408	90.2369	150.471	115.194	144.141	144.365	130.958	129.228	22.9044
WBGene00000409	198.521	251.105	178.832	331.032	301.469	301.951	260.485	61.5965
WBGene00000410	25.2663	59.9009	45.1109	39.7239	50.9525	55.3011	46.0426	12.4445
WBGene00000411	43.3137	35.4614	26.1804	9.07974	21.2302	7.46395	23.7882	14.2309
WBGene00000413	25.2663	21.5643	3.22221	18.1595	4.24604	11.8745	14.0555	9.1351
WBGene00000414	32.4853	80.9861	157.888	121.063	106.151	104.835	100.568	41.8897
WBGene00000415	68.58	76.6732	50.7498	100.255	63.6906	54.2833	69.0387	17.9655
WBGene00000416	10.8284	7.66732	13.2916	7.94477	4.24604	12.553	9.42186	3.42948
WBGene00000417	10.8284	23.002	10.0694	10.9714	8.49209	9.49957	12.1438	5.39694
WBGene00000418	28.8758	60.3801	43.097	59.0183	55.1986	63.7828	51.7254	13.2822
WBGene00000419	166.036	103.988	152.249	109.335	110.397	122.137	127.357	25.6961
WBGene00000420	72.1895	46.4831	21.7499	30.6441	25.4763	29.8558	37.7331	18.8775
WBGene00000421	465.622	458.122	524.414	511.87	568.97	605.258	522.376	57.4534
WBGene00000424	25.2663	54.1504	63.6386	63.9365	55.1986	64.8006	54.4985	15.0591
WBGene00000426	223.787	234.812	251.332	206.564	216.548	257.167	231.702	19.8377
WBGene00000441	28.8758	15.8138	10.0694	12.4846	8.49209	17.3028	15.5064	7.34786
WBGene00000443	39.7042	28.7525	24.1666	20.8077	55.1986	21.7133	31.7238	13.4169
WBGene00000444	10.8284	30.6693	14.9027	23.0777	29.7223	43.4266	25.4378	11.8264
WBGene00000446	79.4085	114.051	152.652	146.789	237.778	196.777	154.576	56.675
WBGene00000449	7.21895	16.7723	10.0694	18.5378	12.7381	13.9101	13.2078	4.18435
WBGene00000452	3.60948	16.2931	7.24997	48.047	21.2302	8.48176	17.4852	16.2962
WBGene00000453	28.8758	8.62574	10.8749	34.8057	8.49209	10.8567	17.0885	11.6258
WBGene00000455	54.1421	6.70891	9.26385	8.70142	8.49209	8.82103	16.0216	18.696
WBGene00000458	10.8284	37.3782	61.6247	43.8854	42.4604	52.2476	41.4041	17.2326
WBGene00000459	54.1421	105.426	124.861	86.6359	110.397	89.9066	95.228	24.5046
WBGene00000460	10.8284	10.5426	18.1249	10.9714	29.7223	12.2137	15.4005	7.57381
WBGene00000462	83.0179	42.6495	37.8609	28.7525	25.4763	53.6047	45.227	21.0748
WBGene00000464	158.817	298.067	363.707	362.811	403.374	373.537	326.719	89.1635
WBGene00000465	873.493	610.031	222.735	350.705	263.255	304.665	437.481	253.583
WBGene00000466	173.255	98.7167	140.166	118.415	135.873	178.456	140.814	30.8806
WBGene00000467	39.7042	13.897	8.86107	8.70142	16.9842	4.41051	15.4264	12.6796
WBGene00000472	833.789	1029.82	1032.31	897.759	1061.51	1212.21	1011.23	132.72
WBGene00000473	332.072	435.12	275.096	246.666	144.365	181.51	269.138	105.165
WBGene00000474	205.74	200.788	124.458	125.225	89.1669	84.139	138.253	53.2221
WBGene00000475	310.415	484	460.776	416.911	314.207	344.699	388.501	75.7449
WBGene00000478	79.4085	108.78	51.5553	52.5868	80.6748	81.7642	75.7949	21.3855
WBGene00000479	848.227	485.916	202.596	302.28	309.961	367.091	419.345	229.674
WBGene00000480	86.6274	90.091	105.125	90.0408	46.7065	87.5317	84.3537	19.6432
WBGene00000481	10.8284	10.5426	12.0833	9.83639	12.7381	16.9635	12.1654	2.5769
WBGene00000482	797.694	938.768	1120.12	996.88	1129.45	935.029	986.323	125.675
WBGene00000484	256.273	410.202	269.054	405.183	598.692	443.766	397.195	125.922
WBGene00000485	573.907	530.962	626.719	555.378	641.153	613.062	590.197	43.4504
WBGene00000488	267.101	390.075	414.456	452.095	551.986	570.653	441.061	112.062
WBGene00000490	129.941	203.663	207.832	272.771	199.564	272.434	214.368	53.4545
WBGene00000491	238.225	312.923	331.082	310.603	496.787	378.286	344.651	87.1243
WBGene00000492	415.09	852.51	635.58	825.5	861.947	857.336	741.327	181.696
WBGene00000496	212.959	216.602	91.4301	159.274	157.104	112.638	158.334	50.8836
WBGene00000500	83.0179	128.907	94.6523	106.309	67.9367	102.799	97.2702	20.8977
WBGene00000501	54.1421	10.0634	14.4999	23.456	21.2302	39.0161	27.068	16.553
WBGene00000502	180.474	356.53	246.096	289.417	411.866	370.822	309.201	86.6277
WBGene00000506	83.0179	89.6118	75.3191	99.8772	118.889	123.834	98.4248	19.5726
WBGene00000507	43.3137	35.4614	21.3471	30.6441	93.413	47.1586	45.223	25.3281
WBGene00000508	79.4085	80.9861	70.8886	52.9652	89.1669	65.1399	73.0925	12.9135
WBGene00000509	21.6569	26.3564	39.8748	34.049	12.7381	18.3206	25.4993	10.0959
WBGene00000510	447.575	778.233	526.831	651.093	721.827	705.682	638.54	126.541
WBGene00000511	32.4853	69.9643	53.1664	68.4764	46.7065	80.0678	58.4778	17.5524
WBGene00000512	14.4379	21.0851	23.361	32.1574	16.9842	16.9635	20.8315	6.40906
WBGene00000514	162.426	148.554	57.9997	96.4723	123.135	115.352	117.323	37.4203
WBGene00000518	43.3137	51.7544	48.7359	44.6421	55.1986	84.8176	54.7437	15.3777
WBGene00000519	122.722	184.495	178.43	153.599	131.627	197.795	161.445	30.3024
WBGene00000520	14.4379	53.6712	38.6665	60.5316	33.9683	39.3554	40.1052	16.1269
WBGene00000522	3.60948	3.83366	8.86107	12.1063	4.24604	12.553	7.53493	4.18958
WBGene00000524	25.2663	25.398	18.1249	23.456	55.1986	30.5343	29.663	13.1301
WBGene00000526	14.4379	5.27128	6.04164	4.53987	8.49209	3.73197	7.08579	3.95332
WBGene00000527	216.569	136.574	96.2634	168.732	80.6748	91.9423	131.793	52.9863
WBGene00000528	101.065	64.2138	30.611	28.7525	38.2144	48.1764	51.8389	27.4191
WBGene00000529	50.5327	11.9802	10.8749	30.2658	12.7381	26.8024	23.8657	15.4568
WBGene00000532	93.8464	119.323	134.527	133.548	89.1669	136.047	117.743	21.2447
WBGene00000533	10.8284	47.9208	60.0136	59.0183	67.9367	71.586	52.884	22.1726
WBGene00000534	321.243	328.257	243.679	276.175	275.993	331.128	296.079	35.8955
WBGene00000535	97.4558	116.447	74.5135	101.39	42.4604	56.6581	81.4876	28.5011
WBGene00000536	46.9232	58.9425	45.5137	79.8261	97.659	60.7294	64.9323	20.2377
WBGene00000540	7.21895	26.3564	21.7499	28.3742	16.9842	11.1959	18.6466	8.3972
WBGene00000542	620.83	611.469	647.261	601.911	492.541	542.833	586.141	57.3859
WBGene00000543	68.58	67.0891	81.3607	65.0715	148.612	108.567	89.8799	33.0446
WBGene00000544	39.7042	42.6495	51.5553	54.8568	67.9367	56.3189	52.1702	10.1925
WBGene00000545	270.711	280.336	157.083	251.585	267.501	203.901	238.519	48.2201
WBGene00000547	119.113	102.55	95.4579	95.7156	84.9209	103.817	100.262	11.4221
WBGene00000548	144.379	160.535	200.18	167.219	135.873	217.472	170.943	31.8669
WBGene00000549	220.178	115.01	116.402	110.092	161.35	212.723	155.959	50.4393
WBGene00000550	281.539	213.727	180.041	175.163	216.548	236.811	217.305	39.2031
WBGene00000552	386.214	379.053	382.637	287.903	297.223	730.788	410.636	162.973
WBGene00000553	671.362	472.499	249.318	363.946	488.295	611.365	476.131	155.302
WBGene00000554	263.492	195.996	194.944	186.513	242.024	267.006	224.996	36.7745
WBGene00000562	378.995	939.726	1246.99	1476.97	1736.63	1377.1	1192.74	477.438
WBGene00000564	79.4085	76.194	38.6665	58.2617	80.6748	67.5148	66.7867	16.1533
WBGene00000565	68.58	63.2554	55.1803	30.2658	50.9525	53.6047	53.6398	13.2031
WBGene00000566	90.2369	157.18	132.916	98.7422	89.1669	125.191	115.572	27.3748
WBGene00000567	140.77	374.74	560.261	479.335	458.573	461.747	412.571	145.679
WBGene00000585	122.722	97.2791	82.9718	144.141	157.104	121.12	120.89	27.7514
WBGene00000591	21.6569	40.2534	48.3331	49.1819	72.1827	70.5682	50.3627	19.0584
WBGene00000592	3.60948	4.31287	4.83331	11.728	21.2302	1.69635	7.9017	7.36905
WBGene00000594	68.58	26.8356	221.124	87.3925	110.397	78.0322	98.7269	65.9563
WBGene00000596	277.93	109.739	600.539	573.915	284.485	394.571	373.53	189.095
WBGene00000597	4537.11	720.249	479.303	1200.04	810.994	768.108	1419.3	1545
WBGene00000599	288.758	41.2118	211.055	85.1226	242.024	138.422	167.766	95.6391
WBGene00000601	407.871	57.5049	692.372	518.68	424.604	367.769	411.467	208.704
WBGene00000602	86.6274	6.2297	72.4997	41.9938	84.9209	44.1051	56.0628	31.1814
WBGene00000603	332.072	91.5286	757.621	430.153	496.787	302.29	401.742	222.472
WBGene00000606	61.3611	18.2099	131.305	80.2044	59.4446	18.9991	61.5873	42.207
WBGene00000608	5840.13	2862.31	2968.86	5940.04	3163.3	3926.04	4116.78	1423.46
WBGene00000609	20808.6	4535.22	3929.08	9877.25	6322.36	6036.98	8584.92	6336.83
WBGene00000610	97.4558	9.58415	22.1527	12.1063	21.2302	46.8193	34.8914	33.362
WBGene00000611	162.426	151.43	219.11	126.738	131.627	116.709	151.34	37.1722
WBGene00000615	1295.8	92.0078	2194.73	1049.47	1430.92	668.023	1121.82	713.949
WBGene00000616	1086.45	204.622	691.566	724.488	675.121	647.667	671.653	280.696
WBGene00000625	115.503	25.398	138.152	74.5295	72.1827	35.6234	76.8982	43.8774
WBGene00000626	335.681	29.7109	669.414	319.304	403.374	206.276	327.293	212.682
WBGene00000634	10.8284	2.39604	72.9024	29.5092	55.1986	30.1951	33.5049	26.577
WBGene00000636	39.7042	24.4396	612.219	311.738	407.62	260.22	275.99	224.059
WBGene00000637	3.60948	42.1703	36.6526	121.442	8.49209	32.2307	40.7661	42.4794
WBGene00000638	169.645	98.2375	406.804	455.879	267.501	354.877	292.157	139.359
WBGene00000639	436.746	67.5683	1516.85	673.793	908.653	367.091	661.784	506.52
WBGene00000641	256.273	65.1722	296.443	97.2289	212.302	164.546	181.994	90.1902
WBGene00000647	328.462	52.2336	832.941	427.505	585.954	193.384	403.413	279.804
WBGene00000649	162.426	8.62574	337.123	181.595	165.596	73.2824	154.775	111.487
WBGene00000653	3548.11	253.501	2721.56	1324.51	1562.54	935.368	1724.27	1207.68
WBGene00000655	462.013	9.10494	240.054	285.255	339.683	72.6039	234.786	168.787
WBGene00000656	9547.06	3420.58	2356.24	6267.29	3498.74	4424.76	4919.11	2619.59
WBGene00000657	7359.72	1706.46	4312.52	8007.95	5316.05	4479.39	5197.01	2283.6
WBGene00000663	3.60948	2.39604	100.291	68.0981	72.1827	43.0873	48.2775	39.4893
WBGene00000665	3.60948	4.79208	49.1387	28.7525	21.2302	25.4453	22.1614	16.904
WBGene00000666	299.586	37.8574	236.832	166.462	152.858	113.656	167.875	91.8421
WBGene00000667	757.99	257.814	821.663	918.189	564.724	741.645	677.004	235.865
WBGene00000668	18336.1	5332.62	5351.28	9957.45	7116.37	6690.41	8797.38	4969.48
WBGene00000669	642.487	283.691	475.678	507.709	399.128	442.409	458.517	119.088
WBGene00000670	176.864	76.6732	26.1804	43.8854	8.49209	74.6395	67.7891	59.7362
WBGene00000671	64.9706	169.16	42.6942	128.63	25.4763	140.458	95.2315	58.5969
WBGene00000672	86.6274	13.897	178.43	125.603	93.413	51.9084	91.6464	57.1608
WBGene00000673	24887.3	3253.34	2392.89	6462.88	4908.43	4804.75	7784.94	8497.12
WBGene00000675	3930.72	2203.88	434.192	1472.43	309.961	920.78	1545.33	1362.34
WBGene00000677	6442.91	907.14	724.997	1742.18	1375.72	1234.27	2071.2	2171.25
WBGene00000678	122.722	2.87525	189.305	81.3394	157.104	50.5513	100.649	69.2481
WBGene00000680	999.825	362.76	362.498	616.287	326.945	314.504	497.137	270.332
WBGene00000681	1992.43	170.119	1348.49	514.14	692.105	634.775	892.01	661.717
WBGene00000683	122.722	19.6475	85.7913	78.6911	46.7065	24.4275	62.9977	39.9128
WBGene00000684	104.675	4.31287	54.3747	63.5582	38.2144	11.1959	46.0551	36.9619
WBGene00000685	137.16	19.6475	196.957	83.9876	114.643	69.8897	103.714	60.8815
WBGene00000691	122.722	33.0653	257.374	92.689	182.58	77.3536	127.631	80.707
WBGene00000692	46.9232	95.3623	304.901	118.415	55.1986	93.9779	119.13	94.879
WBGene00000693	22151.3	5100.68	2537.09	7219.53	3439.3	4087.87	7422.64	7392.21
WBGene00000694	39.7042	12.4594	602.955	329.519	454.327	202.884	273.641	233.309
WBGene00000696	10420.6	4520.36	2685.71	5800.82	1881	3299.74	4768.03	3095.35
WBGene00000698	32492.5	8365.53	8555.77	18988	10228.7	11032.7	14943.9	9443.74
WBGene00000699	1342.72	275.544	2185.86	1024.5	1214.37	1005.26	1174.71	618.387
WBGene00000703	9503.75	2136.79	4697.98	8948.84	5906.25	5099.57	6048.86	2771.17
WBGene00000704	801.303	66.6098	942.898	428.261	535.001	416.624	531.783	310.494
WBGene00000707	1292.19	189.287	1540.21	1327.91	1490.36	967.26	1134.54	504.958
WBGene00000711	212.959	15.3346	319.804	145.654	195.318	75.6573	160.788	107.548
WBGene00000712	11344.6	3039.13	6611.97	11771.1	7880.66	6572.68	7870.03	3283.13
WBGene00000713	48450	10130	7337.37	17764.5	11591.7	11180.7	17742.4	15427.6
WBGene00000715	10092.1	1831.05	2038.45	5396.39	4309.73	3231.21	4483.16	3062.74
WBGene00000716	6060.31	2831.16	733.455	2288.09	632.66	1624.77	2361.74	2004.46
WBGene00000717	346.51	148.075	620.275	309.09	331.191	490.246	374.231	162.486
WBGene00000718	18.0474	47.9208	334.304	181.595	220.794	160.475	160.523	115.978
WBGene00000719	147.988	32.1069	240.86	214.509	220.794	206.276	177.089	77.5831
WBGene00000720	1180.3	371.386	1520.48	1918.47	1290.8	1294.32	1262.63	509.806
WBGene00000722	119.113	84.3405	146.61	165.705	106.151	135.369	126.215	29.2086
WBGene00000723	90.2369	79.5484	153.86	107.444	84.9209	61.0687	96.1798	32.0169
WBGene00000727	451.184	74.7564	664.58	234.56	322.699	265.988	335.628	202.41
WBGene00000728	422.309	244.875	619.872	415.777	242.024	424.427	394.881	140.392
WBGene00000729	10.8284	7.66732	142.583	133.926	76.4288	93.2993	77.4555	58.296
WBGene00000730	256.273	40.2534	461.984	175.92	203.81	177.438	219.28	138.704
WBGene00000732	2356.99	575.528	1740.39	1943.82	1503.1	1603.73	1620.59	594.534
WBGene00000733	10312.3	2347.16	2369.13	4894.74	2539.13	3031.04	4248.91	3122.12
WBGene00000734	591.954	75.7148	1069.77	615.909	751.55	393.554	583.076	334.589
WBGene00000735	757.99	120.76	1419.38	791.451	704.843	640.882	739.218	414.499
WBGene00000739	140.77	161.493	586.844	191.053	250.517	281.934	268.768	164.688
WBGene00000740	378.995	67.0891	615.442	307.955	492.541	258.524	353.424	190.642
WBGene00000741	39.7042	20.1267	194.541	83.6093	191.072	126.548	109.267	74.4387
WBGene00000742	46.9232	6.70891	33.8332	11.3497	42.4604	25.106	27.7302	16.3689
WBGene00000743	28.8758	19.1683	138.555	57.505	114.643	54.2833	68.8384	47.6716
WBGene00000747	198.521	6.70891	12.4861	1.51329	25.4763	43.7659	48.0786	75.245
WBGene00000748	591.954	89.6118	1456.84	749.835	900.161	441.051	704.909	461.847
WBGene00000749	3.60948	13.4178	150.235	32.9141	292.977	74.3002	94.5757	110.938
WBGene00000750	180.474	288.962	308.124	418.425	530.755	370.144	349.481	119.981
WBGene00000751	22400.4	3766.57	3091.71	7740.1	5392.47	4635.79	7837.84	7313.16
WBGene00000752	2263.14	1603.91	879.663	1714.94	577.462	917.048	1326.03	637.731
WBGene00000753	28.8758	9.10494	109.152	41.2372	55.1986	22.3918	44.3268	35.4698
WBGene00000754	4872.79	1640.33	1325.13	3040.96	1091.23	1351.65	2220.35	1474.87
WBGene00000755	68.58	1.91683	96.2634	30.2658	25.4763	14.2494	39.4586	35.7764
WBGene00000757	4999.12	2374.47	1721.87	3501.75	1159.17	1576.25	2555.44	1449.35
WBGene00000761	64.9706	92.4871	63.6386	76.4212	67.9367	55.9796	70.2389	12.7526
WBGene00000762	50.5327	83.3821	73.3052	97.6072	127.381	89.9066	87.0192	25.6207
WBGene00000763	50.5327	60.8594	49.5414	66.9631	63.6906	66.497	59.6807	7.79045
WBGene00000764	43.3137	37.8574	26.5832	18.9161	33.9683	24.4275	30.8444	9.12188
WBGene00000765	25.2663	35.9406	27.7915	31.0225	33.9683	28.1594	30.3581	4.04936
WBGene00000766	54.1421	113.572	116.402	101.769	67.9367	109.584	93.9011	26.2908
WBGene00000767	90.2369	58.4633	64.0414	63.5582	63.6906	67.8541	67.9741	11.3085
WBGene00000770	7.21895	4.31287	3.62498	1.51329	4.24604	3.3927	4.05147	1.85458
WBGene00000772	32.4853	27.3148	39.8748	24.2126	8.49209	45.8015	29.6969	13.0852
WBGene00000773	324.853	356.051	280.735	403.67	394.882	353.52	352.285	45.481
WBGene00000774	90.2369	48.8792	49.1387	36.6973	33.9683	40.3732	49.8823	20.7247
WBGene00000776	166.036	128.428	80.1524	71.8813	59.4446	60.7294	94.4452	43.2556
WBGene00000777	90.2369	50.796	97.4718	63.5582	29.7223	48.8549	63.44	26.022
WBGene00000779	837.398	484.479	266.235	298.118	233.532	365.733	414.249	225.563
WBGene00000781	108.284	135.616	114.388	77.1778	93.413	90.9245	103.301	20.6174
WBGene00000784	191.302	225.707	225.152	112.74	152.858	188.295	182.676	43.6852
WBGene00000785	97.4558	174.911	160.708	94.5806	127.381	141.815	132.809	32.7802
WBGene00000786	101.065	155.263	153.86	157.382	182.58	128.923	146.512	28.0158
WBGene00000787	93.8464	117.885	109.152	114.632	97.659	89.9066	103.847	11.6117
WBGene00000788	104.675	187.37	221.124	153.977	127.381	126.548	153.513	43.6186
WBGene00000789	3.60948	21.5643	28.1943	19.2945	21.2302	27.1416	20.1724	8.84397
WBGene00000792	3.60948	12.4594	24.1666	36.6973	16.9842	27.8202	20.2895	11.7594
WBGene00000793	79.4085	59.9009	39.472	46.5337	101.905	53.6047	63.4708	23.2555
WBGene00000794	46.9232	42.1703	45.9165	34.049	29.7223	26.4631	37.5407	8.66775
WBGene00000795	25.2663	21.5643	26.5832	22.6994	29.7223	34.2663	26.6836	4.7081
WBGene00000796	187.693	158.138	192.124	153.599	140.119	173.028	167.45	20.3726
WBGene00000797	10.8284	3.35445	3.62498	1.89161	16.9842	4.07124	6.79248	5.88959
WBGene00000798	10.8284	47.9208	23.7638	38.5889	33.9683	38.3375	32.2346	13.0894
WBGene00000800	245.444	267.398	287.985	326.871	297.223	221.883	274.467	37.6938
WBGene00000801	21.6569	13.897	8.86107	7.18813	12.7381	14.2494	13.0984	5.0641
WBGene00000802	1227.22	658.91	949.343	953.751	870.439	637.489	882.859	218.424
WBGene00000803	3.60948	11.0218	2.01388	11.728	12.7381	30.5343	11.9409	10.1509
WBGene00000804	18.0474	12.4594	15.7083	18.1595	4.24604	6.10687	12.4546	6.03465
WBGene00000812	32.4853	54.1504	55.5831	42.3721	46.7065	51.9084	47.201	8.72729
WBGene00000813	83.0179	64.693	71.6941	61.2883	63.6906	33.927	63.0518	16.296
WBGene00000814	90.2369	221.394	229.582	312.494	220.794	259.542	222.341	73.5102
WBGene00000815	50.5327	48.4	43.4998	46.5337	25.4763	43.7659	43.0347	9.01441
WBGene00000816	158.817	97.2791	87.4024	58.64	118.889	112.977	105.667	33.671
WBGene00000817	43.3137	73.3187	40.2776	53.3435	50.9525	52.2476	52.2423	11.5756
WBGene00000818	111.894	72.8395	79.7496	71.503	114.643	97.3706	91.3333	19.3493
WBGene00000819	25.2663	11.9802	6.04164	6.80981	4.24604	14.9279	11.5453	7.82166
WBGene00000822	43.3137	21.5643	51.9581	29.8875	29.7223	20.017	32.7438	12.5312
WBGene00000829	552.25	1329.8	2974.9	1643.43	513.771	1425.61	1406.63	899.887
WBGene00000832	187.693	197.433	240.86	171.002	182.58	221.544	200.185	26.214
WBGene00000833	1469.06	1001.54	831.732	806.205	955.36	876.675	990.095	245.967
WBGene00000834	173.255	240.083	236.832	222.454	360.914	239.864	245.567	61.9791
WBGene00000835	14.4379	17.7307	37.0554	24.591	16.9842	14.2494	20.8414	8.78598
WBGene00000836	151.598	126.032	107.541	103.282	144.365	126.209	126.504	19.2244
WBGene00000837	306.805	251.105	236.027	295.092	390.636	296.183	295.975	54.1959
WBGene00000838	194.912	159.097	105.125	125.225	97.659	165.903	141.32	38.1258
WBGene00000839	36.0948	69.0059	82.1663	66.9631	59.4446	98.3884	68.6772	21.0457
WBGene00000840	75.799	65.1722	80.5552	67.7197	55.1986	58.6938	67.1897	9.72702
WBGene00000841	39.7042	30.1901	26.5832	39.7239	42.4604	25.106	33.9613	7.55643
WBGene00000843	25.2663	17.7307	41.4859	20.0511	21.2302	21.0348	24.4665	8.68813
WBGene00000846	57.7516	62.7762	48.3331	67.3414	76.4288	50.5513	60.5304	10.5856
WBGene00000854	216.569	287.045	286.776	300.766	335.437	270.398	282.832	39.1605
WBGene00000865	86.6274	134.178	186.082	298.118	182.58	138.762	171.058	72.1588
WBGene00000866	54.1421	31.1485	15.3055	23.0777	16.9842	15.9457	26.1006	14.9914
WBGene00000867	46.9232	43.1287	37.8609	48.8036	25.4763	30.5343	38.7878	9.28999
WBGene00000868	227.397	163.41	28.9999	48.4253	55.1986	55.6403	96.5118	79.8169
WBGene00000869	166.036	183.536	248.915	193.701	148.612	147.243	181.341	37.9263
WBGene00000871	25.2663	9.10494	10.8749	15.1329	12.7381	9.1603	13.7129	6.10674
WBGene00000872	97.4558	60.3801	56.3886	46.1554	21.2302	53.6047	55.8691	24.6958
WBGene00000874	46.9232	172.994	140.972	158.517	216.548	185.92	153.646	58.2182
WBGene00000875	54.1421	64.2138	52.3609	60.5316	93.413	54.9618	63.2705	15.4165
WBGene00000876	39.7042	97.2791	90.6246	110.849	97.659	130.28	94.3992	30.2744
WBGene00000877	7.21895	33.0653	50.7498	33.2924	59.4446	42.4088	37.6966	18.0848
WBGene00000878	14.4379	5.75049	30.2082	28.3742	63.6906	25.106	27.9279	19.83
WBGene00000879	104.675	162.931	161.11	116.523	106.151	144.529	132.653	26.8808
WBGene00000880	83.0179	66.6098	91.8329	68.4764	50.9525	61.0687	70.3264	14.8452
WBGene00000881	184.083	198.392	220.721	168.354	135.873	183.545	181.828	28.5953
WBGene00000882	28.8758	26.3564	41.8887	36.319	8.49209	26.8024	28.1224	11.3796
WBGene00000883	552.25	558.756	426.942	418.803	441.589	522.137	486.746	64.7466
WBGene00000884	151.598	249.667	193.735	268.231	314.207	309.415	247.809	64.5058
WBGene00000888	7.21895	17.7307	14.9027	10.9714	16.9842	8.14249	12.6584	4.52337
WBGene00000889	108.284	149.513	128.486	164.57	237.778	152.332	156.827	44.3766
WBGene00000890	83.0179	108.78	149.027	143.384	84.9209	131.637	116.795	28.9388
WBGene00000891	18.0474	107.342	97.4718	107.822	84.9209	92.9601	84.7607	33.8268
WBGene00000892	32.4853	58.9425	68.4719	56.3701	93.413	60.0509	61.6223	19.7168
WBGene00000894	202.131	110.218	87.8051	89.6625	80.6748	105.174	112.611	45.2475
WBGene00000895	194.912	24.4396	25.3749	76.4212	80.6748	47.4978	74.8867	63.5426
WBGene00000896	21.6569	16.2931	26.5832	29.1308	29.7223	27.4809	25.1445	5.19399
WBGene00000897	137.16	138.491	73.3052	93.4457	157.104	206.276	134.297	47.1504
WBGene00000898	822.96	752.356	499.845	505.817	844.963	831.212	709.526	163.289
WBGene00000899	115.503	145.2	87.8051	117.658	101.905	106.192	112.377	19.322
WBGene00000900	155.207	163.41	158.291	142.628	225.04	251.06	182.606	44.2613
WBGene00000901	140.77	173.952	67.2636	99.4988	191.072	115.691	131.375	46.5557
WBGene00000903	173.255	161.972	52.3609	226.994	33.9683	164.207	135.459	75.5541
WBGene00000904	7.21895	21.0851	18.9305	35.9406	25.4763	17.9813	21.1055	9.45001
WBGene00000906	75.799	230.499	231.193	334.437	343.93	312.468	254.721	100.798
WBGene00000908	50.5327	76.194	45.9165	69.6114	42.4604	89.2281	62.3238	18.8261
WBGene00000910	72.1895	57.5049	79.7496	76.7995	148.612	60.3901	82.5409	33.558
WBGene00000911	216.569	208.934	217.499	168.732	208.056	176.76	199.425	21.172
WBGene00000912	375.385	328.736	283.957	247.801	275.993	389.143	316.836	57.1191
WBGene00000913	306.805	240.562	149.43	206.564	169.842	154.707	204.652	60.8017
WBGene00000914	1220	1841.12	1057.29	1528.42	1783.34	1981	1568.53	367.431
WBGene00000915	6912.14	8755.12	9184.1	6565.41	8942.17	8020.69	8063.27	1102.53
WBGene00000917	43.3137	75.7148	68.4719	63.1799	89.1669	65.8184	67.6109	15.128
WBGene00000920	18.0474	5.27128	6.04164	17.4028	4.24604	4.07124	9.18007	6.66057
WBGene00000923	75.799	26.3564	36.2498	24.9693	29.7223	25.4453	36.4237	19.7405
WBGene00000929	7.21895	1.91683	12.4861	21.5644	4.24604	14.5886	10.3368	7.30028
WBGene00000931	187.693	203.184	263.818	196.349	225.04	221.544	216.271	27.3872
WBGene00000933	97.4558	118.364	93.8468	111.605	140.119	80.0678	106.91	21.1501
WBGene00000935	97.4558	29.7109	26.986	23.8343	12.7381	28.838	36.5939	30.4497
WBGene00000936	3.60948	2.39604	10.0694	12.4846	4.24604	2.37489	5.86342	4.32249
WBGene00000937	32.4853	67.0891	69.2775	73.3946	63.6906	49.5335	59.2451	15.4438
WBGene00000938	162.426	91.0494	109.958	78.3128	144.365	103.138	114.875	32.2404
WBGene00000939	162.426	219.956	209.443	235.695	339.683	289.398	242.767	62.7736
WBGene00000940	14.4379	21.0851	16.9166	24.2126	21.2302	13.9101	18.6321	4.16514
WBGene00000941	7.21895	9.10494	20.1388	9.45806	12.7381	12.2137	11.8121	4.56771
WBGene00000942	169.645	51.7544	41.0831	46.912	55.1986	48.8549	68.9081	49.579
WBGene00000952	3.60948	19.1683	19.736	19.6728	4.24604	10.8567	12.8815	7.71066
WBGene00000953	46.9232	21.0851	33.4304	24.2126	12.7381	24.7667	27.1927	11.7406
WBGene00000958	411.48	279.857	208.638	250.828	373.652	284.309	301.461	76.4938
WBGene00000959	270.711	310.526	445.067	401.779	356.668	415.606	366.726	66.6841
WBGene00000960	83.0179	92.9663	200.18	188.405	131.627	150.975	141.195	48.1782
WBGene00000961	32.4853	11.9802	9.66662	4.91819	21.2302	14.2494	15.755	9.80715
WBGene00000962	1689.23	1496.57	1399.24	1225.39	1711.16	1524	1507.6	182.32
WBGene00000963	32.4853	11.0218	32.2221	24.9693	29.7223	23.0704	25.5818	8.09409
WBGene00000965	7.21895	22.5228	50.7498	38.2106	46.7065	24.4275	31.6393	16.5341
WBGene00000967	36.0948	3.83366	4.83331	9.07974	8.49209	4.07124	11.0675	12.4667
WBGene00000968	18.0474	1.91683	1.20833	7.94477	12.7381	5.42833	7.88063	6.52782
WBGene00000969	375.385	8.14653	21.3471	17.7812	33.9683	18.6599	79.2147	145.33
WBGene00000970	75.799	111.176	90.2218	128.251	67.9367	96.0135	94.8997	22.3259
WBGene00000975	61.3611	33.5445	33.8332	25.3476	16.9842	24.4275	32.583	15.4457
WBGene00000980	21.6569	53.6712	24.1666	34.8057	46.7065	32.57	35.5961	12.5289
WBGene00000982	36.0948	9.58415	22.9582	26.8609	16.9842	12.8923	20.8957	9.77911
WBGene00000983	39.7042	5.27128	5.23609	15.1329	4.24604	9.1603	13.1251	13.6305
WBGene00000984	72.1895	70.9227	115.999	130.143	89.1669	65.1399	90.5936	26.7776
WBGene00000985	281.539	271.231	139.763	178.19	254.763	182.527	218.002	58.6284
WBGene00000986	43.3137	2.87525	4.02776	2.26994	4.24604	2.03562	9.79472	16.4455
WBGene00000987	36.0948	29.7109	45.9165	36.319	29.7223	46.1408	37.3174	7.34618
WBGene00000988	386.214	276.024	185.277	201.268	93.413	205.937	224.689	98.3996
WBGene00000991	28.8758	17.2515	29.8054	25.3476	16.9842	12.553	21.8029	7.1572
WBGene00000992	21.6569	2.87525	6.84719	6.43148	8.49209	7.46395	8.96113	6.50459
WBGene00000993	10.8284	6.2297	12.8888	2.26994	8.49209	4.41051	7.51991	3.99029
WBGene00000994	28.8758	46.9623	56.3886	52.5868	42.4604	80.0678	51.2236	17.0581
WBGene00000995	75.799	81.9445	71.2913	63.9365	123.135	85.8354	83.657	20.8315
WBGene00000996	83.0179	56.5465	78.5413	50.6952	38.2144	56.6581	60.6122	17.0625
WBGene00000998	169.645	85.7781	159.902	142.628	114.643	146.226	136.47	31.0768
WBGene00001000	144.379	83.8613	89.0135	80.2044	89.1669	96.692	97.2195	23.7674
WBGene00001001	21.6569	104.467	155.471	103.66	114.643	84.139	97.3397	43.9809
WBGene00001002	147.988	68.0475	49.5414	55.6134	8.49209	28.1594	59.6404	48.1694
WBGene00001005	122.722	85.7781	64.0414	41.6155	55.1986	102.799	78.6924	30.6961
WBGene00001006	129.941	126.511	122.444	104.417	199.564	157.082	139.993	33.7555
WBGene00001007	725.505	768.649	538.109	674.927	895.915	735.538	723.107	117.169
WBGene00001008	389.823	332.091	512.331	541.001	641.153	491.603	484.667	110.227
WBGene00001016	32.4853	21.5643	50.7498	43.1288	16.9842	23.0704	31.3305	13.3196
WBGene00001017	350.119	282.732	329.873	293.578	229.286	321.968	301.26	42.9354
WBGene00001018	61.3611	49.3584	49.9442	54.4785	42.4604	43.4266	50.1715	7.06291
WBGene00001019	72.1895	98.2375	153.458	179.703	225.04	145.208	145.639	55.0781
WBGene00001020	61.3611	60.8594	43.097	54.8568	21.2302	36.6412	46.3409	15.7738
WBGene00001022	14.4379	16.7723	28.5971	28.7525	25.4763	9.83884	20.6458	8.03253
WBGene00001023	169.645	126.032	73.3052	74.9079	93.413	89.5674	104.478	37.1544
WBGene00001025	36.0948	53.192	61.6247	48.8036	46.7065	73.6217	53.3405	12.9768
WBGene00001026	155.207	172.035	379.415	337.464	501.033	338.592	313.958	130.985
WBGene00001027	7.21895	23.9604	32.2221	19.6728	21.2302	16.285	20.0982	8.29196
WBGene00001028	101.065	59.9009	80.1524	35.184	25.4763	23.4097	54.1981	31.7399
WBGene00001029	126.332	141.366	220.721	155.869	127.381	146.565	153.039	35.039
WBGene00001030	245.444	361.322	358.471	304.928	305.715	418.66	332.423	59.975
WBGene00001031	357.338	202.705	157.485	148.302	259.009	218.151	223.832	77.0019
WBGene00001033	14.4379	29.7109	28.9999	21.9427	33.9683	22.3918	25.2419	7.01397
WBGene00001034	173.255	229.54	302.082	345.409	356.668	288.38	282.556	70.1649
WBGene00001035	3.60948	27.3148	30.611	17.4028	12.7381	15.9457	17.937	9.85018
WBGene00001036	18.0474	25.398	21.7499	29.5092	25.4763	37.9983	26.3632	6.89095
WBGene00001037	187.693	252.063	219.11	222.832	343.93	220.865	241.082	54.3565
WBGene00001038	83.0179	38.8158	60.4164	44.6421	4.24604	66.8363	49.6624	27.3082
WBGene00001039	14.4379	15.8138	13.2916	10.9714	4.24604	11.5352	11.716	4.07605
WBGene00001041	90.2369	72.3603	59.2081	80.2044	93.413	91.9423	81.2275	13.4832
WBGene00001043	97.4558	124.115	99.4856	133.17	106.151	121.798	113.696	14.6698
WBGene00001045	28.8758	7.66732	5.23609	10.2147	12.7381	23.0704	14.6337	9.31645
WBGene00001046	3.60948	27.794	11.6805	22.6994	4.24604	22.0526	15.347	10.28
WBGene00001047	158.817	223.79	240.054	211.482	169.842	210.348	202.389	31.5613
WBGene00001048	57.7516	74.2772	59.6108	59.3966	67.9367	82.782	66.9591	10.0084
WBGene00001049	43.3137	29.2317	9.26385	9.45806	21.2302	11.5352	20.6721	13.6059
WBGene00001050	18.0474	39.7742	31.8193	31.7791	21.2302	40.0339	30.4474	9.17892
WBGene00001051	10.8284	14.3762	14.4999	7.56645	12.7381	5.42833	10.9062	3.72771
WBGene00001052	21.6569	6.2297	6.44441	15.5112	4.24604	9.1603	10.5414	6.7107
WBGene00001053	36.0948	10.0634	9.66662	21.9427	25.4763	23.4097	21.1089	10.0256
WBGene00001055	184.083	76.6732	37.8609	99.4988	127.381	93.9779	103.246	49.3932
WBGene00001056	202.131	242.958	221.124	226.994	195.318	248.346	222.812	21.2689
WBGene00001057	97.4558	103.03	70.4858	66.5848	84.9209	111.281	88.9596	18.0367
WBGene00001058	299.586	438.954	345.984	408.967	305.715	276.845	346.009	65.0612
WBGene00001060	75.799	108.301	150.235	128.63	127.381	115.691	117.673	24.9792
WBGene00001061	32.4853	53.6712	57.9997	29.5092	67.9367	29.8558	45.243	16.7084
WBGene00001066	1588.17	160.055	2069.87	958.291	1070	623.24	1078.27	679.396
WBGene00001067	505.327	29.2317	627.928	262.934	377.898	132.994	322.719	225.941
WBGene00001070	64.9706	34.9821	102.708	64.6932	118.889	71.9253	76.3614	30.0019
WBGene00001073	158.817	69.0059	84.1802	76.0428	67.9367	70.229	87.7019	35.3587
WBGene00001074	851.836	146.637	1838.27	819.447	980.836	562.51	866.589	560.437
WBGene00001077	151.598	32.5861	53.5692	65.8281	50.9525	29.8558	64.0649	44.9631
WBGene00001078	43.3137	6.2297	8.86107	4.16155	12.7381	12.2137	14.5863	14.4609
WBGene00001080	508.936	720.249	528.039	567.106	717.581	773.197	635.851	114.126
WBGene00001081	1108.11	1253.61	1380.31	1356.66	1588.02	1551.82	1373.09	180.529
WBGene00001082	54.1421	49.3584	59.2081	49.1819	55.1986	69.2111	56.05	7.47666
WBGene00001085	180.474	226.665	244.082	251.963	246.271	180.831	221.714	32.9091
WBGene00001086	267.101	297.588	311.749	264.826	360.914	287.023	298.2	35.5608
WBGene00001087	202.131	221.873	167.555	192.566	233.532	249.024	211.114	29.5894
WBGene00001088	32.4853	30.1901	56.7914	27.6175	33.9683	38.3375	36.565	10.5483
WBGene00001089	205.74	278.899	407.206	337.085	441.589	380.322	341.807	87.4194
WBGene00001090	90.2369	169.639	129.291	133.926	216.548	146.904	147.758	42.5503
WBGene00001091	378.995	449.976	779.774	517.545	662.383	691.433	580.018	155.128
WBGene00001093	119.113	182.099	182.86	210.726	165.596	182.867	173.877	30.5111
WBGene00001094	223.787	259.73	223.138	168.732	250.517	216.115	223.67	31.927
WBGene00001095	10.8284	40.2534	53.5692	48.8036	29.7223	21.0348	34.0353	16.5198
WBGene00001101	115.503	119.802	111.166	91.5541	152.858	120.78	118.611	19.8802
WBGene00001102	25.2663	31.1485	26.1804	26.4826	12.7381	34.2663	26.0137	7.3691
WBGene00001110	21.6569	11.501	19.3332	12.1063	21.2302	16.285	17.0188	4.4659
WBGene00001112	50.5327	91.5286	103.111	99.4988	46.7065	76.6751	78.0087	24.5408
WBGene00001113	10.8284	17.7307	46.722	34.049	38.2144	19.6777	27.8704	13.863
WBGene00001115	86.6274	66.1306	54.7775	87.0142	110.397	77.6929	80.44	19.2343
WBGene00001116	295.977	261.168	213.874	190.675	242.024	202.884	234.434	39.7313
WBGene00001117	642.487	1203.77	984.787	1139.13	1295.04	1453.43	1119.77	281.248
WBGene00001118	559.469	711.623	567.914	726.379	1010.56	876.675	742.103	176.097
WBGene00001119	364.557	683.35	379.415	428.639	594.446	501.442	491.975	126.594
WBGene00001121	119.113	94.4039	134.527	114.632	152.858	126.548	123.68	19.6827
WBGene00001122	151.598	167.243	196.957	171.758	191.072	226.633	184.21	26.5168
WBGene00001127	36.0948	52.7128	80.1524	77.5561	97.659	61.0687	67.5406	21.9867
WBGene00001129	104.675	115.489	139.36	101.012	199.564	182.867	140.495	41.8404
WBGene00001130	472.841	395.346	146.61	158.895	220.794	288.719	280.534	131.553
WBGene00001131	155.207	85.2989	67.6663	78.3128	50.9525	69.5504	84.4981	36.526
WBGene00001132	54.1421	35.9406	65.2497	35.9406	55.1986	35.9627	47.0724	12.7882
WBGene00001134	104.675	288.483	287.179	320.061	390.636	265.649	276.114	94.6815
WBGene00001135	545.031	589.425	829.718	738.107	815.24	795.928	718.908	122.359
WBGene00001137	4645.39	4904.21	4784.98	4428.64	4721.6	5078.2	4760.5	222.295
WBGene00001145	425.918	691.976	739.899	826.635	997.82	766.412	741.443	187.412
WBGene00001149	97.4558	121.24	195.749	153.977	127.381	182.527	146.388	37.9163
WBGene00001151	25.2663	22.0435	28.5971	32.1574	42.4604	21.7133	28.7064	7.82593
WBGene00001152	18.0474	26.8356	35.4443	34.4274	33.9683	17.3028	27.671	8.32515
WBGene00001153	43.3137	20.6059	22.5554	51.4519	12.7381	27.1416	29.6345	14.7407
WBGene00001155	241.835	143.283	209.041	268.987	169.842	151.315	197.384	51.0817
WBGene00001156	10.8284	25.8772	20.1388	23.8343	25.4763	19.6777	20.9721	5.6179
WBGene00001160	176.864	59.9009	32.2221	79.4477	38.2144	45.4622	72.0186	54.0858
WBGene00001161	28.8758	19.1683	11.2777	24.2126	8.49209	14.9279	17.8257	7.78576
WBGene00001162	3.60948	41.2118	38.6665	36.319	42.4604	32.9092	32.5294	14.5777
WBGene00001163	25.2663	11.9802	18.5277	21.9427	16.9842	11.5352	17.706	5.42528
WBGene00001166	505.327	788.296	739.899	757.78	997.82	737.574	754.449	156.809
WBGene00001167	23447.2	21987	14481	17630.2	22372.4	20839	20126.1	3410.07
WBGene00001168	13091.6	13750.9	12805.1	10070.6	9031.33	10309.7	11509.9	1941.97
WBGene00001169	1999.65	2709.92	2513.72	1573.44	2458.46	2822.73	2346.32	472.713
WBGene00001171	393.433	445.663	489.775	436.963	653.891	546.225	494.325	93.8224
WBGene00001172	8327.06	7389.86	3453.4	3395.07	4916.92	7198.98	5780.21	2141.89
WBGene00001173	407.871	456.206	412.845	392.321	407.62	407.124	413.998	21.8091
WBGene00001175	21.6569	20.6059	6.84719	7.94477	8.49209	12.2137	12.9601	6.58989
WBGene00001177	757.99	513.231	671.025	575.807	743.058	565.903	637.836	101.152
WBGene00001178	184.083	116.927	114.388	141.114	140.119	154.707	141.89	25.7984
WBGene00001179	111.894	93.9247	203.805	166.462	144.365	117.727	139.696	40.4938
WBGene00001182	231.006	295.671	458.762	446.799	602.938	675.827	451.834	171.015
WBGene00001184	10.8284	5.27128	5.23609	5.67484	12.7381	7.46395	7.86879	3.19767
WBGene00001186	21.6569	3.35445	2.41666	7.18813	12.7381	7.46395	9.13636	7.14021
WBGene00001187	335.681	223.79	262.207	293.2	416.112	367.43	316.403	70.6683
WBGene00001189	47738.9	76417.8	39088.2	54123.2	59325.7	57831	55754.1	12559.6
WBGene00001193	18.0474	4.31287	8.05552	16.6462	8.49209	9.1603	10.7857	5.37273
WBGene00001194	227.397	274.107	225.957	246.288	254.763	219.508	241.337	20.9092
WBGene00001196	4630.96	3339.6	1257.87	2357.71	4076.2	3382.53	3174.14	1212.06
WBGene00001202	137.16	161.014	219.513	180.838	246.271	246.989	198.631	45.9443
WBGene00001208	7.21895	8.62574	8.45829	9.45806	4.24604	3.3927	6.89997	2.50585
WBGene00001209	364.557	584.633	477.692	444.907	501.033	516.03	481.476	73.8099
WBGene00001214	126.332	82.9029	30.611	50.3169	97.659	78.3714	77.6988	33.9356
WBGene00001215	166.036	165.327	84.5829	99.1205	89.1669	120.441	120.779	36.909
WBGene00001223	32.4853	26.8356	16.5138	23.8343	21.2302	68.8719	31.6285	19.0163
WBGene00001224	97.4558	171.077	145.805	162.3	195.318	193.384	160.89	36.3273
WBGene00001225	480.06	461.477	362.901	334.437	445.835	353.18	406.315	63.1149
WBGene00001226	371.776	476.811	505.484	405.183	505.279	551.654	469.365	67.9178
WBGene00001227	216.569	188.808	201.388	192.188	250.517	167.939	202.901	28.2562
WBGene00001228	25.2663	34.9821	71.6941	51.8302	42.4604	67.5148	48.958	18.2668
WBGene00001229	526.983	276.024	259.388	343.895	335.437	337.235	346.494	95.231
WBGene00001230	75.799	85.2989	99.8884	98.3639	101.905	88.2103	91.5776	10.2128
WBGene00001231	54.1421	26.3564	75.3191	36.6973	50.9525	41.0517	47.4199	16.9424
WBGene00001232	7.21895	49.8376	70.4858	38.9672	59.4446	41.7303	44.6141	21.7033
WBGene00001233	122.722	147.596	112.374	108.2	127.381	140.797	126.512	15.4849
WBGene00001234	46.9232	34.5029	26.986	31.0225	25.4763	28.1594	32.1784	7.90165
WBGene00001235	7.21895	22.5228	10.0694	14.7546	12.7381	18.6599	14.3273	5.60898
WBGene00001239	288.758	101.113	90.2218	61.2883	80.6748	81.7642	117.303	85.0113
WBGene00001240	115.503	103.03	125.666	77.9345	84.9209	85.1569	98.7018	19.1455
WBGene00001241	36.0948	32.5861	40.6804	52.5868	12.7381	43.4266	36.3521	13.4478
WBGene00001242	3.60948	2.87525	4.83331	3.78323	16.9842	6.78541	6.47847	5.32258
WBGene00001243	25.2663	42.1703	40.2776	21.1861	33.9683	60.7294	37.2663	14.1215
WBGene00001244	21.6569	69.4851	104.319	50.3169	55.1986	50.8906	58.6445	27.2511
WBGene00001248	39.7042	5.75049	3.62498	17.0245	16.9842	3.05343	14.357	13.9536
WBGene00001249	7.21895	2.39604	18.9305	12.863	21.2302	14.2494	12.8147	7.07312
WBGene00001251	14.4379	7.18811	14.9027	14.7546	16.9842	10.1781	13.0743	3.64275
WBGene00001253	3.60948	6.70891	10.8749	11.728	8.49209	8.82103	8.37241	2.93908
WBGene00001258	360.948	350.301	262.207	274.662	271.747	393.893	318.96	56.1648
WBGene00001259	324.853	608.114	606.58	620.827	738.812	651.06	591.708	139.794
WBGene00001262	184.083	64.693	25.3749	44.6421	42.4604	38.3375	66.5985	58.9391
WBGene00001263	451.184	285.608	214.277	202.403	135.873	164.885	242.372	114.197
WBGene00001281	57.7516	41.6911	76.9302	54.8568	72.1827	55.6403	59.8421	12.8112
WBGene00001284	97.4558	223.311	308.124	249.315	288.731	259.881	237.803	74.9212
WBGene00001303	57.7516	62.7762	100.291	79.0694	38.2144	76.3358	69.0731	21.2006
WBGene00001320	46.9232	28.2732	9.66662	5.29652	8.49209	20.6955	19.8912	15.8058
WBGene00001324	151.598	170.119	176.013	191.431	254.763	226.293	195.036	38.5406
WBGene00001325	86.6274	80.0277	99.4856	65.4498	93.413	50.8906	79.3157	18.2197
WBGene00001328	101.065	80.0277	63.6386	46.912	59.4446	48.5157	66.6006	20.7016
WBGene00001329	241.835	135.137	105.93	108.957	182.58	168.278	157.119	51.7159
WBGene00001330	54.1421	13.4178	24.1666	13.2413	33.9683	23.0704	27.0011	15.3786
WBGene00001331	245.444	179.224	195.749	175.542	174.088	141.476	185.254	34.3655
WBGene00001332	72.1895	108.301	70.083	80.961	97.659	74.9787	84.0287	15.4977
WBGene00001333	231.006	92.0078	48.3331	64.6932	33.9683	106.531	96.09	71.3494
WBGene00001334	119.113	119.323	148.624	141.114	118.889	129.941	129.501	12.8444
WBGene00001335	61.3611	97.2791	82.5691	94.959	110.397	86.5139	88.8465	16.5722
WBGene00001336	169.645	154.784	140.166	136.574	118.889	148.261	144.72	17.2593
WBGene00001337	249.054	413.556	446.678	317.413	271.747	444.783	357.205	88.8078
WBGene00001338	129.941	175.869	158.694	153.599	186.826	152.672	159.6	19.8516
WBGene00001340	39.7042	30.1901	31.0137	33.2924	12.7381	17.6421	27.4301	10.17
WBGene00001345	54.1421	86.2574	75.3191	69.9897	76.4288	98.0491	76.6977	14.8526
WBGene00001352	129.941	151.43	189.707	118.793	216.548	171.332	162.959	36.9624
WBGene00001358	21.6569	33.0653	32.6248	29.8875	33.9683	42.0695	32.2121	6.60255
WBGene00001368	93.8464	18.2099	11.6805	9.83639	8.49209	15.2672	26.2221	33.3213
WBGene00001371	14.4379	25.398	23.7638	32.1574	29.7223	15.9457	23.5709	7.16239
WBGene00001372	3.60948	48.4	31.0137	46.912	25.4763	30.1951	30.9344	16.3544
WBGene00001374	1194.74	1501.36	1201.88	1559.07	2173.97	1801.86	1572.15	374.081
WBGene00001377	7.21895	1.91683	13.6944	1.13497	4.24604	4.74978	5.49349	4.56356
WBGene00001385	144.379	97.2791	126.472	70.368	42.4604	138.083	103.174	40.6359
WBGene00001386	996.215	460.998	538.511	450.204	225.04	314.843	497.635	268.911
WBGene00001387	46.9232	37.3782	12.8888	9.45806	16.9842	5.08906	21.4536	16.7769
WBGene00001392	18.0474	36.4198	24.9721	101.769	29.7223	25.106	39.3394	31.1795
WBGene00001393	368.166	229.061	187.291	159.274	140.119	154.029	206.323	85.3274
WBGene00001394	158.817	191.683	133.319	94.5806	38.2144	97.3706	118.997	54.1548
WBGene00001395	176.864	65.1722	60.4164	69.9897	59.4446	39.3554	78.5404	49.291
WBGene00001396	191.302	116.447	127.277	104.417	80.6748	103.138	120.543	38.0038
WBGene00001398	90.2369	63.2554	48.7359	36.319	25.4763	29.1772	48.8668	24.5389
WBGene00001401	187.693	51.7544	30.2082	30.6441	33.9683	21.374	59.2736	63.7012
WBGene00001402	111.894	34.9821	40.2776	41.2372	55.1986	45.4622	54.8419	28.7563
WBGene00001403	3.60948	2.87525	15.3055	9.83639	12.7381	16.6242	10.1648	5.84792
WBGene00001404	158.817	80.0277	82.9718	85.5009	67.9367	74.3002	91.5924	33.5348
WBGene00001405	90.2369	27.794	29.4026	41.2372	42.4604	60.0509	48.5303	23.4864
WBGene00001406	14.4379	5.27128	8.05552	6.43148	4.24604	12.2137	8.44266	4.05038
WBGene00001411	122.722	184.974	130.902	168.354	118.889	150.297	146.023	26.6155
WBGene00001412	46.9232	63.2554	46.3192	44.2637	33.9683	40.0339	45.794	9.81649
WBGene00001414	3.60948	10.5426	14.4999	11.3497	59.4446	18.6599	19.6844	20.101
[truncated: 8,369 more rows]

## Sheet: D. arcp-1 npr-1_FPKM
Gene id	arcp-1; npr-1 rep 1	arcp-1; npr-1 rep 2	arcp-1; npr-1 rep 3	arcp-1; npr-1 rep 4	arcp-1; npr-1 rep 5	arcp-1; npr-1 rep 6	fpkm_mean	fpkm_standard_deviation
[truncated: 8,935 more rows]

[truncated: 1 more sheets: E. DE genes]
